# Supplementary material for: Data describing the effects of depletion of Myoparr, myogenin, Ddx17, and hnRNPK in differentiating C2C12 cells
Source: Data Brief. 2019 Jun 24;25:104172. doi: 10.1016/j.dib.2019.104172 (PMC6612617; doi:10.1016/j.dib.2019.104172)
Supplement: Supplementary file 1 [file mmc1.xlsx]

## Sheet: Myoparr KD
Gene Name	baseMean	log2FoldChange	lfcSE	stat	pvalue	padj
0610005C13Rik	5.73464	-0.0020192	0.259146	-0.00779175	0.993783	NA
0610007N19Rik	177.676	0.0483316	0.22056	0.219131	0.826548	0.951787
0610007P14Rik	585.685	0.0231301	0.158962	0.145507	0.884311	0.969004
0610008F07Rik	0.492098	0.00270028	0.0902744	0.0299119	0.976137	NA
0610009B14Rik	0	NA	NA	NA	NA	NA
0610009B22Rik	211.064	-0.256258	0.208455	-1.22932	0.218953	0.558767
0610009D07Rik	512.304	-0.0208598	0.164543	-0.126774	0.899119	0.973316
0610009L18Rik	19.8425	-0.149977	0.316256	-0.474225	0.635339	0.882017
0610009O20Rik	498.084	-0.00352975	0.164936	-0.0214007	0.982926	0.99578
0610010B08Rik	0	NA	NA	NA	NA	NA
0610010F05Rik	520.542	-0.128132	0.178953	-0.716006	0.473987	0.792431
0610010K14Rik	380.567	0.201716	0.177089	1.13906	0.254677	0.605496
0610011F06Rik	104.668	0.0160119	0.251015	0.0637886	0.949139	0.987539
0610012G03Rik	371.397	-0.219582	0.18308	-1.19937	0.230383	0.574553
0610012H03Rik	0.243282	-0.0210077	0.0790587	-0.265723	0.790452	NA
0610030E20Rik	517.912	-0.254501	0.167348	-1.52079	0.128313	0.414957
0610031J06Rik	1679.55	0.0364077	0.133705	0.272298	0.785393	0.939743
0610031O16Rik	0.236107	-0.0210077	0.0790587	-0.265723	0.790452	NA
0610037L13Rik	358.359	-0.294722	0.186269	-1.58223	0.113596	0.38461
0610038B21Rik	6.36386	-0.283628	0.26332	-1.07712	0.281425	NA
0610038L08Rik	1.73382	-0.0239375	0.170664	-0.140261	0.888453	NA
0610039K10Rik	1.26161	0.0355575	0.142189	0.250072	0.802531	NA
0610040B10Rik	5.2609	0.104082	0.252413	0.412347	0.680085	NA
0610040F04Rik	0	NA	NA	NA	NA	NA
0610040J01Rik	1.49771	0.00717983	0.16032	0.0447845	0.964279	NA
0610043K17Rik	0.479389	-0.0553021	0.0895534	-0.617532	0.536884	NA
1100001G20Rik	0	NA	NA	NA	NA	NA
1110001A16Rik	56.9444	-0.0531628	0.28942	-0.183687	0.854259	0.961188
1110001J03Rik	68.6064	-0.117951	0.278261	-0.423887	0.671649	0.898705
1110002L01Rik	49.4938	0.174354	0.296586	0.587871	0.556619	0.837064
1110004E09Rik	199.457	0.244956	0.219654	1.11519	0.26477	0.616411
1110004F10Rik	916.126	0.128459	0.143315	0.896336	0.370073	0.715264
1110006O24Rik	8.44006	-0.0642557	0.284347	-0.225977	0.82122	NA
1110007C09Rik	729.547	0.0255628	0.165685	0.154286	0.877385	0.968034
1110008F13Rik	570.363	0.0576802	0.170223	0.33885	0.734722	0.923568
1110008J03Rik	136.688	-0.0760144	0.233344	-0.325762	0.744605	0.926227
1110008L16Rik	158.117	0.13357	0.224002	0.596291	0.550981	0.83484
1110008P14Rik	308.934	-0.154141	0.19233	-0.801442	0.422876	0.759802
1110012L19Rik	144.014	0.152364	0.233991	0.651155	0.514946	0.813557
1110015O18Rik	0	NA	NA	NA	NA	NA
1110017D15Rik	1.45077	-0.113048	0.151073	-0.748299	0.45428	NA
1110018G07Rik	1049.04	-0.160298	0.141524	-1.13265	0.25736	0.607971
1110019D14Rik	46.0608	-0.254248	0.301912	-0.842127	0.399717	0.741023
1110020A21Rik	7.00885	0.0795569	0.273031	0.291384	0.770758	NA
1110025L11Rik	0	NA	NA	NA	NA	NA
1110028F11Rik	0	NA	NA	NA	NA	NA
1110028F18Rik	0.486564	-0.0477401	0.0829387	-0.575607	0.564881	NA
1110032A03Rik	60.1488	0.155256	0.296534	0.52357	0.600578	0.864409
1110032F04Rik	0	NA	NA	NA	NA	NA
1110034G24Rik	39.8964	0.0499728	0.304993	0.163849	0.86985	0.964526
1110035M17Rik	1.20923	-0.13815	0.133435	-1.03533	0.300513	NA
1110036E04Rik	0	NA	NA	NA	NA	NA
1110037F02Rik	1714.53	0.136425	0.131096	1.04065	0.298036	0.652335
1110038B12Rik	894.684	0.160715	0.143554	1.11954	0.262908	0.613752
1110038F14Rik	458.882	-0.464241	0.173438	-2.6767	0.0074352	0.0572333
1110046J04Rik	52.9794	0.0989679	0.293667	0.337007	0.736111	0.924377
1110051M20Rik	410.154	-0.22429	0.173816	-1.29039	0.196916	0.530441
1110054M08Rik	21.0811	-0.0902174	0.3165	-0.285047	0.775608	0.937688
1110057K04Rik	725.182	0.287755	0.151003	1.90563	0.0566985	0.248572
1110058L19Rik	140.294	-0.0932988	0.23095	-0.403978	0.686229	0.904739
1110059E24Rik	346.523	0.260532	0.180529	1.44315	0.148977	0.451101
1110059G10Rik	149.706	-0.175418	0.236079	-0.74305	0.457452	0.782069
1110059M19Rik	17.2327	-0.906187	0.312439	-2.90037	0.00372728	0.0331379
1110065P20Rik	133.993	-0.160888	0.234746	-0.685371	0.49311	0.802252
1190002F15Rik	65.1827	0.611997	0.286007	2.1398	0.0323711	0.168731
1190002N15Rik	3175.13	-0.194516	0.13017	-1.49432	0.135092	0.426463
1190003J15Rik	0.782109	0.0941386	0.110748	0.850027	0.39531	NA
1190003K10Rik	0	NA	NA	NA	NA	NA
1190005I06Rik	26.1801	0.0737953	0.316199	0.233383	0.815464	0.950246
1190007I07Rik	23.4449	-0.00348998	0.316745	-0.0110183	0.991209	0.998452
1200011I18Rik	729.139	-0.000330429	0.154014	-0.00214545	0.998288	0.999968
1200014J11Rik	782.874	-0.101601	0.149173	-0.681092	0.495813	0.802695
1300002E11Rik	151.679	-0.163682	0.230223	-0.710973	0.477101	0.793262
1300002K09Rik	0.762224	0.0332269	0.108575	0.306027	0.759584	NA
1300015D01Rik	0	NA	NA	NA	NA	NA
1300017J02Rik	0	NA	NA	NA	NA	NA
1300018J18Rik	261.488	-0.0894113	0.197081	-0.453678	0.650061	0.889176
1500002O10Rik	0	NA	NA	NA	NA	NA
1500004A13Rik	68.3384	-0.00936892	0.279498	-0.0335205	0.97326	0.993133
1500009C09Rik	0.749623	-0.0256457	0.107775	-0.237955	0.811916	NA
1500009L16Rik	0	NA	NA	NA	NA	NA
1500011B03Rik	79.3257	0.0206336	0.273426	0.0754631	0.939846	0.984855
1500011K16Rik	168.142	-0.0558469	0.222335	-0.251183	0.801672	0.945719
1500012F01Rik	1161	-0.0280412	0.137829	-0.20345	0.838784	0.955489
1500012K07Rik	5.16322	-0.221945	0.249337	-0.890139	0.373391	NA
1500015A07Rik	38.6898	-0.136643	0.308568	-0.442829	0.65789	0.893126
1500015L24Rik	1.25443	0.0405446	0.149538	0.271133	0.786288	NA
1500015O10Rik	19.3313	0.277274	0.315845	0.87788	0.380009	0.724749
1500016L03Rik	0	NA	NA	NA	NA	NA
1500017E21Rik	5.82645	-0.466019	0.255698	-1.82254	0.0683738	NA
1500032L24Rik	1369.44	-0.0508677	0.136267	-0.373295	0.708929	0.912468
1600002D24Rik	0.526117	0.0546025	0.0854117	0.639285	0.522637	NA
1600002H07Rik	126.099	0.556514	0.245716	2.26487	0.0235209	0.136519
1600002K03Rik	96.9621	0.0963036	0.258929	0.37193	0.709945	0.913105
1600010M07Rik	0	NA	NA	NA	NA	NA
1600012H06Rik	635.403	-0.292841	0.156374	-1.87269	0.061111	0.26163
1600014C10Rik	232.48	0.219712	0.204421	1.0748	0.282464	0.637336
1600014C23Rik	1.52456	0.0744854	0.160591	0.463822	0.642775	NA
1600014K23Rik	0	NA	NA	NA	NA	NA
1600015I10Rik	0	NA	NA	NA	NA	NA
1600016N20Rik	2.53006	0.0725978	0.193192	0.37578	0.70708	NA
1600019K03Rik	0.73538	-0.0294643	0.114516	-0.257295	0.796951	NA
1600020E01Rik	77.7099	-0.258609	0.2718	-0.951468	0.341367	0.696239
1600023N17Rik	3.15046	-0.184057	0.208178	-0.884135	0.376623	NA
1600025M17Rik	0	NA	NA	NA	NA	NA
1600029D21Rik	5.91295	-0.238593	0.258648	-0.922461	0.356288	NA
1600029I14Rik	0.236107	-0.0210077	0.0790587	-0.265723	0.790452	NA
1600029O15Rik	0.526117	0.0546025	0.0854117	0.639285	0.522637	NA
1700001C02Rik	0	NA	NA	NA	NA	NA
1700001C19Rik	0	NA	NA	NA	NA	NA
1700001D01Rik	1.98992	0.00682511	0.167163	0.040829	0.967432	NA
1700001F09Rik	0.499166	0.00272557	0.0907022	0.0300497	0.976027	NA
1700001G11Rik	0.998439	0.00559538	0.136503	0.0409909	0.967303	NA
1700001G17Rik	2.48191	0.011323	0.193243	0.0585943	0.953275	NA
1700001J03Rik	0	NA	NA	NA	NA	NA
1700001J11Rik	0.749623	-0.0256457	0.107775	-0.237955	0.811916	NA
1700001K19Rik	2.26547	0.0958255	0.179434	0.534044	0.593311	NA
1700001K23Rik	0.998439	0.00559538	0.136503	0.0409909	0.967303	NA
1700001L05Rik	60.7311	0.0320136	0.287942	0.111181	0.911473	0.976578
1700001L19Rik	1.24726	0.0369914	0.141718	0.26102	0.794077	NA
1700001O22Rik	9.58339	0.0677852	0.277241	0.244499	0.806844	NA
1700001P01Rik	1.5302	0.13353	0.156279	0.854437	0.392863	NA
1700003C15Rik	0	NA	NA	NA	NA	NA
1700003D09Rik	0	NA	NA	NA	NA	NA
1700003E16Rik	30.7024	0.0540702	0.313813	0.172301	0.863201	0.963666
1700003F12Rik	63.2789	-0.286294	0.285133	-1.00407	0.315344	0.670237
1700003F17Rik	0.479389	-0.0553021	0.0895534	-0.617532	0.536884	NA
1700003G13Rik	0	NA	NA	NA	NA	NA
1700003G18Rik	0	NA	NA	NA	NA	NA
1700003H04Rik	0	NA	NA	NA	NA	NA
1700003L19Rik	0	NA	NA	NA	NA	NA
1700003M02Rik	0.263059	0.0246368	0.0790587	0.311627	0.755324	NA
1700003M07Rik	0	NA	NA	NA	NA	NA
1700003P14Rik	0	NA	NA	NA	NA	NA
1700006A11Rik	0	NA	NA	NA	NA	NA
1700006E09Rik	0	NA	NA	NA	NA	NA
1700006F04Rik	0	NA	NA	NA	NA	NA
1700006H21Rik	0	NA	NA	NA	NA	NA
1700007B14Rik	0	NA	NA	NA	NA	NA
1700007F19Rik	0	NA	NA	NA	NA	NA
1700007G11Rik	3.31935	0.15665	0.211283	0.741421	0.458438	NA
1700007J10Rik	41.6272	0.0837062	0.304499	0.274898	0.783395	0.9394
1700007K09Rik	0.991371	0.00430768	0.128818	0.0334402	0.973324	NA
1700007K13Rik	3.64809	-0.096145	0.200098	-0.480488	0.63088	NA
1700007L15Rik	9.16087	-0.0789641	0.287747	-0.274422	0.78376	NA
1700007P06Rik	0	NA	NA	NA	NA	NA
1700008A04Rik	0	NA	NA	NA	NA	NA
1700008F21Rik	0	NA	NA	NA	NA	NA
1700008I05Rik	8.66899	-0.0856224	0.285868	-0.299518	0.764545	NA
1700008J07Rik	72.6042	-0.287927	0.277799	-1.03646	0.299987	0.654108
1700008K24Rik	0	NA	NA	NA	NA	NA
1700008O03Rik	0	NA	NA	NA	NA	NA
1700008P02Rik	0	NA	NA	NA	NA	NA
1700009C05Rik	0	NA	NA	NA	NA	NA
1700009J07Rik	0	NA	NA	NA	NA	NA
1700009N14Rik	3.0691	0.176217	0.200694	0.878039	0.379923	NA
1700009P17Rik	6.94224	-0.0727639	0.272338	-0.267183	0.789329	NA
1700010B08Rik	0	NA	NA	NA	NA	NA
1700010D01Rik	0	NA	NA	NA	NA	NA
1700010I02Rik	0	NA	NA	NA	NA	NA
1700010I14Rik	1.30116	0.154448	0.139337	1.10845	0.267666	NA
1700010J16Rik	0	NA	NA	NA	NA	NA
1700010K23Rik	0	NA	NA	NA	NA	NA
1700011A15Rik	0	NA	NA	NA	NA	NA
1700011B04Rik	0	NA	NA	NA	NA	NA
1700011E24Rik	0.742555	-0.0262773	0.107383	-0.244706	0.806684	NA
1700011H14Rik	0	NA	NA	NA	NA	NA
1700011I03Rik	0.958778	-0.113878	0.122072	-0.93287	0.350887	NA
1700011J10Rik	33.4721	-0.196013	0.313816	-0.624611	0.532226	0.823031
1700011L22Rik	0.472214	-0.0458683	0.0819874	-0.559455	0.575851	NA
1700011M02Rik	0	NA	NA	NA	NA	NA
1700012A03Rik	0	NA	NA	NA	NA	NA
1700012B07Rik	1.24172	-0.0276557	0.148925	-0.185703	0.852678	NA
1700012B09Rik	19.6409	0.369474	0.316153	1.16866	0.242543	0.590593
1700012B15Rik	82.776	-0.2605	0.26775	-0.972921	0.330593	0.686654
1700012D01Rik	13.115	-0.138917	0.305929	-0.454083	0.649769	0.889176
1700012D14Rik	3.53979	0.190851	0.21968	0.868768	0.384974	NA
1700012I11Rik	0	NA	NA	NA	NA	NA
1700012L04Rik	0	NA	NA	NA	NA	NA
1700012P22Rik	0	NA	NA	NA	NA	NA
1700013D24Rik	0	NA	NA	NA	NA	NA
1700013F07Rik	0.998439	0.00559538	0.136503	0.0409909	0.967303	NA
1700013G23Rik	1.4849	-0.0525256	0.152871	-0.343595	0.731151	NA
1700013G24Rik	2.96119	-0.044628	0.207626	-0.214944	0.829811	NA
1700013H16Rik	0.775041	0.0934344	0.110356	0.846663	0.397183	NA
1700015E13Rik	0.236107	-0.0210077	0.0790587	-0.265723	0.790452	NA
1700015F17Rik	1.04517	0.12306	0.125535	0.980285	0.326946	NA
1700015G11Rik	0	NA	NA	NA	NA	NA
1700016C15Rik	0.236107	-0.0210077	0.0790587	-0.265723	0.790452	NA
1700016D06Rik	0.992905	-0.0516008	0.121037	-0.426323	0.669872	NA
1700016G22Rik	0	NA	NA	NA	NA	NA
1700016H13Rik	0	NA	NA	NA	NA	NA
1700016K19Rik	0	NA	NA	NA	NA	NA
1700016L04Rik	0.499273	0.00203154	0.0907609	0.0223834	0.982142	NA
1700016L21Rik	0	NA	NA	NA	NA	NA
1700016P04Rik	0	NA	NA	NA	NA	NA
1700017B05Rik	1183.1	0.308367	0.136813	2.25394	0.0242	0.139187
1700017D01Rik	0	NA	NA	NA	NA	NA
1700017G19Rik	0	NA	NA	NA	NA	NA
1700017J07Rik	0	NA	NA	NA	NA	NA
1700017N19Rik	0	NA	NA	NA	NA	NA
1700018A04Rik	0.998439	0.00559538	0.136503	0.0409909	0.967303	NA
1700018B08Rik	0	NA	NA	NA	NA	NA
1700018B24Rik	0	NA	NA	NA	NA	NA
1700018C11Rik	0.263059	0.0246368	0.0790587	0.311627	0.755324	NA
1700018F24Rik	0	NA	NA	NA	NA	NA
1700018G05Rik	0	NA	NA	NA	NA	NA
1700018L02Rik	2.29264	0.152029	0.180316	0.843124	0.399159	NA
1700019A02Rik	0	NA	NA	NA	NA	NA
1700019B03Rik	0	NA	NA	NA	NA	NA
1700019B21Rik	0.255991	0.0246368	0.0790587	0.311627	0.755324	NA
1700019D03Rik	0.755157	0.0374711	0.115742	0.323746	0.746131	NA
1700019E08Rik	0	NA	NA	NA	NA	NA
1700019G17Rik	5.8069	0.212991	0.259569	0.820556	0.411899	NA
1700019G24Rik	1.24161	-0.0234037	0.141323	-0.165604	0.868469	NA
1700019L03Rik	95.5909	-0.110161	0.259563	-0.424409	0.671268	0.898516
1700019M22Rik	0	NA	NA	NA	NA	NA
1700019N19Rik	0.236107	-0.0210077	0.0790587	-0.265723	0.790452	NA
1700019O17Rik	0.263059	0.0246368	0.0790587	0.311627	0.755324	NA
1700020A23Rik	5.20267	-0.100455	0.242231	-0.414708	0.678356	NA
1700020D05Rik	3.16481	-0.193752	0.212426	-0.912091	0.361721	NA
1700020G17Rik	0	NA	NA	NA	NA	NA
1700020I14Rik	748.311	-0.571672	0.15015	-3.80733	0.000140475	0.00215454
1700020L24Rik	71.4919	0.175417	0.282203	0.621601	0.534204	0.823559
1700020M21Rik	0	NA	NA	NA	NA	NA
1700020N01Rik	0	NA	NA	NA	NA	NA
1700020N15Rik	0	NA	NA	NA	NA	NA
1700020N18Rik	0	NA	NA	NA	NA	NA
1700021F05Rik	226.446	-0.078633	0.201278	-0.390668	0.696043	0.90742
1700021F07Rik	0	NA	NA	NA	NA	NA
1700021K19Rik	1807.44	-0.144848	0.154618	-0.936811	0.348856	0.702472
1700021N21Rik	0	NA	NA	NA	NA	NA
1700022A21Rik	0	NA	NA	NA	NA	NA
1700022A22Rik	0	NA	NA	NA	NA	NA
1700022E09Rik	0	NA	NA	NA	NA	NA
1700022H16Rik	0	NA	NA	NA	NA	NA
1700022I11Rik	1.48336	0.00763088	0.150787	0.050607	0.959639	NA
1700022P22Rik	0.236107	-0.0210077	0.0790587	-0.265723	0.790452	NA
1700023A16Rik	0	NA	NA	NA	NA	NA
1700023C21Rik	0	NA	NA	NA	NA	NA
1700023E05Rik	0	NA	NA	NA	NA	NA
1700023F02Rik	0	NA	NA	NA	NA	NA
1700023F06Rik	0.971487	-0.0592101	0.129014	-0.458944	0.646275	NA
1700023L04Rik	0.755157	0.0374711	0.115742	0.323746	0.746131	NA
1700024B18Rik	0	NA	NA	NA	NA	NA
1700024F13Rik	0	NA	NA	NA	NA	NA
1700024G13Rik	0	NA	NA	NA	NA	NA
1700024P03Rik	0	NA	NA	NA	NA	NA
1700024P04Rik	0	NA	NA	NA	NA	NA
1700024P16Rik	32.6764	0.437107	0.314643	1.38922	0.164767	0.479722
1700025B11Rik	0	NA	NA	NA	NA	NA
1700025C18Rik	0	NA	NA	NA	NA	NA
1700025E21Rik	0.98573	-0.0592041	0.12966	-0.45661	0.647951	NA
1700025F22Rik	0	NA	NA	NA	NA	NA
1700025F24Rik	3.90019	-0.209727	0.227039	-0.923747	0.355618	NA
1700025G04Rik	276.376	0.693811	0.191339	3.62608	0.000287754	0.0039081
1700025K24Rik	0	NA	NA	NA	NA	NA
1700025M24Rik	0	NA	NA	NA	NA	NA
1700025N23Rik	0	NA	NA	NA	NA	NA
1700026D08Rik	0	NA	NA	NA	NA	NA
1700026D11Rik	0	NA	NA	NA	NA	NA
1700026F02Rik	0	NA	NA	NA	NA	NA
1700026L06Rik	3.05333	0.236949	0.20108	1.17838	0.238644	NA
1700027A15Rik	0.762332	0.0367382	0.116142	0.316323	0.751758	NA
1700027F09Rik	0	NA	NA	NA	NA	NA
1700027H10Rik	0	NA	NA	NA	NA	NA
1700027I24Rik	0	NA	NA	NA	NA	NA
1700027J07Rik	0	NA	NA	NA	NA	NA
1700028B04Rik	0	NA	NA	NA	NA	NA
1700028D13Rik	0	NA	NA	NA	NA	NA
1700028E10Rik	4.244	-0.00744114	0.23339	-0.0318829	0.974565	NA
1700028I16Rik	0.243282	-0.0210077	0.0790587	-0.265723	0.790452	NA
1700028J19Rik	8.5987	0.323105	0.284992	1.13374	0.256905	NA
1700028K03Rik	8.20395	-0.0418563	0.282427	-0.148202	0.882183	NA
1700028M03Rik	0	NA	NA	NA	NA	NA
1700028P14Rik	0	NA	NA	NA	NA	NA
1700028P15Rik	0	NA	NA	NA	NA	NA
1700029B22Rik	0	NA	NA	NA	NA	NA
1700029F12Rik	0	NA	NA	NA	NA	NA
1700029H14Rik	0.506341	0.00205185	0.0911831	0.0225026	0.982047	NA
1700029I15Rik	4.95407	-0.139385	0.244821	-0.569334	0.569129	NA
1700029J03Rik	0.236107	-0.0210077	0.0790587	-0.265723	0.790452	NA
1700029J07Rik	13.3196	0.0981412	0.303235	0.323648	0.746205	0.927078
1700029M20Rik	0	NA	NA	NA	NA	NA
1700029N11Rik	0	NA	NA	NA	NA	NA
1700029P11Rik	0	NA	NA	NA	NA	NA
1700030A11Rik	0	NA	NA	NA	NA	NA
1700030C10Rik	0.255991	0.0246368	0.0790587	0.311627	0.755324	NA
1700030F04Rik	0	NA	NA	NA	NA	NA
1700030F18Rik	0.499166	0.00272557	0.0907022	0.0300497	0.976027	NA
1700030J22Rik	39.3846	0.0255438	0.305607	0.0835838	0.933387	0.983146
1700030K09Rik	132.451	-0.0312807	0.234878	-0.133178	0.894052	0.972261
1700030L20Rik	0	NA	NA	NA	NA	NA
1700030M09Rik	0	NA	NA	NA	NA	NA
1700030N03Rik	0	NA	NA	NA	NA	NA
1700030O20Rik	0	NA	NA	NA	NA	NA
1700031A10Rik	2.29971	0.155297	0.181868	0.853897	0.393162	NA
1700031F05Rik	0	NA	NA	NA	NA	NA
1700031M16Rik	0	NA	NA	NA	NA	NA
1700031P21Rik	0	NA	NA	NA	NA	NA
1700034E13Rik	0.708321	-0.0713671	0.0977919	-0.729785	0.465521	NA
1700034F02Rik	3.99233	0.0716841	0.228008	0.314392	0.753223	NA
1700034G24Rik	0	NA	NA	NA	NA	NA
1700034H15Rik	1.21466	-0.0865094	0.141092	-0.613143	0.539782	NA
1700034I23Rik	0.978554	-0.0585112	0.129336	-0.452396	0.650984	NA
1700034J05Rik	0.236107	-0.0210077	0.0790587	-0.265723	0.790452	NA
1700034K08Rik	0	NA	NA	NA	NA	NA
1700034O15Rik	0	NA	NA	NA	NA	NA
1700034P13Rik	0.486564	-0.0477401	0.0829387	-0.575607	0.564881	NA
1700036G14Rik	0	NA	NA	NA	NA	NA
1700037C18Rik	22.8347	-0.0662251	0.316795	-0.209048	0.834411	0.953872
1700037H04Rik	578.3	0.0675082	0.15892	0.424792	0.670988	0.898516
1700039E15Rik	0	NA	NA	NA	NA	NA
1700039E22Rik	0	NA	NA	NA	NA	NA
1700040L02Rik	0	NA	NA	NA	NA	NA
1700040N02Rik	0	NA	NA	NA	NA	NA
1700041C23Rik	0	NA	NA	NA	NA	NA
1700041M19Rik	0	NA	NA	NA	NA	NA
1700042B14Rik	0	NA	NA	NA	NA	NA
1700042G07Rik	0	NA	NA	NA	NA	NA
1700042G15Rik	0	NA	NA	NA	NA	NA
1700042O10Rik	1.95722	-0.119371	0.1788	-0.667624	0.504374	NA
1700044C05Rik	0	NA	NA	NA	NA	NA
1700044K03Rik	0	NA	NA	NA	NA	NA
1700045H11Rik	0.255991	0.0246368	0.0790587	0.311627	0.755324	NA
1700045I19Rik	0	NA	NA	NA	NA	NA
1700046C09Rik	0	NA	NA	NA	NA	NA
1700047E10Rik	0	NA	NA	NA	NA	NA
1700047G03Rik	0	NA	NA	NA	NA	NA
1700047I17Rik2	0	NA	NA	NA	NA	NA
1700047L14Rik	0	NA	NA	NA	NA	NA
1700047M11Rik	0	NA	NA	NA	NA	NA
1700048M11Rik	4.69818	-0.169633	0.240219	-0.706161	0.480088	NA
1700048O20Rik	0	NA	NA	NA	NA	NA
1700049E15Rik	0	NA	NA	NA	NA	NA
1700049E22Rik	0	NA	NA	NA	NA	NA
1700049G17Rik	124.908	-0.0972633	0.242055	-0.401822	0.687815	0.905256
1700049L16Rik	0	NA	NA	NA	NA	NA
1700051A21Rik	0	NA	NA	NA	NA	NA
1700052I22Rik	0	NA	NA	NA	NA	NA
1700052K11Rik	107.958	-0.23723	0.24831	-0.955378	0.339387	0.694046
1700052N19Rik	336.725	-0.0909916	0.185913	-0.489432	0.624536	0.87571
1700054A03Rik	0	NA	NA	NA	NA	NA
1700054K19Rik	0	NA	NA	NA	NA	NA
1700054M17Rik	0	NA	NA	NA	NA	NA
1700054O13Rik	0.506341	0.00205185	0.0911831	0.0225026	0.982047	NA
1700055C04Rik	0	NA	NA	NA	NA	NA
1700055N04Rik	2.93577	-0.166878	0.207194	-0.805417	0.420579	NA
1700056E22Rik	25.6653	0.363306	0.316344	1.14845	0.250782	0.601123
1700057G04Rik	0.762332	0.0367382	0.116142	0.316323	0.751758	NA
1700057H15Rik	0	NA	NA	NA	NA	NA
1700058G18Rik	0	NA	NA	NA	NA	NA
1700060C16Rik	0	NA	NA	NA	NA	NA
1700060C20Rik	0	NA	NA	NA	NA	NA
1700061F12Rik	0	NA	NA	NA	NA	NA
1700061G19Rik	4.70761	-0.00497367	0.2393	-0.0207842	0.983418	NA
1700061I17Rik	3.81555	0.257278	0.217095	1.1851	0.23598	NA
1700063A18Rik	0	NA	NA	NA	NA	NA
1700063D05Rik	0.964312	-0.0503513	0.119756	-0.42045	0.674157	NA
1700063O14Rik	0	NA	NA	NA	NA	NA
1700064J06Rik	0	NA	NA	NA	NA	NA
1700064M15Rik	0	NA	NA	NA	NA	NA
1700065D16Rik	0.236107	-0.0210077	0.0790587	-0.265723	0.790452	NA
1700065I16Rik	0	NA	NA	NA	NA	NA
1700065I17Rik	0.255991	0.0246368	0.0790587	0.311627	0.755324	NA
1700065J11Rik	0	NA	NA	NA	NA	NA
1700065J18Rik	2.71401	-0.136953	0.198933	-0.688437	0.491178	NA
1700065O20Rik	0	NA	NA	NA	NA	NA
1700066B17Rik	0	NA	NA	NA	NA	NA
1700066B19Rik	0.255991	0.0246368	0.0790587	0.311627	0.755324	NA
1700066J24Rik	40.68	0.0621429	0.304222	0.204268	0.838144	0.955409
1700066M21Rik	240.616	0.0565261	0.198008	0.285474	0.775281	0.937688
1700066N21Rik	0	NA	NA	NA	NA	NA
1700066O22Rik	0	NA	NA	NA	NA	NA
1700067G17Rik	0	NA	NA	NA	NA	NA
1700067K01Rik	5.92966	-0.079081	0.259035	-0.305291	0.760144	NA
1700067P10Rik	0	NA	NA	NA	NA	NA
1700069L16Rik	0.263059	0.0246368	0.0790587	0.311627	0.755324	NA
1700069P05Rik	0	NA	NA	NA	NA	NA
1700071K01Rik	0	NA	NA	NA	NA	NA
1700071M16Rik	3.17905	-0.1944	0.213017	-0.912604	0.361451	NA
1700072B07Rik	0	NA	NA	NA	NA	NA
1700072O05Rik	0	NA	NA	NA	NA	NA
1700073E17Rik	0	NA	NA	NA	NA	NA
1700074H08Rik	0.255991	0.0246368	0.0790587	0.311627	0.755324	NA
1700074P13Rik	0	NA	NA	NA	NA	NA
1700080E11Rik	0	NA	NA	NA	NA	NA
1700080N15Rik	0	NA	NA	NA	NA	NA
1700080O16Rik	0.492098	0.00270028	0.0902744	0.0299119	0.976137	NA
1700081H04Rik	0	NA	NA	NA	NA	NA
1700081H22Rik	0	NA	NA	NA	NA	NA
1700084C01Rik	0	NA	NA	NA	NA	NA
1700084E18Rik	3.22436	-0.0146257	0.214984	-0.0680315	0.945761	NA
1700084F23Rik	0	NA	NA	NA	NA	NA
1700084J12Rik	0.499273	0.00203154	0.0907609	0.0223834	0.982142	NA
1700085B03Rik	0	NA	NA	NA	NA	NA
1700085C21Rik	0	NA	NA	NA	NA	NA
1700086L19Rik	0.978554	-0.0585112	0.129336	-0.452396	0.650984	NA
1700086O06Rik	15.9466	0.0470249	0.312353	0.150551	0.88033	0.968845
1700088E04Rik	11.5937	-0.286569	0.301167	-0.951531	0.341335	0.696239
1700091E21Rik	0	NA	NA	NA	NA	NA
1700091H14Rik	0	NA	NA	NA	NA	NA
1700092C02Rik	0	NA	NA	NA	NA	NA
1700092C10Rik	0	NA	NA	NA	NA	NA
1700092E19Rik	0	NA	NA	NA	NA	NA
1700092K14Rik	0	NA	NA	NA	NA	NA
1700092M07Rik	2.49604	0.0130215	0.196453	0.0662833	0.947152	NA
1700093K21Rik	36.5491	0.305784	0.310484	0.984861	0.324693	0.681399
1700094D03Rik	66.1468	-0.356707	0.280952	-1.26964	0.204214	0.539791
1700094J05Rik	0.243282	-0.0210077	0.0790587	-0.265723	0.790452	NA
1700094M24Rik	0	NA	NA	NA	NA	NA
1700095A21Rik	0	NA	NA	NA	NA	NA
1700095B10Rik	0	NA	NA	NA	NA	NA
1700095B22Rik	0	NA	NA	NA	NA	NA
1700096J18Rik	0	NA	NA	NA	NA	NA
1700096K18Rik	16.8131	-0.206905	0.313536	-0.659909	0.509312	0.811934
1700097N02Rik	0	NA	NA	NA	NA	NA
1700100L14Rik	0.511983	0.0534563	0.084556	0.6322	0.527256	NA
1700101E01Rik	1.50478	0.00786547	0.160522	0.0489994	0.96092	NA
1700101I11Rik	0.762332	0.0367382	0.116142	0.316323	0.751758	NA
1700101O22Rik	0	NA	NA	NA	NA	NA
1700102H20Rik	0.991371	0.00430768	0.128818	0.0334402	0.973324	NA
1700102P08Rik	2.72498	-0.0148211	0.198662	-0.0746047	0.940529	NA
1700104A03Rik	0	NA	NA	NA	NA	NA
1700105P06Rik	0.978662	-0.0599056	0.12934	-0.463165	0.643246	NA
1700106J16Rik	0	NA	NA	NA	NA	NA
1700108F19Rik	5.83517	0.206066	0.255767	0.805679	0.420428	NA
1700108J01Rik	0.992905	-0.0516008	0.121037	-0.426323	0.669872	NA
1700109F18Rik	0	NA	NA	NA	NA	NA
1700109G14Rik	0	NA	NA	NA	NA	NA
1700109G15Rik	0	NA	NA	NA	NA	NA
1700109H08Rik	12.5092	0.0379046	0.302391	0.12535	0.900247	0.973389
1700109I08Rik	0	NA	NA	NA	NA	NA
1700110C19Rik	2.77909	0.102654	0.202253	0.507554	0.611766	NA
1700110I01Rik	0	NA	NA	NA	NA	NA
1700110K17Rik	0.492098	0.00270028	0.0902744	0.0299119	0.976137	NA
1700110M21Rik	0	NA	NA	NA	NA	NA
1700111N16Rik	0	NA	NA	NA	NA	NA
1700112E06Rik	9.23077	-0.0354394	0.288731	-0.122742	0.902312	NA
1700112H15Rik	0.255991	0.0246368	0.0790587	0.311627	0.755324	NA
1700112J05Rik	0.991264	0.00567677	0.128815	0.044069	0.964849	NA
1700113A16Rik	148.975	-0.206117	0.2272	-0.907207	0.364297	0.712342
1700113H08Rik	0	NA	NA	NA	NA	NA
1700119H24Rik	0	NA	NA	NA	NA	NA
1700120C14Rik	2.46909	-0.0490397	0.195335	-0.251055	0.801772	NA
1700120E14Rik	0	NA	NA	NA	NA	NA
1700120G07Rik	0.492098	0.00270028	0.0902744	0.0299119	0.976137	NA
1700120K04Rik	5.33611	0.207379	0.249439	0.831381	0.405758	NA
1700121L16Rik	0	NA	NA	NA	NA	NA
1700121N20Rik	0	NA	NA	NA	NA	NA
1700122O11Rik	0	NA	NA	NA	NA	NA
1700123I01Rik	0.236107	-0.0210077	0.0790587	-0.265723	0.790452	NA
1700123K08Rik	0.255991	0.0246368	0.0790587	0.311627	0.755324	NA
1700123L14Rik	0.263059	0.0246368	0.0790587	0.311627	0.755324	NA
1700123M08Rik	10.4312	-0.0965435	0.296483	-0.325629	0.744705	NA
1700123O12Rik	0	NA	NA	NA	NA	NA
1700123O20Rik	342.226	-0.0271585	0.192915	-0.14078	0.888044	0.970372
1700123O21Rik	0	NA	NA	NA	NA	NA
1700125G02Rik	0.243282	-0.0210077	0.0790587	-0.265723	0.790452	NA
1700125G22Rik	0.255991	0.0246368	0.0790587	0.311627	0.755324	NA
1700125H03Rik	11.2447	0.0988586	0.297928	0.33182	0.740025	0.925586
1700125H20Rik	0	NA	NA	NA	NA	NA
1700126H18Rik	0	NA	NA	NA	NA	NA
1700128A07Rik	0.263059	0.0246368	0.0790587	0.311627	0.755324	NA
1700128F08Rik	0	NA	NA	NA	NA	NA
1700129C05Rik	0	NA	NA	NA	NA	NA
1810006J02Rik	0	NA	NA	NA	NA	NA
1810007C17Rik	0.263059	0.0246368	0.0790587	0.311627	0.755324	NA
1810007D17Rik	0	NA	NA	NA	NA	NA
1810007I06Rik	0	NA	NA	NA	NA	NA
1810008I18Rik	1.47794	-0.0534798	0.151259	-0.353564	0.723666	NA
1810009A15Rik	210.042	0.159952	0.214338	0.746258	0.455512	0.781226
1810009J06Rik	0	NA	NA	NA	NA	NA
1810010D01Rik	1.00408	0.0594395	0.12177	0.488127	0.62546	NA
1810010H24Rik	4.19727	-0.121263	0.234426	-0.517275	0.604964	NA
1810011H11Rik	0	NA	NA	NA	NA	NA
1810011O10Rik	304.274	0.302036	0.188092	1.60579	0.10832	0.373958
1810012K16Rik	1.25432	0.0376357	0.141971	0.265094	0.790937	NA
1810013A23Rik	2.46356	-0.111896	0.194565	-0.575109	0.565218	NA
1810013D10Rik	25.263	-0.116477	0.316725	-0.367754	0.713057	0.913946
1810013L24Rik	1592.66	0.0216414	0.146852	0.147369	0.882841	0.969004
1810014B01Rik	20.4757	0.0490908	0.315781	0.155458	0.87646	0.967449
1810018F18Rik	0	NA	NA	NA	NA	NA
1810019D21Rik	0.984196	0.00438117	0.120544	0.036345	0.971007	NA
1810019J16Rik	0.263059	0.0246368	0.0790587	0.311627	0.755324	NA
1810020O05Rik	0.263059	0.0246368	0.0790587	0.311627	0.755324	NA
1810021B22Rik	8.74974	0.0574912	0.286887	0.200396	0.841171	NA
1810022K09Rik	376.412	-0.196379	0.178936	-1.09748	0.27243	0.625041
1810024B03Rik	3.87867	-0.194087	0.220405	-0.880592	0.378539	NA
1810026B05Rik	187.224	-0.323176	0.231546	-1.39573	0.162795	0.475944
1810026J23Rik	562.415	-0.30939	0.158529	-1.95163	0.0509819	0.23177
1810030O07Rik	662.013	0.0177014	0.152181	0.116318	0.9074	0.975039
1810032O08Rik	174.397	-0.143488	0.225613	-0.635989	0.524783	0.819327
1810033B17Rik	0	NA	NA	NA	NA	NA
1810034E14Rik	53.1578	0.0145212	0.293826	0.0494211	0.960584	0.990159
1810035I16Rik	0	NA	NA	NA	NA	NA
1810037I17Rik	611.767	-0.0458241	0.156999	-0.291876	0.770381	0.936681
1810041L15Rik	0.978662	-0.0599056	0.12934	-0.463165	0.643246	NA
1810043G02Rik	255.536	0.0314759	0.199456	0.157809	0.874608	0.966883
1810043H04Rik	95.8405	-0.00571323	0.266803	-0.0214137	0.982916	0.99578
1810044D09Rik	6.15623	-0.260482	0.260844	-0.998614	0.317982	NA
1810046K07Rik	0	NA	NA	NA	NA	NA
1810053B23Rik	0	NA	NA	NA	NA	NA
1810055G02Rik	637.536	0.232084	0.165684	1.40076	0.161287	0.472989
1810058I24Rik	635.529	-0.167172	0.162334	-1.0298	0.303103	0.656384
1810062G17Rik	8.36128	0.378678	0.278093	1.36169	0.173294	NA
1810062O18Rik	3.03662	0.0624361	0.196387	0.317925	0.750542	NA
1810064F22Rik	0	NA	NA	NA	NA	NA
1810065E05Rik	0	NA	NA	NA	NA	NA
2010001E11Rik	0	NA	NA	NA	NA	NA
2010001M06Rik	3.65137	-0.248017	0.223139	-1.11149	0.266357	NA
2010002M12Rik	0	NA	NA	NA	NA	NA
2010003K11Rik	0	NA	NA	NA	NA	NA
2010003O02Rik	6.7133	-0.0497217	0.270203	-0.184016	0.854001	NA
2010005H15Rik	1.93744	-0.174753	0.172161	-1.01505	0.31008	NA
2010009K17Rik	1.7536	0.0421776	0.171345	0.246156	0.805562	NA
2010010A06Rik	0.98573	-0.0592041	0.12966	-0.45661	0.647951	NA
2010012O05Rik	245.419	-0.0507681	0.200972	-0.252612	0.800568	0.945416
2010015L04Rik	17.9295	0.53197	0.313235	1.69831	0.089449	0.332487
2010016I18Rik	0.236107	-0.0210077	0.0790587	-0.265723	0.790452	NA
2010106C02Rik	0	NA	NA	NA	NA	NA
2010106E10Rik	0	NA	NA	NA	NA	NA
2010107E04Rik	668.567	-0.102311	0.16634	-0.615071	0.538508	0.826556
2010107G12Rik	1.7084	-0.145317	0.163024	-0.89138	0.372726	NA
2010107G23Rik	11.8173	0.235519	0.302415	0.778797	0.4361	0.76771
2010109A12Rik	0	NA	NA	NA	NA	NA
2010109I03Rik	0	NA	NA	NA	NA	NA
2010111I01Rik	629.98	-0.424634	0.171165	-2.48085	0.013107	0.0886567
2010204K13Rik	38.53	0.541228	0.31006	1.74556	0.0808876	0.313111
2010300C02Rik	0	NA	NA	NA	NA	NA
2010308F09Rik	0.236107	-0.0210077	0.0790587	-0.265723	0.790452	NA
2010310C07Rik	0.715496	-0.085428	0.106647	-0.801033	0.423113	NA
2010315B03Rik	105.31	0.069182	0.250955	0.275675	0.782798	0.939215
2010320M18Rik	56.224	-0.136105	0.290425	-0.46864	0.639327	0.884454
2200002D01Rik	140.968	-0.227037	0.242286	-0.937063	0.348726	0.702379
2200002J24Rik	0	NA	NA	NA	NA	NA
2210010C04Rik	7.34991	0.358712	0.274129	1.30855	0.190686	NA
2210013O21Rik	279.407	-0.109463	0.192038	-0.570008	0.568672	0.844746
2210015D19Rik	91.7041	0.0537091	0.260367	0.206282	0.836571	0.955124
2210016F16Rik	3.48167	-0.0382668	0.21591	-0.177235	0.859324	NA
2210016L21Rik	391.087	-0.0467136	0.175852	-0.265642	0.790515	0.941128
2210018M11Rik	717.3	0.0140967	0.150626	0.0935874	0.925437	0.980756
2210019I11Rik	0.255991	0.0246368	0.0790587	0.311627	0.755324	NA
2210039B01Rik	0.236107	-0.0210077	0.0790587	-0.265723	0.790452	NA
2210404J11Rik	123.321	-0.0350261	0.24008	-0.145893	0.884006	0.969004
2210404O07Rik	1.02528	0.0612908	0.122698	0.499523	0.617411	NA
2210404O09Rik	71.6393	0.561352	0.278864	2.013	0.0441147	0.20972
2210407C18Rik	0	NA	NA	NA	NA	NA
2210408F21Rik	18.5326	-0.209741	0.315186	-0.665452	0.505762	0.809939
2210408I21Rik	63.6613	-0.252968	0.283533	-0.892202	0.372285	0.716989
2210409D07Rik	0	NA	NA	NA	NA	NA
2210409E12Rik	0	NA	NA	NA	NA	NA
2210414B05Rik	0	NA	NA	NA	NA	NA
2210416O15Rik	15.3737	-0.0673504	0.310632	-0.216817	0.828351	0.952622
2210417A02Rik	0	NA	NA	NA	NA	NA
2210417K05Rik	13.0421	0.0822666	0.30409	0.270534	0.78675	0.940047
2210420H20Rik	0	NA	NA	NA	NA	NA
2300002M23Rik	0	NA	NA	NA	NA	NA
2300003K06Rik	0	NA	NA	NA	NA	NA
2300005B03Rik	0	NA	NA	NA	NA	NA
2300009A05Rik	50.5548	-0.253582	0.294689	-0.860509	0.389509	0.732007
2310001H17Rik	9.11917	-0.312156	0.285241	-1.09436	0.273797	NA
2310001K24Rik	0.243282	-0.0210077	0.0790587	-0.265723	0.790452	NA
2310002D06Rik	0	NA	NA	NA	NA	NA
2310002F09Rik	0.708321	-0.0713671	0.0977919	-0.729785	0.465521	NA
2310002J15Rik	0.243282	-0.0210077	0.0790587	-0.265723	0.790452	NA
2310002L09Rik	1.93744	-0.174753	0.172161	-1.01505	0.31008	NA
2310003H01Rik	324.005	0.163769	0.183446	0.89274	0.371996	0.716658
2310005A03Rik	0	NA	NA	NA	NA	NA
2310005E17Rik	0	NA	NA	NA	NA	NA
2310005G13Rik	0	NA	NA	NA	NA	NA
2310007B03Rik	0.775041	0.0934344	0.110356	0.846663	0.397183	NA
2310007L24Rik	0.73538	-0.0294643	0.114516	-0.257295	0.796951	NA
2310008H04Rik	516.552	0.501021	0.191607	2.61483	0.0089271	0.0663884
2310008H09Rik	812.173	-0.419505	0.162751	-2.57759	0.00994911	0.0721061
2310008N11Rik	0.479389	-0.0553021	0.0895534	-0.617532	0.536884	NA
2310009A05Rik	39.5437	-0.00760998	0.306696	-0.0248128	0.980204	0.995383
2310009B15Rik	111.753	0.321662	0.256289	1.25508	0.20945	0.547031
2310010J17Rik	4.19727	-0.121263	0.234426	-0.517275	0.604964	NA
2310010M20Rik	0.492098	0.00270028	0.0902744	0.0299119	0.976137	NA
2310011J03Rik	550.739	0.071549	0.169097	0.423124	0.672205	0.899058
2310014F07Rik	1.47783	-0.0591587	0.160366	-0.368898	0.712204	NA
2310014L17Rik	33.2944	-0.110313	0.311248	-0.354423	0.723022	0.919267
2310015A10Rik	111.205	-0.491517	0.246976	-1.99014	0.0465752	0.217582
2310015B20Rik	59.2726	-1.09537	0.292149	-3.74935	0.000177295	0.00262414
2310015D24Rik	0.511983	0.0534563	0.084556	0.6322	0.527256	NA
2310016D03Rik	0	NA	NA	NA	NA	NA
2310020H05Rik	2.67271	-0.203842	0.200279	-1.01779	0.308777	NA
2310022A10Rik	483.008	-0.106754	0.165827	-0.643763	0.519729	0.816595
2310022B05Rik	2538.22	-0.543246	0.151879	-3.57684	0.00034778	0.00456391
2310030A07Rik	0.236107	-0.0210077	0.0790587	-0.265723	0.790452	NA
2310030G06Rik	80.7678	0.267701	0.272083	0.983893	0.325168	0.68167
2310033P09Rik	227.97	0.0851256	0.212047	0.401447	0.688091	0.905256
2310034C09Rik	0	NA	NA	NA	NA	NA
2310034G01Rik	3.52154	0.0741953	0.221443	0.335054	0.737584	NA
2310034O05Rik	0	NA	NA	NA	NA	NA
2310035C23Rik	808.269	-0.0246409	0.147974	-0.166522	0.867746	0.964526
2310036O22Rik	1492.06	0.00019474	0.146473	0.00132952	0.998939	0.999968
2310039H08Rik	77.7605	-0.140633	0.273602	-0.514007	0.607247	0.868406
2310039L15Rik	0	NA	NA	NA	NA	NA
2310040G24Rik	1.47783	-0.0591587	0.160366	-0.368898	0.712204	NA
2310042D19Rik	22.5112	0.122085	0.316753	0.385427	0.699921	0.909422
2310042E22Rik	0	NA	NA	NA	NA	NA
2310043L19Rik	21.0776	-0.972688	0.315425	-3.08374	0.00204416	0.0202928
2310043O21Rik	0.499166	0.00272557	0.0907022	0.0300497	0.976027	NA
2310044G17Rik	651.529	-0.289298	0.161828	-1.78769	0.0738265	0.295354
2310045N01Rik	168.22	0.17209	0.227365	0.756888	0.449117	0.777999
2310047M10Rik	227.289	-0.187808	0.20947	-0.896584	0.369941	0.715264
2310050B05Rik	6.11646	-0.359132	0.257095	-1.39689	0.162448	NA
2310050C09Rik	0	NA	NA	NA	NA	NA
2310057J18Rik	0	NA	NA	NA	NA	NA
2310057M21Rik	152.04	-0.0772896	0.234916	-0.329009	0.742149	0.925586
2310057N15Rik	0	NA	NA	NA	NA	NA
2310061I04Rik	304.044	-0.16689	0.187432	-0.8904	0.373251	0.717409
2310061J03Rik	11.4082	-0.0893523	0.300678	-0.29717	0.766337	0.934991
2310061N02Rik	0	NA	NA	NA	NA	NA
2310065F04Rik	0.965953	-0.112676	0.121455	-0.927717	0.353554	NA
2310067B10Rik	923.4	-0.168697	0.143084	-1.17901	0.238394	0.584673
2310068J16Rik	6.78709	0.10146	0.268869	0.37736	0.705906	NA
2310069B03Rik	2.25851	0.100325	0.184596	0.543486	0.586795	NA
2310069G16Rik	0.255991	0.0246368	0.0790587	0.311627	0.755324	NA
2310079G19Rik	0	NA	NA	NA	NA	NA
2310081J21Rik	0	NA	NA	NA	NA	NA
2410002F23Rik	511.23	-0.043192	0.197153	-0.219079	0.826589	0.951787
2410003L11Rik	0	NA	NA	NA	NA	NA
2410004B18Rik	246.009	-0.0885206	0.205113	-0.43157	0.666054	0.897113
2410004I01Rik	0	NA	NA	NA	NA	NA
2410004N09Rik	97.1843	-0.126803	0.2553	-0.496683	0.619413	0.873686
2410004P03Rik	0.755265	0.0312818	0.108208	0.289089	0.772513	NA
2410006H16Rik	707.979	0.0442277	0.159002	0.278159	0.780891	0.939051
2410007B07Rik	0	NA	NA	NA	NA	NA
2410012E07Rik	8.08683	0.272431	0.280264	0.972049	0.331026	NA
2410012M07Rik	0	NA	NA	NA	NA	NA
2410015M20Rik	572.424	-0.159947	0.166859	-0.958579	0.337771	0.692713
2410016O06Rik	182.966	0.123385	0.21411	0.57627	0.564433	0.842904
2410017I17Rik	0	NA	NA	NA	NA	NA
2410018L13Rik	0	NA	NA	NA	NA	NA
2410018M08Rik	111.82	-0.015301	0.246951	-0.0619595	0.950595	0.987539
2410021H03Rik	11.1736	-0.112909	0.299561	-0.376915	0.706237	0.911587
2410057H14Rik	0	NA	NA	NA	NA	NA
2410066E13Rik	144.067	-0.4544	0.258822	-1.75565	0.0791485	0.308538
2410076I21Rik	15.02	0.197753	0.309076	0.639819	0.52229	0.818445
2410088K16Rik	0	NA	NA	NA	NA	NA
2410089E03Rik	1803.92	0.117105	0.130058	0.900407	0.367904	0.715174
2410114N07Rik	0	NA	NA	NA	NA	NA
2410124H12Rik	0	NA	NA	NA	NA	NA
2410127L17Rik	128.905	-0.229194	0.265376	-0.863656	0.387777	0.730753
2410131K14Rik	130.459	0.0952727	0.243075	0.391948	0.695097	0.907402
2410137F16Rik	0.243282	-0.0210077	0.0790587	-0.265723	0.790452	NA
2410137M14Rik	0.243282	-0.0210077	0.0790587	-0.265723	0.790452	NA
2410141K09Rik	0	NA	NA	NA	NA	NA
2500004C02Rik	20.4593	0.0885127	0.316489	0.279671	0.77973	0.939051
2510002D24Rik	66.512	-0.219037	0.280942	-0.779653	0.435595	0.766966
2510003D18Rik	0	NA	NA	NA	NA	NA
2510003E04Rik	903.665	-0.194721	0.146439	-1.32971	0.183614	0.510061
2510009E07Rik	814.978	-0.0980667	0.152435	-0.643335	0.520007	0.816714
2510039O18Rik	1174.15	-0.303171	0.144047	-2.10467	0.0353204	0.179708
2510049J12Rik	4.26388	0.0479686	0.235713	0.203504	0.838741	NA
2600006L11Rik	0.255991	0.0246368	0.0790587	0.311627	0.755324	NA
2610001J05Rik	511.201	0.28478	0.169592	1.6792	0.0931126	0.340331
2610002J02Rik	241.962	0.399256	0.19981	1.99817	0.045698	0.214341
2610002M06Rik	449.328	0.0112732	0.170086	0.0662796	0.947155	0.987222
2610005L07Rik	65.9845	0.113085	0.297189	0.380514	0.703564	0.910369
2610008E11Rik	524.393	-0.411149	0.168404	-2.44145	0.0146285	0.0964492
2610015P09Rik	134.037	0.240337	0.234251	1.02598	0.304901	0.658395
2610016A17Rik	2.50886	0.0738095	0.196359	0.37589	0.706998	NA
2610017I09Rik	0	NA	NA	NA	NA	NA
2610018G03Rik	0	NA	NA	NA	NA	NA
2610019E17Rik	25.1629	0.150805	0.316657	0.476242	0.633902	0.881158
2610019F03Rik	0	NA	NA	NA	NA	NA
2610020C07Rik	23.4058	0.360506	0.316752	1.13813	0.255064	0.605737
2610020H08Rik	66.2099	0.389571	0.280564	1.38853	0.164977	0.480139
2610027K06Rik	1.51195	0.00627345	0.15161	0.041379	0.966994	NA
2610028E06Rik	0.506341	0.00205185	0.0911831	0.0225026	0.982047	NA
2610028H24Rik	0.236107	-0.0210077	0.0790587	-0.265723	0.790452	NA
2610034B18Rik	467.611	0.368626	0.170756	2.15879	0.0308668	0.163601
2610034M16Rik	0	NA	NA	NA	NA	NA
2610035D17Rik	5.261	0.101436	0.251067	0.404021	0.686197	NA
2610035F20Rik	0	NA	NA	NA	NA	NA
2610037D02Rik	3.23153	-0.0152621	0.215059	-0.0709672	0.943424	NA
2610044O15Rik8	89.4872	-0.0103599	0.269464	-0.0384465	0.969332	0.99187
2610100L16Rik	0	NA	NA	NA	NA	NA
2610203C20Rik	1241.13	0.375376	0.187713	1.99974	0.0455287	0.213873
2610203C22Rik	4.24996	0.041539	0.22951	0.18099	0.856376	NA
2610204G22Rik	3.5612	0.190602	0.220306	0.865167	0.386947	NA
2610206C17Rik	29.9479	-0.218072	0.31431	-0.693813	0.487799	0.799296
2610301B20Rik	332.663	0.0956472	0.186636	0.512479	0.608316	0.869326
2610301G19Rik	1357.59	-0.0213111	0.137633	-0.15484	0.876948	0.967639
2610305D13Rik	4.31504	0.259045	0.229961	1.12647	0.259965	NA
2610306M01Rik	33.1602	-0.363147	0.312991	-1.16025	0.245948	0.595458
2610307P16Rik	48.3897	-0.0246874	0.299407	-0.0824544	0.934285	0.983235
2610316D01Rik	42.2543	0.193113	0.303609	0.63606	0.524738	0.819327
2610318N02Rik	43.369	0.665984	0.304821	2.18484	0.0289006	0.157185
2610507B11Rik	3798.39	0.325398	0.12003	2.71098	0.00670847	0.0525625
2610507I01Rik	11.8624	-0.217613	0.302319	-0.719813	0.47164	0.790866
2610524H06Rik	12.6586	-0.144847	0.304882	-0.475093	0.634721	0.881597
2610528A11Rik	166.418	0.0578087	0.263035	0.219776	0.826046	0.951608
2610528J11Rik	0	NA	NA	NA	NA	NA
2700029M09Rik	645.491	0.364689	0.167887	2.17222	0.0298387	0.160369
2700038G22Rik	28.9691	0.570704	0.316044	1.80577	0.0709537	0.287993
2700046A07Rik	0	NA	NA	NA	NA	NA
2700046G09Rik	7.38717	-0.148714	0.266157	-0.558747	0.576335	NA
2700049A03Rik	271.395	0.200314	0.19558	1.0242	0.30574	0.65907
2700050L05Rik	344.828	-0.265341	0.181501	-1.46193	0.143761	0.442314
2700054A10Rik	27.4467	0.82518	0.315857	2.61251	0.00898803	0.0667194
2700060E02Rik	1010.76	0.109676	0.147392	0.744111	0.456809	0.782032
2700062C07Rik	127.973	0.171222	0.245505	0.697429	0.485535	0.797774
2700069I18Rik	15.4035	-0.105625	0.311687	-0.338882	0.734699	0.923568
2700070H01Rik	6.58758	0.338815	0.266335	1.27214	0.203324	NA
2700081L22Rik	0.263059	0.0246368	0.0790587	0.311627	0.755324	NA
2700081O15Rik	1224.27	-0.319194	0.135428	-2.35692	0.0184274	0.113735
2700086A05Rik	10.5247	0.0817208	0.296265	0.275837	0.782673	NA
2700089E24Rik	719.679	-0.569958	0.15378	-3.70633	0.000210288	0.00301078
2700089I24Rik	0	NA	NA	NA	NA	NA
2700094K13Rik	627.629	0.719365	0.164692	4.36794	1.25422e-05	0.000272376
2700097O09Rik	115.718	-0.0379637	0.249918	-0.151905	0.879262	0.968277
2700099C18Rik	110.096	0.535086	0.26616	2.0104	0.0443893	0.210482
2810001G20Rik	40.6903	-0.081908	0.307134	-0.266685	0.789712	0.941128
2810002D19Rik	33.9563	-0.198031	0.310795	-0.637176	0.52401	0.819086
2810004N23Rik	500.684	0.00347001	0.164313	0.0211182	0.983151	0.99578
2810006K23Rik	119.538	-0.0157287	0.242929	-0.0647459	0.948376	0.98751
2810007J24Rik	0	NA	NA	NA	NA	NA
2810008D09Rik	125.736	-0.479677	0.253754	-1.89033	0.0587143	0.254387
2810011L19Rik	0	NA	NA	NA	NA	NA
2810013P06Rik	64.0963	-0.313458	0.287718	-1.08946	0.27595	0.629395
2810021J22Rik	88.781	-0.120719	0.265925	-0.453959	0.649858	0.889176
2810025M15Rik	476.636	0.150616	0.165946	0.907624	0.364077	0.712272
2810029C07Rik	9.88365	-0.14514	0.293213	-0.494996	0.620603	NA
2810032G03Rik	0	NA	NA	NA	NA	NA
2810047C21Rik1	1.73382	-0.0239375	0.170664	-0.140261	0.888453	NA
2810049E08Rik	0	NA	NA	NA	NA	NA
2810055G20Rik	6.95352	0.026465	0.268322	0.0986314	0.921431	NA
2810403A07Rik	1215.81	-0.306407	0.161105	-1.90191	0.057183	0.249781
2810403D21Rik	12.7353	0.0962161	0.302104	0.318487	0.750115	0.928563
2810404M03Rik	1.0381	0.124578	0.126251	0.986751	0.323765	NA
2810405F15Rik	7.95892	0.0312662	0.278804	0.112144	0.910709	NA
2810407C02Rik	3435.84	-0.121583	0.12433	-0.977905	0.328121	0.684592
2810408A11Rik	66.2016	0.241517	0.284511	0.848884	0.395946	0.73744
2810408I11Rik	63.7003	0.866981	0.286316	3.02805	0.00246135	0.0235208
2810408M09Rik	229.957	0.112237	0.21148	0.53072	0.595613	0.861914
2810410L24Rik	23.987	-0.134359	0.31675	-0.424181	0.671434	0.898516
2810417H13Rik	580.603	0.922094	0.199071	4.63199	3.62174e-06	9.1151e-05
2810428I15Rik	742.607	-0.114092	0.15713	-0.726099	0.467778	0.788129
2810429I04Rik	0	NA	NA	NA	NA	NA
2810433D01Rik	8.07215	-0.391664	0.280909	-1.39428	0.163234	NA
2810442I21Rik	15.0299	0.289613	0.304582	0.950852	0.34168	0.696734
2810442N19Rik	1.25443	0.0405446	0.149538	0.271133	0.786288	NA
2810454H06Rik	4.94547	-0.0885641	0.247617	-0.357665	0.720594	NA
2810459M11Rik	0.236107	-0.0210077	0.0790587	-0.265723	0.790452	NA
2810468N07Rik	29.8284	-0.1257	0.313956	-0.400374	0.688881	0.905256
2810471M01Rik	0	NA	NA	NA	NA	NA
2810474O19Rik	2037.56	-0.617807	0.153684	-4.01998	5.82021e-05	0.00102606
2900002K06Rik	8.71982	0.098704	0.282019	0.34999	0.726346	NA
2900005J15Rik	4.88203	0.390479	0.242666	1.60912	0.10759	NA
2900008C10Rik	1.4437	-0.11378	0.150849	-0.754267	0.450689	NA
2900009J06Rik	0.782109	0.0941386	0.110748	0.850027	0.39531	NA
2900011O08Rik	0.51905	0.0637778	0.0920424	0.692917	0.488362	NA
2900026A02Rik	782.529	-0.079404	0.154405	-0.514258	0.607071	0.868357
2900041M22Rik	10.577	0.216746	0.296333	0.731425	0.464519	NA
2900052N01Rik	0	NA	NA	NA	NA	NA
2900055J20Rik	0.243282	-0.0210077	0.0790587	-0.265723	0.790452	NA
2900056M20Rik	179.994	-0.158733	0.232733	-0.682041	0.495213	0.802253
2900057B20Rik	3.39549	-0.264669	0.210446	-1.25766	0.208516	NA
2900060B14Rik	1.24019	0.0314231	0.132054	0.237957	0.811914	NA
2900076A07Rik	50.361	-0.320488	0.300089	-1.06798	0.285531	0.64166
2900079G21Rik	0.236107	-0.0210077	0.0790587	-0.265723	0.790452	NA
2900092C05Rik	0	NA	NA	NA	NA	NA
2900092D14Rik	0	NA	NA	NA	NA	NA
2900093L17Rik	0.971487	-0.0592101	0.129014	-0.458944	0.646275	NA
2900097C17Rik	1265.13	-0.123745	0.136649	-0.905573	0.365162	0.712459
3000002C10Rik	33.3538	-0.0321117	0.311633	-0.103044	0.917928	0.978956
3010001F23Rik	13.654	-0.0564561	0.307842	-0.183393	0.854489	0.961271
3010026O09Rik	62.1204	0.12474	0.28479	0.438007	0.661381	0.894428
3100003L05Rik	0	NA	NA	NA	NA	NA
3110001D03Rik	279.77	-0.127679	0.194095	-0.657818	0.510655	0.812095
3110001I22Rik	48.1245	0.358771	0.298557	1.20168	0.229486	0.573836
3110002H16Rik	558.939	-0.24134	0.166637	-1.4483	0.147534	0.448271
3110007F17Rik	1.97699	-0.0531183	0.179224	-0.296379	0.76694	NA
3110009E18Rik	37.2484	-0.142227	0.308055	-0.461693	0.644302	0.887271
3110009F21Rik	0	NA	NA	NA	NA	NA
3110015C05Rik	0.964312	-0.0503513	0.119756	-0.42045	0.674157	NA
3110021A11Rik	5.45898	-0.0847892	0.254527	-0.333124	0.73904	NA
3110021N24Rik	47.6588	-0.0736748	0.303499	-0.242751	0.808198	0.946908
3110035E14Rik	1.2489	-0.0249655	0.140367	-0.177858	0.858834	NA
3110039I08Rik	0	NA	NA	NA	NA	NA
3110039M20Rik	3.28544	0.100542	0.213406	0.47113	0.637548	NA
3110040N11Rik	119.471	-0.0437246	0.241886	-0.180765	0.856552	0.961746
3110043O21Rik	408.023	-0.0754243	0.188718	-0.399667	0.689402	0.905256
3110045C21Rik	1.47794	-0.0534798	0.151259	-0.353564	0.723666	NA
3110047P20Rik	0.51905	0.0637778	0.0920424	0.692917	0.488362	NA
3110052M02Rik	13.1947	0.0202074	0.305486	0.0661483	0.94726	0.987222
3110056K07Rik	54.035	-0.235642	0.291383	-0.808703	0.418686	0.755927
3110057O12Rik	90.282	-0.179896	0.292951	-0.614084	0.53916	0.82705
3110062M04Rik	106.469	0.189376	0.264961	0.714733	0.474774	0.792491
3110070M22Rik	0.255991	0.0246368	0.0790587	0.311627	0.755324	NA
3110079O15Rik	0	NA	NA	NA	NA	NA
3110082I17Rik	195.678	0.112201	0.221837	0.50578	0.613011	0.872071
3110082J24Rik	0.255991	0.0246368	0.0790587	0.311627	0.755324	NA
3110099E03Rik	2.34633	0.270072	0.178149	1.51599	0.129521	NA
3200001D21Rik	5.1705	-0.222402	0.248859	-0.893689	0.371488	NA
3230401D17Rik	185.67	0.0819214	0.223652	0.366289	0.714149	0.91483
3300002I08Rik	7.92643	-0.0654803	0.280074	-0.233796	0.815143	NA
3300005D01Rik	170.857	0.310931	0.229089	1.35725	0.174701	0.495167
3425401B19Rik	7.83593	-0.365905	0.278329	-1.31465	0.188629	NA
3632451O06Rik	0.236107	-0.0210077	0.0790587	-0.265723	0.790452	NA
3632454L22Rik	2.7918	0.165552	0.202928	0.815815	0.414606	NA
3830403N18Rik	522.32	-0.14875	0.194968	-0.762945	0.445496	0.774581
3830406C13Rik	159.911	-0.129505	0.222821	-0.581206	0.561102	0.840214
3830408C21Rik	14.517	0.125396	0.310184	0.404262	0.68602	0.904739
3830417A13Rik	5.187	-0.0552382	0.247898	-0.222826	0.823671	NA
3930402G23Rik	2.06349	0.194589	0.176115	1.1049	0.269204	NA
4430402I18Rik	0.98573	-0.0592041	0.12966	-0.45661	0.647951	NA
4632415K11Rik	179.286	-0.128935	0.223264	-0.5775	0.563602	0.842108
4632415L05Rik	315.428	-0.0385197	0.200773	-0.191858	0.847854	0.95803
4632427E13Rik	5.57446	-0.378527	0.252412	-1.49964	0.133708	NA
4632428C04Rik	12.4229	0.453628	0.303892	1.49273	0.135508	0.426985
4632428N05Rik	147.06	-0.305425	0.228547	-1.33638	0.181426	0.506968
4632434I11Rik	131.583	0.995401	0.261889	3.80085	0.000144199	0.00219046
4732415M23Rik	3.93421	-0.154572	0.230184	-0.671515	0.501892	NA
4732416N19Rik	1.20042	-0.0742783	0.130744	-0.568122	0.569952	NA
4732456N10Rik	0	NA	NA	NA	NA	NA
4732471J01Rik	13.5472	0.121098	0.306475	0.395131	0.692747	0.906856
4732490B19Rik	0	NA	NA	NA	NA	NA
4732491K20Rik	34.6033	-0.277166	0.311194	-0.890655	0.373114	0.717409
4831440E17Rik	16.7692	-0.00832984	0.309774	-0.0268901	0.978547	0.995009
4833403I15Rik	95.4639	0.26441	0.263591	1.00311	0.31581	0.670529
4833412C05Rik	0.472214	-0.0458683	0.0819874	-0.559455	0.575851	NA
4833417C18Rik	8.0865	0.275953	0.280334	0.98437	0.324933	NA
4833418N02Rik	27.2801	-0.0795229	0.316628	-0.251156	0.801694	0.945719
4833419F23Rik	14.3517	0.345021	0.309196	1.11587	0.26448	0.616249
4833420G17Rik	182.216	0.00842312	0.223616	0.0376678	0.969953	0.99187
4833422C13Rik	23.3851	-0.525333	0.316796	-1.65827	0.0972634	0.349567
4833423E24Rik	0	NA	NA	NA	NA	NA
4833424O15Rik	0	NA	NA	NA	NA	NA
4833427F10Rik	0.748089	0.0319439	0.107812	0.296293	0.767007	NA
4833427G06Rik	24.2594	1.01899	0.316622	3.2183	0.00128953	0.0138672
4833428L15Rik	0	NA	NA	NA	NA	NA
4833439L19Rik	1960.2	-0.421871	0.128557	-3.28159	0.00103225	0.0115668
4921501E09Rik	0	NA	NA	NA	NA	NA
4921504E06Rik	0	NA	NA	NA	NA	NA
4921506M07Rik	0	NA	NA	NA	NA	NA
4921507L20Rik	18.9814	-0.351662	0.315538	-1.11448	0.265072	0.616575
4921507P07Rik	0.236107	-0.0210077	0.0790587	-0.265723	0.790452	NA
4921508A21Rik	0	NA	NA	NA	NA	NA
4921508D12Rik	0	NA	NA	NA	NA	NA
4921509C19Rik	0	NA	NA	NA	NA	NA
4921509O07Rik	0.998331	0.00560292	0.121145	0.0462497	0.963111	NA
4921511C10Rik	1.26867	0.0362004	0.142438	0.254148	0.799381	NA
4921511C20Rik	0	NA	NA	NA	NA	NA
4921511H03Rik	0	NA	NA	NA	NA	NA
4921511I17Rik	0	NA	NA	NA	NA	NA
4921511M17Rik	0	NA	NA	NA	NA	NA
4921513I03Rik	1.9771	-0.0544944	0.179242	-0.304027	0.761107	NA
4921515E04Rik	0	NA	NA	NA	NA	NA
4921517D22Rik	0	NA	NA	NA	NA	NA
4921524J17Rik	236.366	-0.214976	0.2028	-1.06004	0.289127	0.645224
4921524L21Rik	0	NA	NA	NA	NA	NA
4921525B02Rik	0	NA	NA	NA	NA	NA
4921525O09Rik	97.6652	-0.627781	0.264256	-2.37565	0.0175179	0.109498
4921530D09Rik	5.22809	-0.00170856	0.246989	-0.00691754	0.994481	NA
4921530L18Rik	16.7768	-0.361904	0.313437	-1.15463	0.248242	0.597882
4921530L21Rik	0	NA	NA	NA	NA	NA
4921531C22Rik	25.9909	-0.124688	0.316652	-0.393771	0.69375	0.907195
4921531P14Rik	0	NA	NA	NA	NA	NA
4921533I20Rik	0	NA	NA	NA	NA	NA
4921536K21Rik	34.4177	0.410253	0.311319	1.31779	0.187574	0.517246
4921539E11Rik	0	NA	NA	NA	NA	NA
4922501C03Rik	342.434	0.163297	0.179921	0.907601	0.364089	0.712272
4922501L14Rik	0	NA	NA	NA	NA	NA
4922502D21Rik	0	NA	NA	NA	NA	NA
4922502H24Rik	0	NA	NA	NA	NA	NA
4922502N22Rik	0	NA	NA	NA	NA	NA
4922505E12Rik	0	NA	NA	NA	NA	NA
4930401C15Rik	0	NA	NA	NA	NA	NA
4930401O10Rik	0.255991	0.0246368	0.0790587	0.311627	0.755324	NA
4930401O12Rik	0	NA	NA	NA	NA	NA
4930402F06Rik	0	NA	NA	NA	NA	NA
4930402F11Rik	0	NA	NA	NA	NA	NA
4930402H24Rik	975.525	-0.0371334	0.142169	-0.261191	0.793945	0.942181
4930402K13Rik	0	NA	NA	NA	NA	NA
4930404A05Rik	0	NA	NA	NA	NA	NA
4930404A10Rik	0	NA	NA	NA	NA	NA
4930404H11Rik	0	NA	NA	NA	NA	NA
4930404I05Rik	13.1873	0.0226878	0.306202	0.0740941	0.940935	0.985233
4930404N11Rik	147.027	-0.241758	0.230326	-1.04963	0.293888	0.649679
4930405A10Rik	0	NA	NA	NA	NA	NA
4930405A21Rik	5.76559	0.151863	0.254615	0.596444	0.550879	NA
4930405D11Rik	0	NA	NA	NA	NA	NA
4930405J17Rik	0	NA	NA	NA	NA	NA
4930405P13Rik	2.49604	0.0130215	0.196453	0.0662833	0.947152	NA
4930406D18Rik	0	NA	NA	NA	NA	NA
4930407I10Rik	0.728205	-0.0249687	0.106594	-0.234241	0.814798	NA
4930408F14Rik	0	NA	NA	NA	NA	NA
4930412B13Rik	1.00408	0.0594395	0.12177	0.488127	0.62546	NA
4930412C18Rik	0	NA	NA	NA	NA	NA
4930412O13Rik	0	NA	NA	NA	NA	NA
4930413E15Rik	0	NA	NA	NA	NA	NA
4930413F20Rik	0	NA	NA	NA	NA	NA
4930413G21Rik	115.497	-0.610758	0.245321	-2.48963	0.0127876	0.0869754
4930413M19Rik	0	NA	NA	NA	NA	NA
4930414L22Rik	37.591	-0.128771	0.311714	-0.413105	0.679529	0.902375
4930414N06Rik	2.75932	0.0405478	0.199893	0.202848	0.839254	NA
4930415F15Rik	0	NA	NA	NA	NA	NA
4930415L06Rik	0	NA	NA	NA	NA	NA
4930415O20Rik	3.2512	0.0458796	0.215471	0.212927	0.831384	NA
4930417O13Rik	0.243282	-0.0210077	0.0790587	-0.265723	0.790452	NA
4930417O22Rik	0	NA	NA	NA	NA	NA
4930419G24Rik	0	NA	NA	NA	NA	NA
4930422G04Rik	284.711	0.638649	0.219857	2.90484	0.00367439	0.0327413
4930423M02Rik	0	NA	NA	NA	NA	NA
4930425K10Rik	0	NA	NA	NA	NA	NA
4930425O10Rik	0	NA	NA	NA	NA	NA
4930426D05Rik	0	NA	NA	NA	NA	NA
4930426L09Rik	8.64889	-0.128008	0.283899	-0.450893	0.652066	NA
4930427A07Rik	243.758	0.767225	0.232262	3.30327	0.000955631	0.0108691
4930428D18Rik	0	NA	NA	NA	NA	NA
4930428E07Rik	0	NA	NA	NA	NA	NA
4930428G15Rik	0	NA	NA	NA	NA	NA
4930428O21Rik	0	NA	NA	NA	NA	NA
4930429B21Rik	18.1295	0.0332124	0.312922	0.106136	0.915474	0.978388
4930429D17Rik	0	NA	NA	NA	NA	NA
4930429F11Rik	0	NA	NA	NA	NA	NA
4930429F24Rik	9.48326	-0.565937	0.289203	-1.95689	0.0503608	NA
4930430A15Rik	0	NA	NA	NA	NA	NA
4930430D24Rik	0.51905	0.0637778	0.0920424	0.692917	0.488362	NA
4930430F08Rik	229.349	-0.126622	0.200975	-0.63004	0.528669	0.821252
4930430F21Rik	0	NA	NA	NA	NA	NA
4930430J02Rik	1.78619	0.162927	0.165921	0.981951	0.326124	NA
4930431F12Rik	0.236107	-0.0210077	0.0790587	-0.265723	0.790452	NA
4930431P03Rik	0	NA	NA	NA	NA	NA
4930432J09Rik	0	NA	NA	NA	NA	NA
4930432K09Rik	0	NA	NA	NA	NA	NA
4930432K21Rik	4.5002	0.0186018	0.239649	0.0776208	0.93813	NA
4930432M17Rik	0	NA	NA	NA	NA	NA
4930433B08Rik	0	NA	NA	NA	NA	NA
4930433I11Rik	0	NA	NA	NA	NA	NA
4930433N12Rik	0	NA	NA	NA	NA	NA
4930434J06Rik	0	NA	NA	NA	NA	NA
4930435E12Rik	0	NA	NA	NA	NA	NA
4930438E09Rik	0	NA	NA	NA	NA	NA
4930440C22Rik	0	NA	NA	NA	NA	NA
4930441J16Rik	0	NA	NA	NA	NA	NA
4930441O14Rik	1.74653	0.0406366	0.169501	0.239743	0.81053	NA
4930442J19Rik	0	NA	NA	NA	NA	NA
4930442L01Rik	0	NA	NA	NA	NA	NA
4930443O20Rik	8.75702	0.0557013	0.286584	0.194363	0.845892	NA
4930444A02Rik	246.527	0.0107792	0.203554	0.0529549	0.957768	0.989043
4930444F02Rik	0	NA	NA	NA	NA	NA
4930444G20Rik	0	NA	NA	NA	NA	NA
4930444M15Rik	0	NA	NA	NA	NA	NA
4930444P10Rik	0.511983	0.0534563	0.084556	0.6322	0.527256	NA
4930447A16Rik	0	NA	NA	NA	NA	NA
4930447C04Rik	0.486564	-0.0477401	0.0829387	-0.575607	0.564881	NA
4930447J18Rik	0	NA	NA	NA	NA	NA
4930447K03Rik	1.51749	0.0753517	0.161891	0.465448	0.641611	NA
4930447N08Rik	0.728205	-0.0249687	0.106594	-0.234241	0.814798	NA
4930448C13Rik	0	NA	NA	NA	NA	NA
4930448F12Rik	0	NA	NA	NA	NA	NA
4930448H16Rik	0	NA	NA	NA	NA	NA
4930448I06Rik	0	NA	NA	NA	NA	NA
4930448I18Rik	0	NA	NA	NA	NA	NA
4930448K20Rik	0	NA	NA	NA	NA	NA
4930449E01Rik	0	NA	NA	NA	NA	NA
4930449E18Rik	0	NA	NA	NA	NA	NA
4930449I24Rik	0	NA	NA	NA	NA	NA
4930451C15Rik	3.71081	-0.0700363	0.22661	-0.30906	0.757276	NA
4930451G09Rik	6.71873	0.00322338	0.268985	0.0119835	0.990439	NA
4930451I11Rik	0	NA	NA	NA	NA	NA
4930452A19Rik	2.94859	-0.105707	0.207017	-0.510617	0.609619	NA
4930452B06Rik	45.7947	0.739674	0.300425	2.4621	0.0138128	0.0922606
4930452G13Rik	0	NA	NA	NA	NA	NA
4930452N14Rik	0	NA	NA	NA	NA	NA
4930453H23Rik	0	NA	NA	NA	NA	NA
4930453L07Rik	0	NA	NA	NA	NA	NA
4930453N24Rik	300.464	0.0322704	0.197	0.16381	0.869881	0.964526
4930455B14Rik	0	NA	NA	NA	NA	NA
4930455C13Rik	8.67052	-0.134285	0.286463	-0.46877	0.639234	NA
4930455D15Rik	0.762332	0.0367382	0.116142	0.316323	0.751758	NA
4930455F16Rik	0	NA	NA	NA	NA	NA
4930455F23Rik	146.885	0.243478	0.228824	1.06404	0.287311	0.643421
4930455H04Rik	0	NA	NA	NA	NA	NA
4930455J16Rik	0	NA	NA	NA	NA	NA
4930456L15Rik	0	NA	NA	NA	NA	NA
4930459L07Rik	0	NA	NA	NA	NA	NA
4930461G14Rik	8.0412	0.12757	0.279373	0.456631	0.647936	NA
4930465A12Rik	0	NA	NA	NA	NA	NA
4930465K10Rik	1.46348	-0.0494668	0.148819	-0.332395	0.739591	NA
4930465M20Rik	0	NA	NA	NA	NA	NA
4930467D21Rik	10.7793	0.14847	0.298177	0.497926	0.618536	0.873354
4930467E23Rik	0	NA	NA	NA	NA	NA
4930467K11Rik	0.236107	-0.0210077	0.0790587	-0.265723	0.790452	NA
4930468A15Rik	0	NA	NA	NA	NA	NA
4930469G21Rik	0	NA	NA	NA	NA	NA
4930470H14Rik	0	NA	NA	NA	NA	NA
4930470P17Rik	0	NA	NA	NA	NA	NA
4930471C04Rik	0	NA	NA	NA	NA	NA
4930471G03Rik	0	NA	NA	NA	NA	NA
4930471I20Rik	0.236107	-0.0210077	0.0790587	-0.265723	0.790452	NA
4930471M09Rik	0	NA	NA	NA	NA	NA
4930473A02Rik	12.0943	-0.312232	0.300608	-1.03867	0.29896	0.653408
4930473O22Rik	0	NA	NA	NA	NA	NA
4930474G06Rik	0	NA	NA	NA	NA	NA
4930474H20Rik	0	NA	NA	NA	NA	NA
4930474M22Rik	0.236107	-0.0210077	0.0790587	-0.265723	0.790452	NA
4930474N05Rik	0	NA	NA	NA	NA	NA
4930474N09Rik	0.526117	0.0546025	0.0854117	0.639285	0.522637	NA
4930478L05Rik	0.492098	0.00270028	0.0902744	0.0299119	0.976137	NA
4930478P22Rik	0	NA	NA	NA	NA	NA
4930479D17Rik	0	NA	NA	NA	NA	NA
4930479M11Rik	0	NA	NA	NA	NA	NA
4930480E11Rik	0	NA	NA	NA	NA	NA
4930480G23Rik	0	NA	NA	NA	NA	NA
4930480K15Rik	0.255991	0.0246368	0.0790587	0.311627	0.755324	NA
4930480M12Rik	0	NA	NA	NA	NA	NA
4930481A15Rik	0.506341	0.00205185	0.0911831	0.0225026	0.982047	NA
4930483J18Rik	1.01115	0.0697596	0.131064	0.532255	0.594549	NA
4930483K19Rik	46.5247	-0.0782086	0.298394	-0.262099	0.793245	0.941772
4930483O08Rik	0	NA	NA	NA	NA	NA
4930486F22Rik	0	NA	NA	NA	NA	NA
4930486I03Rik	0	NA	NA	NA	NA	NA
4930486L24Rik	15.5154	0.124941	0.312066	0.400368	0.688886	0.905256
4930487D11Rik	0	NA	NA	NA	NA	NA
4930487H11Rik	26.2928	-0.173985	0.315833	-0.550875	0.581719	0.853172
4930488B22Rik	0.263059	0.0246368	0.0790587	0.311627	0.755324	NA
4930488L21Rik	1.73371	-0.0220638	0.168995	-0.130559	0.896124	NA
4930500F04Rik	0	NA	NA	NA	NA	NA
4930500J02Rik	168.942	-0.164433	0.219646	-0.74863	0.45408	0.780919
4930500L23Rik	0	NA	NA	NA	NA	NA
4930502A04Rik	0	NA	NA	NA	NA	NA
4930502E09Rik	2.23309	-0.0209117	0.186818	-0.111936	0.910874	NA
4930502E18Rik	1.02539	0.0696898	0.131689	0.529198	0.596668	NA
4930503B20Rik	0.51905	0.0637778	0.0920424	0.692917	0.488362	NA
4930503E14Rik	1.01832	0.0690096	0.13138	0.525266	0.599399	NA
4930503E24Rik	0	NA	NA	NA	NA	NA
4930503H13Rik	0	NA	NA	NA	NA	NA
4930503L19Rik	473.145	0.122991	0.180088	0.682949	0.494639	0.802252
4930503O07Rik	0	NA	NA	NA	NA	NA
4930504O13Rik	0	NA	NA	NA	NA	NA
4930505A04Rik	0.526117	0.0546025	0.0854117	0.639285	0.522637	NA
4930505G20Rik	0	NA	NA	NA	NA	NA
4930506C21Rik	11.783	-0.396366	0.301785	-1.31341	0.189046	0.518924
4930506M07Rik	12.9248	0.56229	0.302622	1.85806	0.0631602	0.266589
4930507D05Rik	2.50322	0.0123338	0.196562	0.0627477	0.949967	NA
4930509E16Rik	0.755157	0.0374711	0.115742	0.323746	0.746131	NA
4930509J09Rik	0	NA	NA	NA	NA	NA
4930509K18Rik	0	NA	NA	NA	NA	NA
4930511A02Rik	0	NA	NA	NA	NA	NA
4930511E03Rik	0	NA	NA	NA	NA	NA
4930511M06Rik	2.67825	-0.135452	0.198404	-0.682705	0.494793	NA
4930511M11Rik	0	NA	NA	NA	NA	NA
4930512B01Rik	3.52133	0.0742983	0.218447	0.34012	0.733766	NA
4930513D17Rik	0	NA	NA	NA	NA	NA
4930513N10Rik	19.499	0.189182	0.315748	0.599154	0.54907	0.833282
4930513O06Rik	0.715496	-0.085428	0.106647	-0.801033	0.423113	NA
4930515B02Rik	0	NA	NA	NA	NA	NA
4930515G01Rik	33.5883	-0.368776	0.311065	-1.18552	0.23581	0.582171
4930515G16Rik	0	NA	NA	NA	NA	NA
4930515L03Rik	0	NA	NA	NA	NA	NA
4930515L19Rik	0	NA	NA	NA	NA	NA
4930517E11Rik	0	NA	NA	NA	NA	NA
4930518P08Rik	0	NA	NA	NA	NA	NA
4930519D14Rik	0	NA	NA	NA	NA	NA
4930519F09Rik	7.65395	-0.239548	0.275942	-0.868107	0.385336	NA
4930519F16Rik	0	NA	NA	NA	NA	NA
4930519F24Rik	0	NA	NA	NA	NA	NA
4930519G04Rik	0	NA	NA	NA	NA	NA
4930519H02Rik	0	NA	NA	NA	NA	NA
4930520O04Rik	14.8815	-0.0697547	0.310243	-0.224839	0.822105	0.951301
4930520P13Rik	0	NA	NA	NA	NA	NA
4930521E06Rik	1.2615	0.0412327	0.149783	0.275283	0.783099	NA
4930522H14Rik	0	NA	NA	NA	NA	NA
4930522O17Rik	0	NA	NA	NA	NA	NA
4930523C07Rik	177.863	-0.119494	0.218245	-0.547522	0.58402	0.854817
4930523O13Rik	0	NA	NA	NA	NA	NA
4930524B15Rik	0	NA	NA	NA	NA	NA
4930524C18Rik	0	NA	NA	NA	NA	NA
4930524L23Rik	4.49714	0.121201	0.232756	0.52072	0.602562	NA
4930524N10Rik	0	NA	NA	NA	NA	NA
4930524O05Rik	0	NA	NA	NA	NA	NA
4930524O08Rik	0	NA	NA	NA	NA	NA
4930525D18Rik	0	NA	NA	NA	NA	NA
4930525G20Rik	0.255991	0.0246368	0.0790587	0.311627	0.755324	NA
4930525M21Rik	0	NA	NA	NA	NA	NA
4930526D03Rik	0.255991	0.0246368	0.0790587	0.311627	0.755324	NA
4930526I15Rik	103.2	-0.72596	0.254156	-2.85636	0.00428531	0.037081
4930526L06Rik	0	NA	NA	NA	NA	NA
4930527F14Rik	0	NA	NA	NA	NA	NA
4930527G23Rik	0	NA	NA	NA	NA	NA
4930528A17Rik	1.98417	-0.0537757	0.179382	-0.299783	0.764343	NA
4930528D03Rik	0	NA	NA	NA	NA	NA
4930528P14Rik	0	NA	NA	NA	NA	NA
4930529C04Rik	0.486564	-0.0477401	0.0829387	-0.575607	0.564881	NA
4930529F24Rik	0	NA	NA	NA	NA	NA
4930529K09Rik	0	NA	NA	NA	NA	NA
4930529L06Rik	0	NA	NA	NA	NA	NA
4930529M08Rik	0.742448	-0.0287695	0.114917	-0.250351	0.802316	NA
4930533B01Rik	2.40965	-0.228797	0.187453	-1.22055	0.222255	NA
4930533P14Rik	0	NA	NA	NA	NA	NA
4930538K18Rik	2.72108	-0.121994	0.189664	-0.643209	0.520088	NA
4930539C22Rik	0	NA	NA	NA	NA	NA
4930539E08Rik	0	NA	NA	NA	NA	NA
4930539J05Rik	116.697	0.0875781	0.248186	0.352873	0.724183	0.919286
4930539M17Rik	0	NA	NA	NA	NA	NA
4930539N22Rik	0	NA	NA	NA	NA	NA
4930540M03Rik	0	NA	NA	NA	NA	NA
4930542C21Rik	0	NA	NA	NA	NA	NA
4930542D17Rik	0.715496	-0.085428	0.106647	-0.801033	0.423113	NA
4930542H20Rik	0.263059	0.0246368	0.0790587	0.311627	0.755324	NA
4930543E12Rik	1.01822	0.0704412	0.131375	0.536183	0.591832	NA
4930544D05Rik	0.255991	0.0246368	0.0790587	0.311627	0.755324	NA
4930544G11Rik	0	NA	NA	NA	NA	NA
4930544M13Rik	0	NA	NA	NA	NA	NA
4930545E07Rik	0.263059	0.0246368	0.0790587	0.311627	0.755324	NA
4930545H06Rik	0	NA	NA	NA	NA	NA
4930545L23Rik	0	NA	NA	NA	NA	NA
4930546C10Rik	0	NA	NA	NA	NA	NA
4930546K05Rik	0	NA	NA	NA	NA	NA
4930547C10Rik	0	NA	NA	NA	NA	NA
4930547E08Rik	0	NA	NA	NA	NA	NA
4930547E14Rik	0	NA	NA	NA	NA	NA
4930548G14Rik	0	NA	NA	NA	NA	NA
4930548H24Rik	1.0381	0.124578	0.126251	0.986751	0.323765	NA
4930548J01Rik	0	NA	NA	NA	NA	NA
4930548K13Rik	0	NA	NA	NA	NA	NA
4930549C01Rik	0	NA	NA	NA	NA	NA
4930549G23Rik	10.6974	-0.15243	0.292508	-0.521114	0.602287	0.865569
4930550C14Rik	0.767974	0.0780654	0.10136	0.770182	0.441192	NA
4930550L24Rik	321.341	-0.230915	0.184823	-1.24938	0.211526	0.549953
4930552N02Rik	0	NA	NA	NA	NA	NA
4930552P12Rik	1.26867	0.0362004	0.142438	0.254148	0.799381	NA
4930553E22Rik	0	NA	NA	NA	NA	NA
4930554C24Rik	0	NA	NA	NA	NA	NA
4930555B11Rik	0	NA	NA	NA	NA	NA
4930555G01Rik	0	NA	NA	NA	NA	NA
4930556C24Rik	0	NA	NA	NA	NA	NA
4930556G01Rik	0	NA	NA	NA	NA	NA
4930556J02Rik	0	NA	NA	NA	NA	NA
4930556M19Rik	65.7417	0.14024	0.280291	0.500336	0.616839	0.873106
4930556N09Rik	0	NA	NA	NA	NA	NA
4930557A04Rik	0	NA	NA	NA	NA	NA
4930557J02Rik	0	NA	NA	NA	NA	NA
4930558C23Rik	0	NA	NA	NA	NA	NA
4930558G05Rik	0	NA	NA	NA	NA	NA
4930558J18Rik	11.362	0.407723	0.298278	1.36692	0.17165	0.491286
4930558K02Rik	0	NA	NA	NA	NA	NA
4930562C15Rik	7.49552	0.0283442	0.276795	0.102401	0.918438	NA
4930562F07Rik	2.73237	-0.0181144	0.19935	-0.0908672	0.927598	NA
4930563D23Rik	0	NA	NA	NA	NA	NA
4930563E18Rik	0	NA	NA	NA	NA	NA
4930563E22Rik	17.6242	-0.148644	0.314262	-0.472994	0.636217	0.882567
4930563F08Rik	0	NA	NA	NA	NA	NA
4930563M20Rik	0	NA	NA	NA	NA	NA
4930564B18Rik	0	NA	NA	NA	NA	NA
4930564C03Rik	0.762332	0.0367382	0.116142	0.316323	0.751758	NA
4930564D02Rik	0.255991	0.0246368	0.0790587	0.311627	0.755324	NA
4930564G21Rik	0.255991	0.0246368	0.0790587	0.311627	0.755324	NA
4930564K09Rik	0	NA	NA	NA	NA	NA
4930565D16Rik	0	NA	NA	NA	NA	NA
4930565N06Rik	36.6303	-0.0636657	0.30981	-0.205499	0.837182	0.955269
4930567H12Rik	0	NA	NA	NA	NA	NA
4930567H17Rik	0	NA	NA	NA	NA	NA
4930567J20Rik	0	NA	NA	NA	NA	NA
4930567K20Rik	0	NA	NA	NA	NA	NA
4930568D16Rik	0	NA	NA	NA	NA	NA
4930568E12Rik	0	NA	NA	NA	NA	NA
4930568G15Rik	0	NA	NA	NA	NA	NA
4930568K20Rik	0.263059	0.0246368	0.0790587	0.311627	0.755324	NA
4930570G19Rik	0.735272	-0.0243384	0.106992	-0.227477	0.820053	NA
4930571K23Rik	0	NA	NA	NA	NA	NA
4930572K03Rik	0	NA	NA	NA	NA	NA
4930572O03Rik	0	NA	NA	NA	NA	NA
4930572O13Rik	0	NA	NA	NA	NA	NA
4930573O16Rik	0	NA	NA	NA	NA	NA
4930577N17Rik	52.5084	0.0158259	0.297365	0.0532203	0.957556	0.989043
4930578C19Rik	0	NA	NA	NA	NA	NA
4930578E11Rik	0	NA	NA	NA	NA	NA
4930578I06Rik	0	NA	NA	NA	NA	NA
4930578M01Rik	1.93026	-0.174135	0.171976	-1.01255	0.311273	NA
4930578N18Rik	0	NA	NA	NA	NA	NA
4930579F01Rik	0	NA	NA	NA	NA	NA
4930579G18Rik	105.479	0.0851686	0.252388	0.337451	0.735777	0.924235
4930579G24Rik	176.016	0.73628	0.222305	3.31203	0.000926213	0.0105816
4930579K19Rik	3.17177	-0.169663	0.201808	-0.840714	0.400508	NA
4930581F22Rik	41.1085	0.362468	0.305851	1.18511	0.235972	0.58222
4930583K01Rik	0.243282	-0.0210077	0.0790587	-0.265723	0.790452	NA
4930583P06Rik	0.263059	0.0246368	0.0790587	0.311627	0.755324	NA
4930584F24Rik	0	NA	NA	NA	NA	NA
4930590J08Rik	2.23309	-0.0209117	0.186818	-0.111936	0.910874	NA
4930590L20Rik	0	NA	NA	NA	NA	NA
4930591A17Rik	0	NA	NA	NA	NA	NA
4930592A05Rik	3.03509	0.131376	0.208169	0.631105	0.527972	NA
4930592I03Rik	1.78055	0.108335	0.171975	0.629951	0.528727	NA
4930593A02Rik	0.782109	0.0941386	0.110748	0.850027	0.39531	NA
4930593C16Rik	0	NA	NA	NA	NA	NA
4930594C11Rik	5.97075	-0.0270482	0.261956	-0.103255	0.917761	NA
4930595M18Rik	0	NA	NA	NA	NA	NA
4930596D02Rik	0	NA	NA	NA	NA	NA
4930596M17Rik	0	NA	NA	NA	NA	NA
4930597G03Rik	0	NA	NA	NA	NA	NA
4930598F16Rik	0	NA	NA	NA	NA	NA
4930599N23Rik	2.73779	0.0426188	0.19962	0.213499	0.830938	NA
4931402G19Rik	4.19759	-0.116026	0.227442	-0.510133	0.609958	NA
4931403E22Rik	0	NA	NA	NA	NA	NA
4931403G20Rik	5.84788	0.262478	0.25681	1.02207	0.306747	NA
4931406B18Rik	0	NA	NA	NA	NA	NA
4931406C07Rik	518.94	-0.00189683	0.162085	-0.0117027	0.990663	0.998452
4931406H21Rik	6.21261	-0.000990831	0.263246	-0.0037639	0.996997	NA
4931406P16Rik	1455.22	-0.263943	0.131926	-2.00069	0.0454257	0.213715
4931408C20Rik	0	NA	NA	NA	NA	NA
4931408D14Rik	0.755157	0.0374711	0.115742	0.323746	0.746131	NA
4931409K22Rik	0	NA	NA	NA	NA	NA
4931414P19Rik	104.955	0.0100993	0.250543	0.0403098	0.967846	0.991739
4931417E11Rik	0	NA	NA	NA	NA	NA
4931417G12Rik	2.79745	0.2223	0.200123	1.11082	0.266647	NA
4931419H13Rik	0	NA	NA	NA	NA	NA
4931420L22Rik	0	NA	NA	NA	NA	NA
4931423N10Rik	0.255991	0.0246368	0.0790587	0.311627	0.755324	NA
4931428F04Rik	318.426	-0.314668	0.186975	-1.68294	0.0923864	0.339396
4931428L18Rik	0	NA	NA	NA	NA	NA
4931429I11Rik	0	NA	NA	NA	NA	NA
4931429L15Rik	0.782109	0.0941386	0.110748	0.850027	0.39531	NA
4931429P17Rik	0	NA	NA	NA	NA	NA
4931430N09Rik	0	NA	NA	NA	NA	NA
4931431B13Rik	0	NA	NA	NA	NA	NA
4931431C16Rik	6.92931	-0.115423	0.267292	-0.431822	0.665871	NA
4931431F19Rik	0	NA	NA	NA	NA	NA
4931440F15Rik	1.7124	-0.0173906	0.148683	-0.116964	0.906889	NA
4931440J10Rik	0	NA	NA	NA	NA	NA
4931440L10Rik	0	NA	NA	NA	NA	NA
4931440P22Rik	17.5456	0.011661	0.310522	0.0375529	0.970044	0.99187
4932411E22Rik	0	NA	NA	NA	NA	NA
4932411N23Rik	0.492098	0.00270028	0.0902744	0.0299119	0.976137	NA
4932412D23Rik	0.492098	0.00270028	0.0902744	0.0299119	0.976137	NA
4932413F04Rik	0	NA	NA	NA	NA	NA
4932414J04Rik	0	NA	NA	NA	NA	NA
4932414N04Rik	0	NA	NA	NA	NA	NA
4932415G12Rik	74.558	0.189082	0.273013	0.692573	0.488577	0.799526
4932415M13Rik	0	NA	NA	NA	NA	NA
4932416H05Rik	41.719	-0.103797	0.304406	-0.340981	0.733118	0.923212
4932416K20Rik	0	NA	NA	NA	NA	NA
4932418E24Rik	0.742555	-0.0262773	0.107383	-0.244706	0.806684	NA
4932429P05Rik	0	NA	NA	NA	NA	NA
4932435O22Rik	0	NA	NA	NA	NA	NA
4932438A13Rik	2045.01	-0.173391	0.135676	-1.27797	0.201259	0.5363
4932438H23Rik	1.71958	-0.0207542	0.159352	-0.130241	0.896376	NA
4932441J04Rik	4.44762	-0.140016	0.234326	-0.597527	0.550156	NA
4932443I19Rik	0	NA	NA	NA	NA	NA
4932702P03Rik	0.255991	0.0246368	0.0790587	0.311627	0.755324	NA
4933400A11Rik	0	NA	NA	NA	NA	NA
4933400B14Rik	0.526117	0.0546025	0.0854117	0.639285	0.522637	NA
4933400C23Rik	0	NA	NA	NA	NA	NA
4933400F21Rik	1.46523	-0.115691	0.151552	-0.763375	0.44524	NA
4933400L20Rik	0	NA	NA	NA	NA	NA
4933401B06Rik	0	NA	NA	NA	NA	NA
4933401D09Rik	0	NA	NA	NA	NA	NA
4933401H06Rik	0	NA	NA	NA	NA	NA
4933401P06Rik	0	NA	NA	NA	NA	NA
4933402C06Rik	0	NA	NA	NA	NA	NA
4933402D24Rik	2.99532	0.014511	0.210645	0.0688883	0.945079	NA
4933402E13Rik	0.506341	0.00205185	0.0911831	0.0225026	0.982047	NA
4933402J07Rik	0	NA	NA	NA	NA	NA
4933402J10Rik	0	NA	NA	NA	NA	NA
4933402J15Rik	0	NA	NA	NA	NA	NA
4933402N03Rik	0	NA	NA	NA	NA	NA
4933402N22Rik	0	NA	NA	NA	NA	NA
4933402P03Rik	0	NA	NA	NA	NA	NA
4933403G14Rik	0.255991	0.0246368	0.0790587	0.311627	0.755324	NA
4933403O08Rik	17.602	-0.651459	0.313378	-2.07883	0.0376329	0.187935
4933404G15Rik	0	NA	NA	NA	NA	NA
4933404K08Rik	0	NA	NA	NA	NA	NA
4933404O12Rik	203.17	0.821764	0.213837	3.84294	0.000121569	0.0019322
4933405D12Rik	1.29552	0.0870349	0.134611	0.646564	0.517914	NA
4933405E24Rik	0.511983	0.0534563	0.084556	0.6322	0.527256	NA
4933405L10Rik	0.98573	-0.0592041	0.12966	-0.45661	0.647951	NA
4933405O20Rik	0	NA	NA	NA	NA	NA
4933406C10Rik	5.71465	-0.0518946	0.255655	-0.202987	0.839145	NA
4933406D12Rik	0	NA	NA	NA	NA	NA
4933406F09Rik	0	NA	NA	NA	NA	NA
4933406G16Rik	0	NA	NA	NA	NA	NA
4933406I18Rik	1.74664	0.0343468	0.159535	0.215294	0.829538	NA
4933406J08Rik	0	NA	NA	NA	NA	NA
4933406J10Rik	1.50489	0.00564219	0.151406	0.0372654	0.970273	NA
4933406K04Rik	0	NA	NA	NA	NA	NA
4933406M09Rik	0	NA	NA	NA	NA	NA
4933407E24Rik	0	NA	NA	NA	NA	NA
4933407G14Rik	0	NA	NA	NA	NA	NA
4933407I05Rik	0	NA	NA	NA	NA	NA
4933407K13Rik	181.872	-0.106378	0.229625	-0.463269	0.643171	0.886909
4933407L21Rik	0	NA	NA	NA	NA	NA
4933408B17Rik	13.4831	0.122467	0.306702	0.399304	0.689669	0.905256
4933408J17Rik	1.01822	0.0704412	0.131375	0.536183	0.591832	NA
4933408N05Rik	0	NA	NA	NA	NA	NA
4933409G03Rik	0	NA	NA	NA	NA	NA
4933409K07Rik	0	NA	NA	NA	NA	NA
4933411E08Rik	0.243282	-0.0210077	0.0790587	-0.265723	0.790452	NA
4933411G06Rik	0	NA	NA	NA	NA	NA
4933411G11Rik	0	NA	NA	NA	NA	NA
4933411K16Rik	24.635	-0.234475	0.316011	-0.741985	0.458097	0.782303
4933411K20Rik	430.796	-0.290073	0.181918	-1.59452	0.110819	0.378127
4933412E12Rik	128.04	-0.0171765	0.237002	-0.0724742	0.942225	0.98526
4933412E24Rik	0	NA	NA	NA	NA	NA
4933412O06Rik	0.51905	0.0637778	0.0920424	0.692917	0.488362	NA
4933413G19Rik	0.715496	-0.085428	0.106647	-0.801033	0.423113	NA
4933413J09Rik	21.1871	-0.377287	0.316647	-1.1915	0.233456	0.578688
4933413L06Rik	0	NA	NA	NA	NA	NA
4933415F23Rik	0	NA	NA	NA	NA	NA
4933416C03Rik	0	NA	NA	NA	NA	NA
4933416E03Rik	0	NA	NA	NA	NA	NA
4933416I08Rik	0	NA	NA	NA	NA	NA
4933416M06Rik	0	NA	NA	NA	NA	NA
4933416M07Rik	1.7536	0.0421776	0.171345	0.246156	0.805562	NA
4933417A18Rik	0	NA	NA	NA	NA	NA
4933417D19Rik	3.01509	0.0757118	0.210407	0.359835	0.718971	NA
4933417E11Rik	1.77348	0.107697	0.171792	0.626903	0.530723	NA
4933417G07Rik	0.255991	0.0246368	0.0790587	0.311627	0.755324	NA
4933417O13Rik	0	NA	NA	NA	NA	NA
4933421I07Rik	0	NA	NA	NA	NA	NA
4933421O10Rik	49.038	-0.278378	0.299553	-0.929312	0.352727	0.705455
4933422A05Rik	0.236107	-0.0210077	0.0790587	-0.265723	0.790452	NA
4933422H20Rik	0	NA	NA	NA	NA	NA
4933424G05Rik	0.971487	-0.0592101	0.129014	-0.458944	0.646275	NA
4933424G06Rik	0.742555	-0.0262773	0.107383	-0.244706	0.806684	NA
4933425B07Rik	0.255991	0.0246368	0.0790587	0.311627	0.755324	NA
4933425H06Rik	0.243282	-0.0210077	0.0790587	-0.265723	0.790452	NA
4933425L06Rik	0.263059	0.0246368	0.0790587	0.311627	0.755324	NA
4933426D04Rik	0.243282	-0.0210077	0.0790587	-0.265723	0.790452	NA
4933426M11Rik	1995.03	-0.432923	0.133302	-3.24769	0.00116345	0.0127689
4933427D06Rik	0	NA	NA	NA	NA	NA
4933427D14Rik	407.766	0.276217	0.185503	1.48901	0.136484	0.428903
4933427E11Rik	2.03654	0.140486	0.181265	0.775033	0.43832	NA
4933427E13Rik	0	NA	NA	NA	NA	NA
4933427G17Rik	0.511983	0.0534563	0.084556	0.6322	0.527256	NA
4933427I22Rik	0	NA	NA	NA	NA	NA
4933428C19Rik	0	NA	NA	NA	NA	NA
4933429K18Rik	0	NA	NA	NA	NA	NA
4933429O19Rik	0	NA	NA	NA	NA	NA
4933430H16Rik	0.506341	0.00205185	0.0911831	0.0225026	0.982047	NA
4933430I17Rik	18.0185	0.27958	0.311975	0.896162	0.370166	0.715264
4933430M04Rik	0	NA	NA	NA	NA	NA
4933430N04Rik	0	NA	NA	NA	NA	NA
4933431E20Rik	69.4439	-0.0020089	0.282024	-0.00712315	0.994317	0.998921
4933431G14Rik	18.563	-0.249974	0.315448	-0.792441	0.428103	0.763052
4933432G23Rik	0	NA	NA	NA	NA	NA
4933432I03Rik	0	NA	NA	NA	NA	NA
4933432I09Rik	0	NA	NA	NA	NA	NA
4933433C11Rik	0	NA	NA	NA	NA	NA
4933433F19Rik	0	NA	NA	NA	NA	NA
4933433G15Rik	3.68386	-0.128044	0.225109	-0.568811	0.569485	NA
4933433G19Rik	3.97409	-0.0397742	0.228376	-0.174161	0.861739	NA
4933433H22Rik	8.77937	0.23518	0.282122	0.833611	0.4045	NA
4933434E20Rik	775.09	-0.347588	0.153617	-2.26269	0.023655	0.136909
4933434I20Rik	0	NA	NA	NA	NA	NA
4933436C20Rik	80.446	0.0251889	0.269463	0.0934781	0.925524	0.980756
4933436E23Rik	0	NA	NA	NA	NA	NA
4933436H12Rik	0	NA	NA	NA	NA	NA
4933436I01Rik	0	NA	NA	NA	NA	NA
4933438B17Rik	0	NA	NA	NA	NA	NA
4933438K21Rik	0	NA	NA	NA	NA	NA
4933439C10Rik	37.2696	0.408225	0.308708	1.32237	0.186046	0.514438
4933439K11Rik	0	NA	NA	NA	NA	NA
4933440J02Rik	0	NA	NA	NA	NA	NA
4933440M02Rik	0	NA	NA	NA	NA	NA
5031410I06Rik	0	NA	NA	NA	NA	NA
5031414D18Rik	60.2267	0.0889534	0.28712	0.309813	0.756703	0.931728
5031425E22Rik	210.091	-0.323818	0.2189	-1.4793	0.139061	0.433505
5031425F14Rik	0.499273	0.00203154	0.0907609	0.0223834	0.982142	NA
5031426D15Rik	5.69694	-0.14466	0.24406	-0.592722	0.553367	NA
5031434C07Rik	0.526117	0.0546025	0.0854117	0.639285	0.522637	NA
5031434O11Rik	2.48887	0.0132572	0.193359	0.0685625	0.945338	NA
5031439G07Rik	2363.86	-0.0129979	0.139319	-0.0932962	0.925668	0.980825
5033403H07Rik	0	NA	NA	NA	NA	NA
5033404E19Rik	0	NA	NA	NA	NA	NA
5033406O09Rik	3.99929	0.0751425	0.230202	0.326419	0.744107	NA
5033411D12Rik	9.91246	0.485577	0.292329	1.66107	0.0967003	NA
5330411J11Rik	0.243282	-0.0210077	0.0790587	-0.265723	0.790452	NA
5330413P13Rik	0	NA	NA	NA	NA	NA
5330417C22Rik	0.998439	0.00559538	0.136503	0.0409909	0.967303	NA
5330426P16Rik	177.845	0.0273178	0.230934	0.118293	0.905836	0.974806
5330434G04Rik	0.263059	0.0246368	0.0790587	0.311627	0.755324	NA
5330439B14Rik	0	NA	NA	NA	NA	NA
5430401F13Rik	0	NA	NA	NA	NA	NA
5430402E10Rik	0	NA	NA	NA	NA	NA
5430402O13Rik	0.492098	0.00270028	0.0902744	0.0299119	0.976137	NA
5430403N17Rik	0.722671	-0.0861417	0.107069	-0.804544	0.421083	NA
5430405H02Rik	20.98	0.08829	0.316667	0.27881	0.78039	0.939051
5430416N02Rik	74.3021	0.180275	0.28357	0.635735	0.524949	0.819482
5430416O09Rik	4.67134	-0.226891	0.239663	-0.946711	0.343786	NA
5430417L22Rik	656.404	-0.280115	0.161292	-1.73669	0.0824419	0.317104
5430419D17Rik	4.95807	-0.0322818	0.247544	-0.130408	0.896243	NA
5430421F17Rik	0.499166	0.00272557	0.0907022	0.0300497	0.976027	NA
5430421N21Rik	0	NA	NA	NA	NA	NA
5430425J12Rik	0	NA	NA	NA	NA	NA
5430427M07Rik	0	NA	NA	NA	NA	NA
5430427O19Rik	1.74653	0.0406366	0.169501	0.239743	0.81053	NA
5430428K19Rik	0.255991	0.0246368	0.0790587	0.311627	0.755324	NA
5430434I15Rik	0	NA	NA	NA	NA	NA
5430435G22Rik	371.659	0.275702	0.176281	1.564	0.117819	0.393454
5430437J10Rik	1.74099	-0.0241039	0.169183	-0.142472	0.886707	NA
5430440P10Rik	0	NA	NA	NA	NA	NA
5530400C23Rik	0	NA	NA	NA	NA	NA
5530401A14Rik	0	NA	NA	NA	NA	NA
5530601H04Rik	117.438	0.00365997	0.24852	0.0147271	0.98825	0.997928
5730403I07Rik	0	NA	NA	NA	NA	NA
5730405O15Rik	14.9045	-0.110575	0.310651	-0.355947	0.72188	0.918704
5730408K05Rik	11.158	-0.0698274	0.299217	-0.233367	0.815476	0.950246
5730409E04Rik	4.51455	0.0158051	0.231343	0.0683191	0.945532	NA
5730412P04Rik	0	NA	NA	NA	NA	NA
5730416F02Rik	2.77334	0.0427458	0.199518	0.214245	0.830356	NA
5730420D15Rik	0.722671	-0.0861417	0.107069	-0.804544	0.421083	NA
5730422E09Rik	2.77899	0.106555	0.204398	0.521312	0.602149	NA
5730435O14Rik	0.472214	-0.0458683	0.0819874	-0.559455	0.575851	NA
5730455P16Rik	585.752	-0.0188116	0.164954	-0.114042	0.909205	0.975852
5730457N03Rik	0	NA	NA	NA	NA	NA
5730460C07Rik	0	NA	NA	NA	NA	NA
5730480H06Rik	22.2102	0.161972	0.316501	0.511757	0.608821	0.869542
5730488B01Rik	0	NA	NA	NA	NA	NA
5730507C01Rik	0	NA	NA	NA	NA	NA
5730508B09Rik	87.3039	-0.65012	0.269306	-2.41405	0.0157761	0.101881
5730522E02Rik	0	NA	NA	NA	NA	NA
5730559C18Rik	177.045	-0.0952965	0.232055	-0.410664	0.681319	0.903105
5730577I03Rik	25.8574	-0.028505	0.316241	-0.0901369	0.928178	0.981366
5830403L16Rik	0.243282	-0.0210077	0.0790587	-0.265723	0.790452	NA
5830403M04Rik	0	NA	NA	NA	NA	NA
5830411N06Rik	13.8754	0.304292	0.307626	0.989162	0.322584	0.679387
5830415F09Rik	58.5342	0.0275977	0.297426	0.0927883	0.926072	0.980995
5830416I19Rik	0	NA	NA	NA	NA	NA
5830416P10Rik	7.69772	-0.0442374	0.275545	-0.160545	0.872451	NA
5830417I10Rik	404.943	0.230711	0.176902	1.30417	0.192175	0.523877
5830418K08Rik	501.75	0.354811	0.165988	2.13757	0.0325516	0.169456
5830418P13Rik	7.89137	-0.279611	0.268651	-1.0408	0.297969	NA
5830428M24Rik	0.735272	-0.0243384	0.106992	-0.227477	0.820053	NA
5830432E09Rik	4.03648	0.0153323	0.216704	0.0707525	0.943595	NA
5830454E08Rik	2.28689	0.105385	0.188388	0.559405	0.575885	NA
5830473C10Rik	0.789176	0.0799195	0.102498	0.779718	0.435557	NA
5930403L14Rik	0	NA	NA	NA	NA	NA
5930412G12Rik	0	NA	NA	NA	NA	NA
5930438M14Rik	1.46512	-0.117706	0.153602	-0.766306	0.443494	NA
6030407O03Rik	0.479389	-0.0553021	0.0895534	-0.617532	0.536884	NA
6030408B16Rik	0.722671	-0.0861417	0.107069	-0.804544	0.421083	NA
6030419C18Rik	506.469	-0.187721	0.167106	-1.12337	0.26128	0.612111
6030440G07Rik	0	NA	NA	NA	NA	NA
6030458C11Rik	1421.66	-0.398855	0.158023	-2.52403	0.0116017	0.0809741
6030466F02Rik	0.255991	0.0246368	0.0790587	0.311627	0.755324	NA
6030468B19Rik	0.499166	0.00272557	0.0907022	0.0300497	0.976027	NA
6030498E09Rik	0	NA	NA	NA	NA	NA
6230400D17Rik	20.6866	-0.344235	0.316251	-1.08849	0.27638	0.629395
6330403A02Rik	0.255991	0.0246368	0.0790587	0.311627	0.755324	NA
6330403K07Rik	5.28653	0.20029	0.246844	0.811403	0.417134	NA
6330403M23Rik	160.722	-0.210601	0.237879	-0.885328	0.37598	0.720366
6330407A03Rik	0.762332	0.0367382	0.116142	0.316323	0.751758	NA
6330408A02Rik	133.409	0.282472	0.234711	1.20349	0.228787	0.573836
6330409D20Rik	0	NA	NA	NA	NA	NA
6330410L21Rik	0	NA	NA	NA	NA	NA
6330415B21Rik	0	NA	NA	NA	NA	NA
6330416G13Rik	347.561	0.302852	0.18326	1.65258	0.0984158	0.351956
6330418K02Rik	2.71248	-0.0782071	0.200777	-0.389523	0.69689	NA
6330549D23Rik	24.2132	0.041825	0.316669	0.132078	0.894923	0.972532
6430411K18Rik	0	NA	NA	NA	NA	NA
6430531B16Rik	3.97398	-0.0399082	0.23161	-0.172308	0.863196	NA
6430548M08Rik	881.57	0.087735	0.150853	0.581593	0.560841	0.840034
6430550D23Rik	11.2388	0.0607691	0.300391	0.2023	0.839682	0.95592
6430562O15Rik	3.45493	-0.102409	0.220618	-0.464191	0.642511	NA
6430571L13Rik	3.68939	-0.0657843	0.221308	-0.297252	0.766274	NA
6430573F11Rik	0	NA	NA	NA	NA	NA
6430584L05Rik	0	NA	NA	NA	NA	NA
6430706D22Rik	0	NA	NA	NA	NA	NA
6530402F18Rik	43.0646	0.228059	0.301891	0.755434	0.449989	0.778534
6530411M01Rik	0.243282	-0.0210077	0.0790587	-0.265723	0.790452	NA
6720401G13Rik	828.31	-0.634475	0.152678	-4.15565	3.24363e-05	0.00062154
6720456H20Rik	380.958	0.381763	0.181945	2.09824	0.0358843	0.181642
6720468P15Rik	0.479389	-0.0553021	0.0895534	-0.617532	0.536884	NA
6720483E21Rik	3.49448	0.017038	0.221836	0.0768045	0.938779	NA
6720489N17Rik	22.7916	0.232621	0.316801	0.734282	0.462777	0.785926
6820408C15Rik	0	NA	NA	NA	NA	NA
6820431F20Rik	75.8719	0.0500899	0.28437	0.176143	0.860181	0.963347
7420426K07Rik	0	NA	NA	NA	NA	NA
7420461P10Rik	0	NA	NA	NA	NA	NA
7420700N18Rik	0	NA	NA	NA	NA	NA
7420701I03Rik	0	NA	NA	NA	NA	NA
7530416G11Rik	0	NA	NA	NA	NA	NA
7530420F21Rik	8.3512	0.247933	0.282171	0.878663	0.379584	NA
7630403G23Rik	0	NA	NA	NA	NA	NA
8030411F24Rik	0	NA	NA	NA	NA	NA
8030423F21Rik	0.255991	0.0246368	0.0790587	0.311627	0.755324	NA
8030423J24Rik	0	NA	NA	NA	NA	NA
8030442B05Rik	0	NA	NA	NA	NA	NA
8030443G20Rik	0	NA	NA	NA	NA	NA
8030462N17Rik	439.603	0.0696398	0.173884	0.400496	0.688791	0.905256
8430403D17Rik	2.19886	-0.0785663	0.182957	-0.429426	0.667613	NA
8430408G22Rik	134.108	0.124387	0.28172	0.441526	0.658832	0.89364
8430410A17Rik	324.416	0.17494	0.182494	0.958611	0.337755	0.692713
8430419L09Rik	287.763	0.00413123	0.19098	0.0216318	0.982742	0.99578
8430422H06Rik	0	NA	NA	NA	NA	NA
8430423G03Rik	5.00644	0.0216138	0.248082	0.0871233	0.930573	NA
8430427H17Rik	13.409	0.00502492	0.304342	0.0165108	0.986827	0.99726
8430429K09Rik	31.4783	-0.157188	0.313083	-0.502065	0.615622	0.87282
8430431K14Rik	0.243282	-0.0210077	0.0790587	-0.265723	0.790452	NA
8430436N08Rik	0.951603	-0.111312	0.120767	-0.921709	0.35668	NA
8430437L04Rik	0	NA	NA	NA	NA	NA
9030025P20Rik	30.3986	0.0106016	0.313426	0.033825	0.973017	0.993078
9030204H09Rik	1.55715	0.184356	0.1509	1.22171	0.221817	NA
9030404E10Rik	0.499273	0.00203154	0.0907609	0.0223834	0.982142	NA
9030612E09Rik	5.90403	-0.182482	0.259012	-0.704531	0.481102	NA
9030617O03Rik	439.59	1.11473	0.189592	5.87964	4.1117e-09	1.97845e-07
9030619P08Rik	0.506341	0.00205185	0.0911831	0.0225026	0.982047	NA
9030624G23Rik	2.24569	0.0425088	0.187245	0.227023	0.820406	NA
9030624J02Rik	1325.35	0.0289416	0.138029	0.209678	0.833919	0.953872
9130008F23Rik	28.6605	0.099836	0.315887	0.31605	0.751965	0.92982
9130011E15Rik	347.846	-0.0448172	0.184368	-0.243086	0.807939	0.946749
9130015A21Rik	0	NA	NA	NA	NA	NA
9130015L21Rik	0	NA	NA	NA	NA	NA
9130017N09Rik	0.715496	-0.085428	0.106647	-0.801033	0.423113	NA
9130019O22Rik	28.344	0.0105278	0.316211	0.0332934	0.973441	0.993133
9130019P16Rik	16.392	-0.0263714	0.312352	-0.0844286	0.932716	0.982691
9130023H24Rik	120.532	0.0155243	0.242773	0.0639458	0.949013	0.987539
9130024F11Rik	35.1358	0.104208	0.311297	0.334754	0.737811	0.924657
9130204L05Rik	0	NA	NA	NA	NA	NA
9130206I24Rik	125.235	0.210807	0.253779	0.830674	0.406158	0.745866
9130209A04Rik	0	NA	NA	NA	NA	NA
9130221F21Rik	0	NA	NA	NA	NA	NA
9130221H12Rik	40.5872	0.27417	0.305451	0.897592	0.369403	0.715264
9130227L01Rik	0	NA	NA	NA	NA	NA
9130230L23Rik	3.82848	0.330937	0.221893	1.49143	0.135849	NA
9130401M01Rik	468.326	0.243867	0.169789	1.4363	0.150918	0.454198
9130409I23Rik	0	NA	NA	NA	NA	NA
9230009I02Rik	0	NA	NA	NA	NA	NA
9230102K24Rik	0	NA	NA	NA	NA	NA
9230102O04Rik	0	NA	NA	NA	NA	NA
9230104L09Rik	0	NA	NA	NA	NA	NA
9230105E05Rik	8.09779	0.363493	0.276786	1.31327	0.189093	NA
9230110C19Rik	31.5608	0.252978	0.313178	0.807776	0.41922	0.756335
9230110F15Rik	0	NA	NA	NA	NA	NA
9230112D13Rik	0.243282	-0.0210077	0.0790587	-0.265723	0.790452	NA
9230112J17Rik	3.05497	0.173075	0.19945	0.86776	0.385526	NA
9230114K14Rik	37.9216	0.457683	0.312551	1.46435	0.1431	0.441053
9230115E21Rik	0.499273	0.00203154	0.0907609	0.0223834	0.982142	NA
9230116N13Rik	7.00299	0.0291226	0.265452	0.10971	0.91264	NA
9330020H09Rik	31.6783	0.0802099	0.3125	0.256672	0.797432	0.943584
9330111N05Rik	0.243282	-0.0210077	0.0790587	-0.265723	0.790452	NA
9330117O12Rik	0	NA	NA	NA	NA	NA
9330133O14Rik	36.2267	-0.222964	0.309208	-0.721081	0.47086	0.79024
9330151L19Rik	54.0664	-0.271902	0.292053	-0.931002	0.351853	0.705199
9330158H04Rik	0	NA	NA	NA	NA	NA
9330159F19Rik	394.476	-0.457956	0.178855	-2.56049	0.0104524	0.0748692
9330159M07Rik	14.0047	0.255298	0.301421	0.846981	0.397006	0.738742
9330162B11Rik	0	NA	NA	NA	NA	NA
9330175E14Rik	0.789176	0.0799195	0.102498	0.779718	0.435557	NA
9330175M20Rik	0.964312	-0.0503513	0.119756	-0.42045	0.674157	NA
9330178D15Rik	0	NA	NA	NA	NA	NA
9330179D12Rik	1.7536	0.0421776	0.171345	0.246156	0.805562	NA
9330182L06Rik	1.02539	0.0696898	0.131689	0.529198	0.596668	NA
9330182O14Rik	0	NA	NA	NA	NA	NA
9430007A20Rik	0	NA	NA	NA	NA	NA
9430008C03Rik	344.976	-0.0850268	0.189386	-0.44896	0.653461	0.890611
9430014N10Rik	0	NA	NA	NA	NA	NA
9430015G10Rik	365.228	0.486923	0.187848	2.59211	0.00953882	0.0697921
9430016H08Rik	215.729	-0.0396747	0.204951	-0.193582	0.846503	0.957999
9430018G01Rik	17.4035	0.498925	0.312614	1.59598	0.110494	0.377544
9430019J16Rik	0	NA	NA	NA	NA	NA
9430020K01Rik	1716.15	0.19067	0.148585	1.28324	0.199409	0.534252
9430021M05Rik	0	NA	NA	NA	NA	NA
9430023L20Rik	528.398	-0.185741	0.174684	-1.06329	0.287649	0.643708
9430037G07Rik	12.6138	0.294166	0.304563	0.965863	0.334113	0.690511
9430038I01Rik	35.3963	-0.151892	0.315581	-0.481309	0.630297	0.878743
9430041J12Rik	0	NA	NA	NA	NA	NA
9430060I03Rik	0.735272	-0.0243384	0.106992	-0.227477	0.820053	NA
9430069I07Rik	1.50325	0.0665623	0.152348	0.436909	0.662178	NA
9430076C15Rik	12.1437	-0.107125	0.303421	-0.353056	0.724046	0.919286
9430076G02Rik	0.236107	-0.0210077	0.0790587	-0.265723	0.790452	NA
9430083A17Rik	2.69249	-0.138351	0.200567	-0.6898	0.49032	NA
9430091E24Rik	37.0199	-0.134236	0.307943	-0.435911	0.662902	0.895411
9530002B09Rik	0	NA	NA	NA	NA	NA
9530003J23Rik	0.511983	0.0534563	0.084556	0.6322	0.527256	NA
9530026F06Rik	0	NA	NA	NA	NA	NA
9530026P05Rik	0.526117	0.0546025	0.0854117	0.639285	0.522637	NA
9530027J09Rik	5.48451	0.0202781	0.251691	0.0805672	0.935786	NA
9530036O11Rik	0	NA	NA	NA	NA	NA
9530048J24Rik	0	NA	NA	NA	NA	NA
9530051G07Rik	0	NA	NA	NA	NA	NA
9530052E02Rik	0	NA	NA	NA	NA	NA
9530053A07Rik	4.28223	0.161328	0.235931	0.683794	0.494105	NA
9530059O14Rik	0	NA	NA	NA	NA	NA
9530068E07Rik	3895.31	0.0149025	0.12443	0.119766	0.904668	0.974294
9530077C05Rik	25.1615	0.0451995	0.316377	0.142866	0.886396	0.970372
9530080O11Rik	0	NA	NA	NA	NA	NA
9530082P21Rik	244.646	0.150057	0.198327	0.756615	0.44928	0.778076
9530091C08Rik	0.255991	0.0246368	0.0790587	0.311627	0.755324	NA
9630013A20Rik	0	NA	NA	NA	NA	NA
9630028B13Rik	0.762224	0.0332269	0.108575	0.306027	0.759584	NA
9630028H03Rik	1.28138	0.102009	0.145288	0.702118	0.482605	NA
9630033F20Rik	221.706	-0.0347121	0.218343	-0.15898	0.873685	0.966683
9830001H06Rik	2888.49	-0.0420206	0.123989	-0.338905	0.734681	0.923568
9830107B12Rik	0	NA	NA	NA	NA	NA
9830132P13Rik	0.492098	0.00270028	0.0902744	0.0299119	0.976137	NA
9830147E19Rik	26.395	0.057298	0.316534	0.181017	0.856354	0.96173
9830166K06Rik	0	NA	NA	NA	NA	NA
9930012K11Rik	133.161	0.0295919	0.264692	0.111797	0.910984	0.976468
9930013L23Rik	245.66	-0.571629	0.20941	-2.72971	0.00633892	0.0504074
9930014A18Rik	0	NA	NA	NA	NA	NA
9930021J03Rik	711.241	-0.046661	0.167051	-0.279322	0.779998	0.939051
9930104L06Rik	219.532	-0.230302	0.206524	-1.11513	0.264794	0.616411
9930111J21Rik1	64.4637	0.682023	0.289265	2.35778	0.0183844	0.113526
9930111J21Rik2	2.98814	0.0150045	0.20947	0.0716307	0.942896	NA
A030009H04Rik	44.7802	-0.116043	0.301812	-0.384488	0.700617	0.909422
A130010J15Rik	148.758	0.106638	0.228797	0.46608	0.641158	0.885825
A130049A11Rik	8.74995	0.0550829	0.286362	0.192354	0.847465	NA
A130077B15Rik	0	NA	NA	NA	NA	NA
A1bg	0	NA	NA	NA	NA	NA
A1cf	0	NA	NA	NA	NA	NA
A230001M10Rik	1.22748	-0.0247704	0.140845	-0.17587	0.860396	NA
A230020J21Rik	1.50478	0.00786547	0.160522	0.0489994	0.96092	NA
A230028O05Rik	24.4939	0.258669	0.316733	0.816676	0.414113	0.7523
A230046K03Rik	2015.48	-0.191772	0.143551	-1.33591	0.181577	0.507132
A230050P20Rik	182.172	-0.178979	0.215419	-0.830843	0.406062	0.745866
A230056J06Rik	0.971379	-0.0497208	0.120074	-0.414084	0.678812	NA
A230056P14Rik	16.4875	0.0763744	0.31031	0.246123	0.805587	0.946583
A230057D06Rik	10.9885	0.0819589	0.299066	0.27405	0.784046	0.939418
A230065H16Rik	0.243282	-0.0210077	0.0790587	-0.265723	0.790452	NA
A230070E04Rik	2.77745	0.149966	0.1934	0.775417	0.438093	NA
A230072C01Rik	33.3809	-0.358618	0.311295	-1.15202	0.249314	0.599114
A230072E10Rik	0	NA	NA	NA	NA	NA
A230073K19Rik	1.72839	-0.0694063	0.149367	-0.46467	0.642168	NA
A230077H06Rik	0	NA	NA	NA	NA	NA
A230108P19Rik	0.243282	-0.0210077	0.0790587	-0.265723	0.790452	NA
A2m	0	NA	NA	NA	NA	NA
A330009N23Rik	11.1667	-0.114835	0.299853	-0.382971	0.701742	0.909514
A330021E22Rik	99.2284	0.322949	0.25509	1.26602	0.205507	0.542148
A330023F24Rik	18.9887	0.122528	0.315821	0.387965	0.698042	0.908365
A330032B11Rik	0.486564	-0.0477401	0.0829387	-0.575607	0.564881	NA
A330035P11Rik	17.2498	0.0966579	0.312515	0.30929	0.757101	0.931733
A330040F15Rik	8.32847	0.299561	0.28293	1.05878	0.289699	NA
A330041J22Rik	1.74099	-0.0241039	0.169183	-0.142472	0.886707	NA
A330048O09Rik	0	NA	NA	NA	NA	NA
A330049N07Rik	0.263059	0.0246368	0.0790587	0.311627	0.755324	NA
A330050B17Rik	1.29409	0.153783	0.139064	1.10584	0.268794	NA
A330050F15Rik	0	NA	NA	NA	NA	NA
A330069E16Rik	9.26347	0.0544315	0.288147	0.188902	0.850169	NA
A330070K13Rik	0	NA	NA	NA	NA	NA
A330076C08Rik	0	NA	NA	NA	NA	NA
A330076H08Rik	9.5966	-0.306702	0.289933	-1.05784	0.29013	NA
A330093E20Rik	0	NA	NA	NA	NA	NA
A330102I10Rik	2.01676	0.0735692	0.180448	0.407702	0.683492	NA
A3galt2	1.24879	-0.0240856	0.141578	-0.170122	0.864914	NA
A430005L14Rik	213.1	0.244949	0.210808	1.16195	0.245254	0.594599
A430033K04Rik	64.78	-0.390063	0.28166	-1.38487	0.166092	0.482365
A430035B10Rik	3.67822	-0.183256	0.222785	-0.822568	0.410754	NA
A430071A18Rik	6.60528	-0.249798	0.266007	-0.939065	0.347697	NA
A430078G23Rik	0	NA	NA	NA	NA	NA
A430088P11Rik	0	NA	NA	NA	NA	NA
A430089I19Rik	0	NA	NA	NA	NA	NA
A430090L17Rik	3.76308	0.101102	0.222257	0.454886	0.649191	NA
A430092G05Rik	0	NA	NA	NA	NA	NA
A430093F15Rik	3.95245	-0.0364579	0.227358	-0.160354	0.872602	NA
A430105I19Rik	1336.92	0.0447547	0.151229	0.29594	0.767276	0.935554
A430107P09Rik	0.236107	-0.0210077	0.0790587	-0.265723	0.790452	NA
A4galt	736.219	0.250881	0.150437	1.66768	0.0953784	0.345162
A4gnt	0	NA	NA	NA	NA	NA
A530006G24Rik	0	NA	NA	NA	NA	NA
A530013C23Rik	3.05629	0.129908	0.206347	0.629564	0.52898	NA
A530016L24Rik	0.775041	0.0934344	0.110356	0.846663	0.397183	NA
A530032D15Rik	5.24287	-0.00715952	0.243507	-0.0294016	0.976544	NA
A530046M15Rik	0.782109	0.0941386	0.110748	0.850027	0.39531	NA
A530050N04Rik	0	NA	NA	NA	NA	NA
A530053G22Rik	0	NA	NA	NA	NA	NA
A530054K11Rik	386.177	-0.203179	0.184955	-1.09854	0.27197	0.624569
A530058N18Rik	1.91756	-0.222392	0.165139	-1.34669	0.178079	NA
A530064D06Rik	0	NA	NA	NA	NA	NA
A530065N20Rik	0	NA	NA	NA	NA	NA
A530072M11Rik	10.4975	0.0384617	0.292273	0.131595	0.895305	NA
A530088E08Rik	0	NA	NA	NA	NA	NA
A530099J19Rik	0	NA	NA	NA	NA	NA
A630001G21Rik	1.21477	-0.0895624	0.142359	-0.62913	0.529264	NA
A630007B06Rik	505.28	-0.289206	0.163561	-1.76819	0.0770294	0.302933
A630010A05Rik	0	NA	NA	NA	NA	NA
A630012P03Rik	0	NA	NA	NA	NA	NA
A630019I02Rik	0	NA	NA	NA	NA	NA
A630020A06	0.255991	0.0246368	0.0790587	0.311627	0.755324	NA
A630023A22Rik	3.69657	-0.0683186	0.224072	-0.304896	0.760446	NA
A630033H20Rik	96.7713	-0.240881	0.25561	-0.942377	0.346	0.699709
A630066F11Rik	4.45901	-0.036234	0.237486	-0.152573	0.878735	NA
A630072M18Rik	50.0002	-0.54361	0.298116	-1.82349	0.0682295	0.281264
A630073D07Rik	0	NA	NA	NA	NA	NA
A630075F10Rik	0	NA	NA	NA	NA	NA
A630076J17Rik	0.971487	-0.0592101	0.129014	-0.458944	0.646275	NA
A630077J23Rik	0	NA	NA	NA	NA	NA
A630089N07Rik	13.4153	0.0356416	0.299738	0.118909	0.905347	0.974668
A630095E13Rik	0.243282	-0.0210077	0.0790587	-0.265723	0.790452	NA
A630095N17Rik	3.44929	-0.157435	0.217641	-0.72337	0.469453	NA
A730008H23Rik	0	NA	NA	NA	NA	NA
A730017C20Rik	0	NA	NA	NA	NA	NA
A730017L22Rik	57.6131	0.0507429	0.291295	0.174198	0.86171	0.963546
A730018C14Rik	0	NA	NA	NA	NA	NA
A730020E08Rik	1.45805	-0.118446	0.153374	-0.772265	0.439958	NA
A730020M07Rik	0.255991	0.0246368	0.0790587	0.311627	0.755324	NA
A730036I17Rik	0.511983	0.0534563	0.084556	0.6322	0.527256	NA
A730043L09Rik	0.499166	0.00272557	0.0907022	0.0300497	0.976027	NA
A730046J19Rik	0	NA	NA	NA	NA	NA
A730056A06Rik	24.045	0.118956	0.31674	0.375563	0.707242	0.911817
A730082K24Rik	0	NA	NA	NA	NA	NA
A730085A09Rik	21.0975	-0.12652	0.316406	-0.399865	0.689256	0.905256
A730085K08Rik	0.479389	-0.0553021	0.0895534	-0.617532	0.536884	NA
A730090H04Rik	0	NA	NA	NA	NA	NA
A730090N16Rik	6.57076	0.176947	0.265537	0.666376	0.505171	NA
A730098P11Rik	15.728	-0.0111493	0.311238	-0.0358225	0.971424	0.992328
A830009L08Rik	0.499273	0.00203154	0.0907609	0.0223834	0.982142	NA
A830010M20Rik	164.037	0.0207301	0.251226	0.0825159	0.934236	0.983235
A830018L16Rik	0	NA	NA	NA	NA	NA
A830019L24Rik	0	NA	NA	NA	NA	NA
A830052D11Rik	2.48344	-0.0503171	0.195571	-0.257283	0.79696	NA
A830080D01Rik	226.219	0.0455425	0.204499	0.222703	0.823767	0.951369
A830082K12Rik	58.1408	0.673044	0.300664	2.23852	0.025187	0.142907
A830082N09Rik	37.7911	-0.142728	0.308049	-0.463329	0.643129	0.886909
A930001A20Rik	0	NA	NA	NA	NA	NA
A930001C03Rik	9.17944	0.00969921	0.285112	0.0340189	0.972862	NA
A930003A15Rik	47.6729	-0.645708	0.298983	-2.15968	0.0307972	0.163486
A930003O13Rik	0.479389	-0.0553021	0.0895534	-0.617532	0.536884	NA
A930004D18Rik	71.6702	0.604509	0.280653	2.15394	0.031245	0.164947
A930005H10Rik	53.7315	-0.0144566	0.294025	-0.0491678	0.960786	0.990159
A930006I01Rik	0	NA	NA	NA	NA	NA
A930006K02Rik	0.472214	-0.0458683	0.0819874	-0.559455	0.575851	NA
A930007I19Rik	8.93922	-0.0610765	0.28822	-0.211909	0.832178	NA
A930009A15Rik	0	NA	NA	NA	NA	NA
A930011G23Rik	0	NA	NA	NA	NA	NA
A930011O12Rik	0	NA	NA	NA	NA	NA
A930012L18Rik	1.49782	0.00428538	0.141525	0.0302801	0.975844	NA
A930013F10Rik	94.062	-0.0310816	0.259533	-0.119759	0.904674	0.974294
A930015D03Rik	60.0986	0.32223	0.286942	1.12298	0.261446	0.612162
A930016O22Rik	4.11088	-0.361835	0.231171	-1.56523	0.11753	NA
A930017M01Rik	0.526117	0.0546025	0.0854117	0.639285	0.522637	NA
A930018P22Rik	1.26867	0.0362004	0.142438	0.254148	0.799381	NA
A930019D19Rik	5.95272	-0.130279	0.257346	-0.506242	0.612687	NA
A930024E05Rik	36.3074	-0.148327	0.309166	-0.479763	0.631396	0.878971
A930041C12Rik	2.43496	-0.104185	0.188853	-0.551674	0.581172	NA
AA387883	0	NA	NA	NA	NA	NA
AA388235	0	NA	NA	NA	NA	NA
AA414768	16.8781	-0.058388	0.313364	-0.186326	0.852189	0.959651
AA415398	8.44855	-0.109256	0.283226	-0.385757	0.699677	NA
AA465934	68.1036	0.124251	0.280328	0.443236	0.657595	0.893126
AA467197	15.3603	0.257455	0.311042	0.827718	0.40783	0.746914
AA474331	33.8921	-0.0828203	0.311887	-0.265546	0.790589	0.941128
AA536875	0.978662	-0.0599056	0.12934	-0.463165	0.643246	NA
AA543186	3.69668	-0.0673916	0.221128	-0.304762	0.760547	NA
AA545190	0	NA	NA	NA	NA	NA
AA619741	0	NA	NA	NA	NA	NA
AA792892	0	NA	NA	NA	NA	NA
AA986860	39.7403	0.145057	0.308316	0.470481	0.638011	0.88407
AA987161	189.73	-0.093372	0.224759	-0.415431	0.677826	0.901564
AB099516	0	NA	NA	NA	NA	NA
AB124611	11.3029	0.0565028	0.29467	0.191749	0.847939	0.95803
AF067061	0	NA	NA	NA	NA	NA
AF067063	0	NA	NA	NA	NA	NA
AF251705	0	NA	NA	NA	NA	NA
AF357355	0	NA	NA	NA	NA	NA
AF357359	0	NA	NA	NA	NA	NA
AF357399	3.53425	0.134269	0.222121	0.604485	0.545522	NA
AF357425	0	NA	NA	NA	NA	NA
AF357426	0	NA	NA	NA	NA	NA
AF366264	0	NA	NA	NA	NA	NA
AF529169	0.263059	0.0246368	0.0790587	0.311627	0.755324	NA
AI115009	0	NA	NA	NA	NA	NA
AI118078	0	NA	NA	NA	NA	NA
AI182371	2.2458	0.0407215	0.186347	0.218525	0.82702	NA
AI197445	3.48752	0.0148414	0.21989	0.0674947	0.946188	NA
AI314180	2563.53	0.0812871	0.130176	0.624438	0.53234	0.823061
AI314831	0	NA	NA	NA	NA	NA
AI316807	265.062	0.194986	0.203714	0.957154	0.338489	0.692904
AI317395	1.02539	0.0696898	0.131689	0.529198	0.596668	NA
AI413582	258.244	0.331061	0.199101	1.66278	0.0963567	0.34702
AI414108	64.1786	0.606369	0.289071	2.09765	0.035936	0.181754
AI427809	1.53727	0.134174	0.156503	0.857321	0.391268	NA
AI429214	170.516	-0.116207	0.238136	-0.487985	0.62556	0.87571
AI450353	18.8219	0.341248	0.314584	1.08476	0.278028	0.631475
AI462493	68.4593	-0.437727	0.279248	-1.56752	0.116992	0.392074
AI463170	1.28845	0.100686	0.144237	0.698054	0.485143	NA
AI464131	955.768	-1.2007	0.144148	-8.32968	8.10607e-17	1.03606e-14
AI467606	654.412	0.332032	0.167888	1.9777	0.0479629	0.221993
AI480653	536.223	0.0421967	0.160956	0.262164	0.793195	0.941772
AI504432	4.32189	0.275166	0.234503	1.1734	0.240634	NA
AI506816	153.901	0.58502	0.226911	2.5782	0.00993173	0.0720227
AI507597	0	NA	NA	NA	NA	NA
AI593442	0	NA	NA	NA	NA	NA
AI597468	1557	0.0198748	0.139884	0.14208	0.887017	0.970372
AI597479	573.93	-0.23938	0.162119	-1.47657	0.139791	0.43476
AI606473	0	NA	NA	NA	NA	NA
AI607873	53.8107	0.3967	0.293217	1.35292	0.17608	0.497123
AI646519	0	NA	NA	NA	NA	NA
AI661453	3.19023	-0.0693352	0.209028	-0.331703	0.740113	NA
AI662270	114.079	0.00090228	0.244816	0.00368554	0.997059	0.999748
AI747448	3.22457	-0.0143411	0.197975	-0.0724392	0.942252	NA
AI836003	0.263059	0.0246368	0.0790587	0.311627	0.755324	NA
AI837181	745.029	-0.0930017	0.149296	-0.622934	0.533328	0.823136
AI846148	441.469	-0.255594	0.173882	-1.46993	0.141581	0.438577
AI847159	0.729846	-0.0732242	0.099012	-0.739549	0.459574	NA
AI848285	7.72445	0.0054524	0.279555	0.0195038	0.984439	NA
AI854517	0	NA	NA	NA	NA	NA
AI854703	0.506341	0.00205185	0.0911831	0.0225026	0.982047	NA
AI987944	155.184	0.00319555	0.236978	0.0134846	0.989241	0.998337
AK010878	39.8275	0.222667	0.305189	0.729605	0.465632	0.787382
AK129341	23.2963	-0.161177	0.316804	-0.508759	0.610921	0.870735
AU015228	0	NA	NA	NA	NA	NA
AU015836	0	NA	NA	NA	NA	NA
AU016765	0.472214	-0.0458683	0.0819874	-0.559455	0.575851	NA
AU018091	608.762	-0.352421	0.161448	-2.18287	0.0290451	0.157832
AU018829	0	NA	NA	NA	NA	NA
AU019823	235.898	-0.123718	0.209831	-0.589607	0.555454	0.836556
AU019990	0.492098	0.00270028	0.0902744	0.0299119	0.976137	NA
AU021063	0	NA	NA	NA	NA	NA
AU021092	101.199	0.458681	0.282962	1.621	0.105018	0.366487
AU022252	248.453	-0.176809	0.196092	-0.901662	0.367237	0.71447
AU022751	0	NA	NA	NA	NA	NA
AU022754	3.56805	0.183935	0.215673	0.852842	0.393747	NA
AU022793	0	NA	NA	NA	NA	NA
AU023762	0	NA	NA	NA	NA	NA
AU023871	2.48191	0.011323	0.193243	0.0585943	0.953275	NA
AU040320	1594.21	0.0285943	0.136594	0.209337	0.834185	0.953872
AU040972	0.769399	0.0325629	0.108965	0.298837	0.765064	NA
AU041133	51.8849	-0.380381	0.294188	-1.29299	0.196016	0.528946
AV039307	4.92558	-0.144055	0.247568	-0.58188	0.560647	NA
AV051173	3.32499	0.225631	0.215505	1.04699	0.295105	NA
AV320801	0	NA	NA	NA	NA	NA
AW011738	3.73623	0.0457182	0.224634	0.203523	0.838726	NA
AW046200	20.628	0.446134	0.315689	1.41321	0.157595	0.466174
AW112010	1.27421	0.10279	0.145028	0.708759	0.478474	NA
AW146154	40.3092	-0.0410139	0.304777	-0.13457	0.892952	0.972088
AW209491	147.727	0.0961666	0.228355	0.421128	0.673661	0.899829
AW495222	0	NA	NA	NA	NA	NA
AW549542	0.742448	-0.0287695	0.114917	-0.250351	0.802316	NA
AW549877	1436.67	-0.247918	0.153643	-1.61359	0.106615	0.370692
AW551984	0	NA	NA	NA	NA	NA
AW554918	199.018	0.240825	0.2134	1.12851	0.259103	0.609864
AY074887	0.998439	0.00559538	0.136503	0.0409909	0.967303	NA
AY358078	3.52861	0.0741883	0.220799	0.335999	0.736871	NA
AY512915	0	NA	NA	NA	NA	NA
AY512931	0.499166	0.00272557	0.0907022	0.0300497	0.976027	NA
AY761184	0	NA	NA	NA	NA	NA
AY761185	0	NA	NA	NA	NA	NA
Aaas	772.83	0.766369	0.160676	4.76966	1.84538e-06	5.06551e-05
Aacs	2037.15	0.204206	0.130068	1.56999	0.116417	0.390714
Aadac	0	NA	NA	NA	NA	NA
Aadacl2	0	NA	NA	NA	NA	NA
Aadacl3	0	NA	NA	NA	NA	NA
Aadat	0.499273	0.00203154	0.0907609	0.0223834	0.982142	NA
Aaed1	306.999	0.194077	0.193415	1.00342	0.315657	0.670394
Aagab	518.327	-0.189072	0.163175	-1.1587	0.246577	0.5962
Aak1	1590.3	0.00588213	0.130729	0.0449947	0.964112	0.991345
Aamdc	273.194	-1.61519	0.200892	-8.04009	8.97738e-16	1.00139e-13
Aamp	2126.34	-0.162256	0.137045	-1.18396	0.236428	0.58259
Aanat	0.263059	0.0246368	0.0790587	0.311627	0.755324	NA
Aar2	407.209	0.0678122	0.179573	0.377631	0.705705	0.911378
Aard	0	NA	NA	NA	NA	NA
Aars	4370.43	0.28617	0.125253	2.28473	0.0223287	0.131718
Aars2	348.033	-0.0972268	0.193155	-0.503361	0.61471	0.87282
Aarsd1	321.435	0.487941	0.188789	2.58458	0.00974978	0.0709127
Aasdh	160.887	0.0156249	0.227457	0.0686938	0.945233	0.986339
Aasdhppt	327.66	-0.00341451	0.186072	-0.0183505	0.985359	0.997061
Aass	0	NA	NA	NA	NA	NA
Aatf	561.073	0.270304	0.160613	1.68295	0.0923847	0.339396
Aatk	1.68145	-0.195491	0.156065	-1.25263	0.210342	NA
Abat	4.26367	0.044813	0.224444	0.199662	0.841745	NA
Abca1	206.647	-1.01604	0.23718	-4.28384	1.83699e-05	0.000383984
Abca12	2.47637	-0.0498395	0.19345	-0.257635	0.796689	NA
Abca13	5.69827	0.497812	0.247091	2.01469	0.0439369	NA
Abca14	0	NA	NA	NA	NA	NA
Abca15	0	NA	NA	NA	NA	NA
Abca16	0.992905	-0.0516008	0.121037	-0.426323	0.669872	NA
Abca17	0.243282	-0.0210077	0.0790587	-0.265723	0.790452	NA
Abca2	751.561	0.329663	0.152175	2.16634	0.0302854	0.161566
Abca3	210.592	-0.00986962	0.206396	-0.0478188	0.961861	0.990685
Abca4	54.3471	0.2001	0.29325	0.682355	0.495014	0.802252
Abca5	1124.33	-0.234936	0.146672	-1.60177	0.109206	0.375653
Abca6	1.01822	0.0704412	0.131375	0.536183	0.591832	NA
Abca7	2557.39	-0.0483043	0.124277	-0.388682	0.697511	0.908068
Abca8a	7.15867	-0.147043	0.273362	-0.537907	0.590642	NA
Abca8b	104.334	0.0649612	0.25937	0.250457	0.802234	0.945719
Abca9	4.70382	-0.117904	0.242427	-0.486347	0.626721	NA
Abcb10	567.863	-0.0505406	0.167979	-0.300874	0.763511	0.934102
Abcb11	2.28557	0.144863	0.17665	0.820059	0.412183	NA
Abcb1a	3.49591	-0.0338589	0.205307	-0.164919	0.869008	NA
Abcb1b	254.068	0.573726	0.226085	2.53765	0.0111598	0.0785605
Abcb4	0	NA	NA	NA	NA	NA
Abcb5	0.263059	0.0246368	0.0790587	0.311627	0.755324	NA
Abcb6	760.438	-0.0230158	0.156716	-0.146863	0.88324	0.969004
Abcb7	409.723	-0.311768	0.185149	-1.68387	0.0922068	0.33928
Abcb8	590.516	-0.200316	0.160478	-1.24825	0.211939	0.55016
Abcb9	6.75154	0.101241	0.268776	0.376673	0.706417	NA
Abcc1	2764.33	0.128865	0.151221	0.852162	0.394124	0.735715
Abcc10	171.391	-0.107952	0.218413	-0.494255	0.621126	0.874896
Abcc12	2.44931	-0.112064	0.194342	-0.576636	0.564186	NA
Abcc2	0.255991	0.0246368	0.0790587	0.311627	0.755324	NA
Abcc3	0.499166	0.00272557	0.0907022	0.0300497	0.976027	NA
Abcc4	296.198	0.707543	0.190104	3.72187	0.000197755	0.00284795
Abcc5	2337.79	-0.0466394	0.127717	-0.365178	0.714978	0.915166
Abcc6	1.50467	0.00822956	0.151406	0.0543542	0.956653	NA
Abcc8	2.16801	-0.247073	0.172778	-1.43	0.152716	NA
Abcc9	0.951603	-0.111312	0.120767	-0.921709	0.35668	NA
Abcd1	458.088	-0.231843	0.167858	-1.38118	0.167223	0.483735
Abcd2	45.0034	-0.647722	0.301055	-2.1515	0.0314365	0.165406
Abcd3	844.772	0.0754262	0.152535	0.494483	0.620965	0.874814
Abcd4	842.826	0.226666	0.147009	1.54185	0.12311	0.404109
Abce1	2916.17	0.233668	0.140866	1.6588	0.0971557	0.349282
Abcf1	2236.56	0.0393441	0.130425	0.301662	0.76291	0.933942
Abcf2	1399.57	0.0760389	0.138781	0.547908	0.583755	0.854699
Abcf3	914.531	-0.00397288	0.144238	-0.0275439	0.978026	0.994726
Abcg1	119.589	-0.0244606	0.241628	-0.101233	0.919366	0.979453
Abcg2	965.39	0.17574	0.154318	1.13882	0.254779	0.605605
Abcg3	0	NA	NA	NA	NA	NA
Abcg4	6.52261	0.124271	0.265072	0.468821	0.639198	NA
Abcg5	0	NA	NA	NA	NA	NA
Abcg8	1.25432	0.0376357	0.141971	0.265094	0.790937	NA
Abhd1	27.9779	-0.607584	0.315318	-1.92689	0.053993	0.240188
Abhd10	156.088	-0.163742	0.233095	-0.70247	0.482386	0.796325
Abhd11	305.881	-0.0562167	0.185586	-0.302915	0.761954	0.933611
Abhd12	747.951	0.0154654	0.154993	0.0997812	0.920518	0.979821
Abhd12b	0	NA	NA	NA	NA	NA
Abhd13	719.983	-0.133944	0.149505	-0.895915	0.370298	0.715264
Abhd14a	96.6177	0.0509749	0.261054	0.195266	0.845185	0.957999
Abhd14b	140.485	-0.0441315	0.236725	-0.186425	0.852111	0.959651
Abhd15	13.2555	0.105254	0.307186	0.342641	0.731869	0.923112
Abhd16a	758.658	-0.105307	0.148017	-0.711454	0.476803	0.793262
Abhd16b	0.998439	0.00559538	0.136503	0.0409909	0.967303	NA
Abhd2	1112.24	0.0608673	0.140074	0.434537	0.663899	0.895661
Abhd3	4.73795	-0.060368	0.238281	-0.253348	0.799999	NA
Abhd4	1136.39	-0.160997	0.141098	-1.14103	0.253859	0.60506
Abhd5	613.695	0.103801	0.157808	0.657769	0.510687	0.812095
Abhd6	255.864	0.0103719	0.195257	0.053119	0.957637	0.989043
Abhd8	1211.64	-0.190852	0.137568	-1.38732	0.165343	0.48086
Abi1	1707.2	0.0319006	0.138974	0.229543	0.818447	0.95026
Abi2	731.748	-0.0654345	0.155151	-0.421748	0.673209	0.899764
Abi3	36.7251	0.511205	0.314476	1.62558	0.104039	0.364214
Abi3bp	1.51749	0.0753517	0.161891	0.465448	0.641611	NA
Abl1	2388.88	-0.196412	0.126877	-1.54806	0.121609	0.40079
Abl2	2118.62	-0.247853	0.127423	-1.94512	0.0517609	0.233925
Ablim1	3668.37	-0.885905	0.121409	-7.29686	2.94551e-13	2.4256e-11
Ablim2	59.2425	-1.35389	0.296226	-4.57047	4.86642e-06	0.00011708
Ablim3	171.592	-2.59415	0.239772	-10.8192	2.791e-27	7.96407e-25
Abo	0	NA	NA	NA	NA	NA
Abp1	0	NA	NA	NA	NA	NA
Abr	3843.98	-0.315515	0.122069	-2.58473	0.00974559	0.0709127
Abra	22.6162	-0.9129	0.31671	-2.88245	0.00394596	0.0345589
Abracl	1515.64	-0.0502177	0.13202	-0.380381	0.703663	0.910369
Abt1	215.801	-0.0389183	0.215043	-0.180979	0.856384	0.96173
Abtb1	243.209	-0.695098	0.201008	-3.45805	0.000544094	0.00675712
Abtb2	684.86	-0.29146	0.159185	-1.83094	0.0671089	0.277651
Acaa1a	450.039	-0.0176613	0.171164	-0.103183	0.917817	0.978956
Acaa1b	32.0972	-0.01732	0.315669	-0.0548678	0.956244	0.988934
Acaa2	1740.88	-0.0850714	0.13517	-0.629368	0.529108	0.821273
Acaca	2293.33	0.0804696	0.126224	0.637514	0.52379	0.818997
Acacb	29.8031	0.189574	0.314261	0.603238	0.54635	0.830821
Acad10	175.425	0.233699	0.219436	1.065	0.286877	0.643037
Acad11	145.382	-0.106938	0.231048	-0.462838	0.643481	0.887036
Acad12	46.7096	0.0234887	0.30114	0.0779993	0.937829	0.984191
Acad8	336.438	-0.17713	0.184524	-0.959931	0.33709	0.692465
Acad9	587.034	0.0215399	0.161009	0.13378	0.893576	0.972088
Acadl	2337.83	-0.197674	0.125295	-1.57767	0.114641	0.386759
Acadm	1786.42	-0.472806	0.130601	-3.62023	0.000294346	0.00398634
Acads	719.899	-0.143898	0.152649	-0.942674	0.345848	0.699709
Acadsb	798.784	-0.441524	0.14816	-2.98005	0.00288205	0.0269328
Acadvl	1668.01	-0.0985489	0.133021	-0.74085	0.458784	0.782733
Acan	0	NA	NA	NA	NA	NA
Acap1	97.5756	0.156051	0.303232	0.514627	0.606814	0.868191
Acap2	1866.88	0.076234	0.133167	0.572471	0.567003	0.844302
Acap3	894.675	-0.00551793	0.14405	-0.0383056	0.969444	0.99187
Acat1	1433.16	0.194924	0.133112	1.46436	0.143097	0.441053
Acat2	1588.5	0.304178	0.135145	2.25076	0.0244006	0.139708
Acat3	15.2972	-0.301714	0.311368	-0.968993	0.332549	0.689019
Acbd3	1205.38	-0.0425068	0.139684	-0.304308	0.760893	0.933243
Acbd4	373.642	-0.114865	0.177043	-0.648793	0.516472	0.814135
Acbd5	912.158	-0.602249	0.147785	-4.07518	4.59784e-05	0.000835785
Acbd6	468.473	0.0541931	0.179271	0.302296	0.762426	0.933723
Acbd7	1.47076	-0.0539252	0.15248	-0.353655	0.723597	NA
Accs	138.801	0.157609	0.233195	0.675866	0.499126	0.805825
Accsl	1.21466	-0.0865094	0.141092	-0.613143	0.539782	NA
Acd	368.32	0.180347	0.175766	1.02606	0.304862	0.658395
Ace	249.59	1.09521	0.243391	4.4998	6.80162e-06	0.000158658
Ace2	0	NA	NA	NA	NA	NA
Ace3	0	NA	NA	NA	NA	NA
Acer1	0.243282	-0.0210077	0.0790587	-0.265723	0.790452	NA
Acer2	2.73237	-0.0181144	0.19935	-0.0908672	0.927598	NA
Acer3	213.707	0.219577	0.209441	1.04839	0.294458	0.649862
Ache	22.0434	0.055218	0.31525	0.175156	0.860957	0.963353
Acin1	2760.82	-0.0324509	0.123272	-0.263247	0.79236	0.941772
Acly	5776.94	0.0398285	0.11945	0.333432	0.738808	0.925113
Acmsd	0.715496	-0.085428	0.106647	-0.801033	0.423113	NA
Acn9	32.133	-0.243071	0.313416	-0.775554	0.438012	0.768542
Acnat1	0	NA	NA	NA	NA	NA
Acnat2	0	NA	NA	NA	NA	NA
Aco1	1568.62	-0.090059	0.131253	-0.686148	0.49262	0.802183
Aco2	7062.62	-0.270562	0.121298	-2.23056	0.0257105	0.14471
Acot1	1.53173	0.0663025	0.153148	0.43293	0.665066	NA
Acot10	6.74547	0.052025	0.262202	0.198416	0.84272	NA
Acot11	33.0283	-0.173892	0.314115	-0.553595	0.579856	0.85196
Acot12	3.46057	-0.0416967	0.216414	-0.192671	0.847216	NA
Acot13	257.163	-0.0164461	0.196139	-0.083849	0.933176	0.983092
Acot2	122.921	-0.368483	0.261292	-1.41023	0.158471	0.467637
Acot3	0.255991	0.0246368	0.0790587	0.311627	0.755324	NA
Acot4	0	NA	NA	NA	NA	NA
Acot5	0	NA	NA	NA	NA	NA
Acot6	1.47076	-0.0539252	0.15248	-0.353655	0.723597	NA
Acot7	1678.8	0.467615	0.149231	3.13349	0.00172738	0.0175833
[truncated: 21,421 more rows]
