# Supplementary material for: Data describing the effects of depletion of Myoparr, myogenin, Ddx17, and hnRNPK in differentiating C2C12 cells
Source: Data Brief. 2019 Jun 24;25:104172. doi: 10.1016/j.dib.2019.104172 (PMC6612617; doi:10.1016/j.dib.2019.104172)
Supplement: Supplementary file 2 [file mmc2.xlsx]

## Sheet: myogenin KD
Gene Name	baseMean	log2FoldChange	lfcSE	stat	pvalue	padj
0610005C13Rik	4.69763	-0.0583764	0.0983549	-0.593529	0.552827	NA
0610007N19Rik	177.569	-0.0490681	0.177995	-0.275671	0.782801	0.999715
0610007P14Rik	629.46	0.0856557	0.143396	0.597339	0.550281	0.999715
0610008F07Rik	0.246082	-0.00834427	0.0285666	-0.292098	0.770211	NA
0610009B14Rik	0	NA	NA	NA	NA	NA
0610009B22Rik	243.367	0.00317987	0.170968	0.0185992	0.985161	0.999715
0610009D07Rik	540.725	0.00411144	0.158798	0.025891	0.979344	0.999715
0610009L18Rik	20.1398	-0.101163	0.163012	-0.620587	0.534871	0.999715
0610009O20Rik	538.414	0.0756168	0.146217	0.517154	0.605049	0.999715
0610010B08Rik	0.262657	0.00814869	0.0285666	0.285252	0.775451	NA
0610010F05Rik	549.548	-0.088795	0.152313	-0.582977	0.559909	0.999715
0610010K14Rik	374.611	0.0441451	0.158408	0.278679	0.780491	0.999715
0610011F06Rik	100.216	-0.141233	0.186791	-0.756106	0.449586	0.999715
0610012G03Rik	443.273	0.115504	0.158723	0.727707	0.466793	0.999715
0610012H03Rik	0.254932	-0.00834427	0.0285666	-0.292098	0.770211	NA
0610030E20Rik	544.548	-0.204933	0.152666	-1.34236	0.179479	0.898578
0610031J06Rik	1845.69	0.155147	0.1275	1.21684	0.223665	0.953654
0610031O16Rik	0.246082	-0.00834427	0.0285666	-0.292098	0.770211	NA
0610037L13Rik	402.892	-0.0776529	0.153236	-0.506752	0.612329	0.999715
0610038B21Rik	7.50623	-0.0872489	0.119137	-0.732342	0.46396	0.999715
0610038L08Rik	1.70177	-0.0127233	0.0599985	-0.21206	0.83206	NA
0610039K10Rik	1.50167	0.0217591	0.0572286	0.380213	0.703787	NA
0610040B10Rik	5.22556	0.0326594	0.103872	0.314418	0.753203	NA
0610040F04Rik	0	NA	NA	NA	NA	NA
0610040J01Rik	2.18483	0.0317458	0.0697452	0.455169	0.648988	NA
0610043K17Rik	1.25957	0.0130963	0.0562001	0.23303	0.815738	NA
1100001G20Rik	0	NA	NA	NA	NA	NA
1110001A16Rik	63.1493	0.0440467	0.189239	0.232757	0.81595	0.999715
1110001J03Rik	71.1789	-0.0900622	0.189464	-0.475352	0.634536	0.999715
1110002L01Rik	47.5137	0.010031	0.187066	0.0536229	0.957236	0.999715
1110004E09Rik	213.914	0.242376	0.175707	1.37943	0.167761	0.877372
1110004F10Rik	947.816	0.0914265	0.135693	0.673774	0.500455	0.999715
1110006O24Rik	9.31542	-0.00933155	0.126529	-0.0737504	0.941209	0.999715
1110007C09Rik	785.964	0.0858819	0.163164	0.526353	0.598643	0.999715
1110008F13Rik	613.225	0.114814	0.149477	0.768101	0.442427	0.999715
1110008J03Rik	150.478	0.0401407	0.179904	0.223123	0.82344	0.999715
1110008L16Rik	166.617	0.118795	0.178437	0.665749	0.505571	0.999715
1110008P14Rik	351.693	0.0607557	0.161958	0.375134	0.707561	0.999715
1110012L19Rik	166.329	0.292526	0.179334	1.63119	0.102851	0.736141
1110015O18Rik	0	NA	NA	NA	NA	NA
1110017D15Rik	2.20165	-0.0126622	0.0700457	-0.18077	0.856548	NA
1110018G07Rik	1170.86	0.0220194	0.131198	0.167833	0.866714	0.999715
1110019D14Rik	41.7312	-0.316498	0.180121	-1.75714	0.0788945	0.663199
1110020A21Rik	6.66467	0.007376	0.113683	0.0648821	0.948268	0.999715
1110025L11Rik	0	NA	NA	NA	NA	NA
1110028F11Rik	0	NA	NA	NA	NA	NA
1110028F18Rik	1.47226	0.0202621	0.0561778	0.360678	0.71834	NA
1110032A03Rik	53.2125	-0.100656	0.185109	-0.543764	0.586604	0.999715
1110032F04Rik	0	NA	NA	NA	NA	NA
1110034G24Rik	46.2077	0.143755	0.185843	0.773531	0.439208	0.999715
1110035M17Rik	2.1988	-0.012589	0.0648414	-0.194151	0.846058	NA
1110036E04Rik	0	NA	NA	NA	NA	NA
1110037F02Rik	1756.21	0.075072	0.129491	0.579748	0.562085	0.999715
1110038B12Rik	823.16	-0.168042	0.13885	-1.21024	0.226186	0.955162
1110038F14Rik	528.79	-0.14691	0.153567	-0.956654	0.338742	0.999715
1110046J04Rik	54.6515	0.0494641	0.188625	0.262235	0.79314	0.999715
1110051M20Rik	473.123	0.0405233	0.149741	0.270623	0.786681	0.999715
1110054M08Rik	21.5844	-0.0626441	0.164168	-0.381585	0.702769	0.999715
1110057K04Rik	730.844	0.174929	0.140792	1.24246	0.214066	0.946061
1110058L19Rik	168.241	0.184346	0.17779	1.03688	0.299794	0.999715
1110059E24Rik	360.556	0.208157	0.161691	1.28737	0.197964	0.924965
1110059G10Rik	172.749	0.0531886	0.17838	0.298176	0.765569	0.999715
1110059M19Rik	18.047	-0.43392	0.154613	-2.80648	0.00500854	0.124836
1110065P20Rik	127.635	-0.301774	0.184709	-1.63378	0.102305	0.735632
1190002F15Rik	52.4159	0.0892586	0.186475	0.478664	0.632178	0.999715
1190002N15Rik	3226.76	-0.253959	0.128025	-1.98367	0.0472924	0.52637
1190003J15Rik	0	NA	NA	NA	NA	NA
1190003K10Rik	0	NA	NA	NA	NA	NA
1190005I06Rik	27.7564	0.0545608	0.174323	0.312987	0.75429	0.999715
1190007I07Rik	27.419	0.0909438	0.174096	0.522377	0.601408	0.999715
1200011I18Rik	760.399	-0.00621841	0.148838	-0.0417796	0.966674	0.999715
1200014J11Rik	939.701	0.234166	0.139862	1.67427	0.0940784	0.710735
1300002E11Rik	163.803	-0.0637136	0.178774	-0.356393	0.721546	0.999715
1300002K09Rik	0.479328	-0.000337383	0.0322787	-0.0104522	0.991661	NA
1300015D01Rik	0	NA	NA	NA	NA	NA
1300017J02Rik	0.233246	0.00814869	0.0285666	0.285252	0.775451	NA
1300018J18Rik	298.279	0.112301	0.165316	0.679316	0.496938	0.999715
1500002O10Rik	0.262657	0.00814869	0.0285666	0.285252	0.775451	NA
1500004A13Rik	66.2183	-0.11727	0.189341	-0.619359	0.53568	0.999715
1500009C09Rik	1.00577	-0.000566966	0.0477011	-0.0118858	0.990517	NA
1500009L16Rik	0.262657	0.00814869	0.0285666	0.285252	0.775451	NA
1500011B03Rik	86.2249	0.0751427	0.188609	0.398404	0.690332	0.999715
1500011K16Rik	164.689	-0.178172	0.177283	-1.00501	0.314891	0.999715
1500012F01Rik	1157.08	-0.145985	0.134498	-1.0854	0.277744	0.994164
1500012K07Rik	4.78325	-0.12111	0.0976999	-1.23962	0.215118	NA
1500015A07Rik	38.1771	-0.139431	0.179018	-0.778864	0.43606	0.999715
1500015L24Rik	1.78489	0.0371821	0.0641444	0.579662	0.562142	NA
1500015O10Rik	19.9267	0.136746	0.1624	0.842031	0.399771	0.999715
1500016L03Rik	0	NA	NA	NA	NA	NA
1500017E21Rik	8.0455	-0.104167	0.120632	-0.863513	0.387855	0.999715
1500032L24Rik	1495.96	0.0638144	0.13245	0.481799	0.629949	0.999715
1600002D24Rik	0.233246	0.00814869	0.0285666	0.285252	0.775451	NA
1600002H07Rik	119.56	0.276511	0.183944	1.50323	0.13278	0.809021
1600002K03Rik	102.624	0.0871519	0.187983	0.463617	0.642922	0.999715
1600010M07Rik	0	NA	NA	NA	NA	NA
1600012H06Rik	695.335	-0.139807	0.142595	-0.980447	0.326866	0.999715
1600014C10Rik	248.267	0.22568	0.166834	1.35272	0.176144	0.894982
1600014C23Rik	0.996917	-0.000296155	0.0509999	-0.00580697	0.995367	NA
1600014K23Rik	0	NA	NA	NA	NA	NA
1600015I10Rik	0	NA	NA	NA	NA	NA
1600016N20Rik	2.95623	0.0458441	0.0817717	0.560635	0.575046	NA
1600019K03Rik	0.967507	-0.00130067	0.0471104	-0.0276089	0.977974	NA
1600020E01Rik	94.3596	0.0571308	0.188911	0.302423	0.76233	0.999715
1600023N17Rik	4.14065	-0.0321075	0.0880159	-0.364792	0.715267	NA
1600025M17Rik	0	NA	NA	NA	NA	NA
1600029D21Rik	4.77665	-0.168643	0.0974671	-1.73026	0.0835841	NA
1600029I14Rik	0.479328	-0.000337383	0.0322787	-0.0104522	0.991661	NA
1600029O15Rik	0.495903	0.02122	0.0327122	0.648688	0.51654	NA
1700001C02Rik	0	NA	NA	NA	NA	NA
1700001C19Rik	0.262657	0.00814869	0.0285666	0.285252	0.775451	NA
1700001D01Rik	1.50678	-0.025684	0.0603268	-0.425749	0.670291	NA
1700001F09Rik	0.246082	-0.00834427	0.0285666	-0.292098	0.770211	NA
1700001G11Rik	0.73426	-0.0129547	0.0421168	-0.307589	0.758395	NA
1700001G17Rik	3.1729	0.0316256	0.0831144	0.380507	0.703569	NA
1700001J03Rik	0	NA	NA	NA	NA	NA
1700001J11Rik	1.2096	0.00756965	0.0475146	0.159312	0.873423	NA
1700001K19Rik	1.73005	0.010801	0.0602371	0.179308	0.857696	NA
1700001K23Rik	0.73426	-0.0129547	0.0421168	-0.307589	0.758395	NA
1700001L05Rik	120.111	0.815337	0.188565	4.32391	1.53286e-05	0.00100973
1700001L19Rik	0.75482	-0.00968513	0.0391083	-0.247649	0.804406	NA
1700001O22Rik	10.4228	0.0326685	0.107229	0.304661	0.760624	0.999715
1700001P01Rik	0.975231	0.0231754	0.0478108	0.484732	0.627867	NA
1700003C15Rik	0	NA	NA	NA	NA	NA
1700003D09Rik	0	NA	NA	NA	NA	NA
1700003E16Rik	37.6714	0.179953	0.180494	0.997004	0.318762	0.999715
1700003F12Rik	75.8822	0.0134217	0.189262	0.0709162	0.943464	0.999715
1700003F17Rik	0.501014	-0.0214956	0.0328618	-0.654122	0.513033	NA
1700003G13Rik	0	NA	NA	NA	NA	NA
1700003G18Rik	0	NA	NA	NA	NA	NA
1700003H04Rik	0	NA	NA	NA	NA	NA
1700003L19Rik	0	NA	NA	NA	NA	NA
1700003M02Rik	1.25446	0.0528523	0.0504863	1.04686	0.295163	NA
1700003M07Rik	0.262657	0.00814869	0.0285666	0.285252	0.775451	NA
1700003P14Rik	0	NA	NA	NA	NA	NA
1700006A11Rik	0	NA	NA	NA	NA	NA
1700006E09Rik	0	NA	NA	NA	NA	NA
1700006F04Rik	0	NA	NA	NA	NA	NA
1700006H21Rik	0.262657	0.00814869	0.0285666	0.285252	0.775451	NA
1700007B14Rik	0	NA	NA	NA	NA	NA
1700007F19Rik	0	NA	NA	NA	NA	NA
1700007G11Rik	2.528	0.0233534	0.0748743	0.311901	0.755116	NA
1700007J10Rik	42.9003	0.0370755	0.18529	0.200095	0.841406	0.999715
1700007K09Rik	0.501014	-0.0214956	0.0328618	-0.654122	0.513033	NA
1700007K13Rik	4.47384	-0.0152485	0.0835279	-0.182556	0.855146	NA
1700007L15Rik	12.2605	0.0656022	0.137816	0.476014	0.634064	0.999715
1700007P06Rik	0	NA	NA	NA	NA	NA
1700008A04Rik	0	NA	NA	NA	NA	NA
1700008F21Rik	0	NA	NA	NA	NA	NA
1700008I05Rik	10.5445	0.020216	0.132609	0.152449	0.878833	0.999715
1700008J07Rik	78.9917	-0.130159	0.189411	-0.687177	0.491971	0.999715
1700008K24Rik	0	NA	NA	NA	NA	NA
1700008O03Rik	0.72915	0.0312529	0.0390813	0.79969	0.42389	NA
1700008P02Rik	0	NA	NA	NA	NA	NA
1700009C05Rik	0	NA	NA	NA	NA	NA
1700009J07Rik	0	NA	NA	NA	NA	NA
1700009N14Rik	1.93103	0.0141787	0.0567051	0.250043	0.802554	NA
1700009P17Rik	7.11969	-0.0348285	0.113757	-0.306167	0.759478	0.999715
1700010B08Rik	0	NA	NA	NA	NA	NA
1700010D01Rik	0.262657	0.00814869	0.0285666	0.285252	0.775451	NA
1700010I02Rik	0	NA	NA	NA	NA	NA
1700010I14Rik	0.233246	0.00814869	0.0285666	0.285252	0.775451	NA
1700010J16Rik	0	NA	NA	NA	NA	NA
1700010K23Rik	0	NA	NA	NA	NA	NA
1700011A15Rik	0.233246	0.00814869	0.0285666	0.285252	0.775451	NA
1700011B04Rik	0	NA	NA	NA	NA	NA
1700011E24Rik	0.976357	-0.00141945	0.0435224	-0.0326142	0.973982	NA
1700011H14Rik	0	NA	NA	NA	NA	NA
1700011I03Rik	1.00203	-0.0427954	0.0455184	-0.940178	0.347126	NA
1700011J10Rik	41.0909	0.0511206	0.183856	0.278047	0.780976	0.999715
1700011L22Rik	0.492163	-0.0172088	0.0294908	-0.58353	0.559536	NA
1700011M02Rik	0	NA	NA	NA	NA	NA
1700012A03Rik	0	NA	NA	NA	NA	NA
1700012B07Rik	1.28126	-0.0106579	0.052854	-0.201648	0.840192	NA
1700012B09Rik	15.7329	0.0260864	0.152258	0.17133	0.863964	0.999715
1700012B15Rik	92.1964	-0.0786948	0.187759	-0.419126	0.675124	0.999715
1700012D01Rik	14.2403	-0.0463673	0.146243	-0.317057	0.7512	0.999715
1700012D14Rik	2.77295	0.0353248	0.0774509	0.456093	0.648323	NA
1700012I11Rik	0	NA	NA	NA	NA	NA
1700012L04Rik	0.233246	0.00814869	0.0285666	0.285252	0.775451	NA
1700012P22Rik	0	NA	NA	NA	NA	NA
1700013D24Rik	0	NA	NA	NA	NA	NA
1700013F07Rik	0.996917	-0.000296155	0.0509999	-0.00580697	0.995367	NA
1700013G23Rik	1.99383	-0.000554071	0.0693034	-0.00799486	0.993621	NA
1700013G24Rik	2.00293	-0.0666089	0.0653803	-1.01879	0.308301	NA
1700013H16Rik	0.72915	0.0312529	0.0390813	0.79969	0.42389	NA
1700015E13Rik	0.771395	0.0112274	0.0394421	0.284655	0.775908	NA
1700015F17Rik	0.233246	0.00814869	0.0285666	0.285252	0.775451	NA
1700015G11Rik	0	NA	NA	NA	NA	NA
1700016C15Rik	0.479328	-0.000337383	0.0322787	-0.0104522	0.991661	NA
1700016D06Rik	1.29011	-0.0091307	0.0485411	-0.188102	0.850796	NA
1700016G22Rik	0.233246	0.00814869	0.0285666	0.285252	0.775451	NA
1700016H13Rik	0	NA	NA	NA	NA	NA
1700016K19Rik	0	NA	NA	NA	NA	NA
1700016L04Rik	0.254932	-0.00834427	0.0285666	-0.292098	0.770211	NA
1700016L21Rik	0	NA	NA	NA	NA	NA
1700016P04Rik	0	NA	NA	NA	NA	NA
1700017B05Rik	1196.09	0.201212	0.136509	1.47399	0.140485	0.828382
1700017D01Rik	0	NA	NA	NA	NA	NA
1700017G19Rik	0	NA	NA	NA	NA	NA
1700017J07Rik	0	NA	NA	NA	NA	NA
1700017N19Rik	0	NA	NA	NA	NA	NA
1700018A04Rik	0.763671	-0.0118611	0.0427232	-0.277627	0.781299	NA
1700018B08Rik	0	NA	NA	NA	NA	NA
1700018B24Rik	0	NA	NA	NA	NA	NA
1700018C11Rik	0.233246	0.00814869	0.0285666	0.285252	0.775451	NA
1700018F24Rik	0	NA	NA	NA	NA	NA
1700018G05Rik	0	NA	NA	NA	NA	NA
1700018L02Rik	1.53108	0.0221477	0.0568559	0.389541	0.696876	NA
1700019A02Rik	0	NA	NA	NA	NA	NA
1700019B03Rik	0.233246	0.00814869	0.0285666	0.285252	0.775451	NA
1700019B21Rik	0	NA	NA	NA	NA	NA
1700019D03Rik	2.28852	0.0782151	0.0687779	1.13721	0.25545	NA
1700019E08Rik	0	NA	NA	NA	NA	NA
1700019G17Rik	5.03829	0.0447763	0.100837	0.444047	0.657009	NA
1700019G24Rik	0.980342	-0.0244255	0.047885	-0.510087	0.60999	NA
1700019L03Rik	100.031	-0.0772671	0.187247	-0.412648	0.679864	0.999715
1700019M22Rik	0	NA	NA	NA	NA	NA
1700019N19Rik	0.246082	-0.00834427	0.0285666	-0.292098	0.770211	NA
1700019O17Rik	0.233246	0.00814869	0.0285666	0.285252	0.775451	NA
1700020A23Rik	5.16811	-0.0564281	0.101099	-0.558149	0.576743	NA
1700020D05Rik	4.71308	-0.0127364	0.0994568	-0.12806	0.898102	NA
1700020G17Rik	0	NA	NA	NA	NA	NA
1700020I14Rik	874.466	-0.193943	0.140246	-1.38288	0.166703	0.874988
1700020L24Rik	69.2983	0.0181576	0.189326	0.0959064	0.923595	0.999715
1700020M21Rik	0	NA	NA	NA	NA	NA
1700020N01Rik	0	NA	NA	NA	NA	NA
1700020N15Rik	0	NA	NA	NA	NA	NA
1700020N18Rik	0	NA	NA	NA	NA	NA
1700021F05Rik	268.144	0.190464	0.167722	1.13559	0.256128	0.981977
1700021F07Rik	0	NA	NA	NA	NA	NA
1700021K19Rik	1847.62	-0.172674	0.158546	-1.08911	0.276105	0.991873
1700021N21Rik	0	NA	NA	NA	NA	NA
1700022A21Rik	0	NA	NA	NA	NA	NA
1700022A22Rik	0	NA	NA	NA	NA	NA
1700022E09Rik	0	NA	NA	NA	NA	NA
1700022H16Rik	0	NA	NA	NA	NA	NA
1700022I11Rik	1.0009	-0.0190515	0.0440178	-0.432813	0.66515	NA
1700022P22Rik	0.508738	0.000289389	0.0329586	0.00878039	0.992994	NA
1700023A16Rik	0	NA	NA	NA	NA	NA
1700023C21Rik	0	NA	NA	NA	NA	NA
1700023E05Rik	0	NA	NA	NA	NA	NA
1700023F02Rik	0	NA	NA	NA	NA	NA
1700023F06Rik	1.243	-0.0131125	0.0559978	-0.234161	0.81486	NA
1700023L04Rik	0.508738	0.000289389	0.0329586	0.00878039	0.992994	NA
1700024B18Rik	0	NA	NA	NA	NA	NA
1700024F13Rik	0	NA	NA	NA	NA	NA
1700024G13Rik	0	NA	NA	NA	NA	NA
1700024P03Rik	0	NA	NA	NA	NA	NA
1700024P04Rik	0	NA	NA	NA	NA	NA
1700024P16Rik	21.6232	-0.117075	0.164687	-0.710893	0.47715	0.999715
1700025B11Rik	0	NA	NA	NA	NA	NA
1700025C18Rik	0	NA	NA	NA	NA	NA
1700025E21Rik	0.755946	-0.0322999	0.039672	-0.814174	0.415545	NA
1700025F22Rik	0	NA	NA	NA	NA	NA
1700025F24Rik	6.06088	0.0017473	0.106297	0.0164379	0.986885	0.999715
1700025G04Rik	214.816	0.0146287	0.170148	0.0859765	0.931485	0.999715
1700025K24Rik	0	NA	NA	NA	NA	NA
1700025M24Rik	0	NA	NA	NA	NA	NA
1700025N23Rik	0.262657	0.00814869	0.0285666	0.285252	0.775451	NA
1700026D08Rik	0.991806	0.0422853	0.0453053	0.933341	0.350644	NA
1700026D11Rik	0	NA	NA	NA	NA	NA
1700026F02Rik	0	NA	NA	NA	NA	NA
1700026L06Rik	3.90466	0.122755	0.0868282	1.41377	0.15743	NA
1700027A15Rik	2.06412	0.0651642	0.0643009	1.01343	0.310857	NA
1700027F09Rik	0	NA	NA	NA	NA	NA
1700027H10Rik	0	NA	NA	NA	NA	NA
1700027I24Rik	0	NA	NA	NA	NA	NA
1700027J07Rik	0	NA	NA	NA	NA	NA
1700028B04Rik	0	NA	NA	NA	NA	NA
1700028D13Rik	0	NA	NA	NA	NA	NA
1700028E10Rik	3.21253	-0.059571	0.0837563	-0.711242	0.476934	NA
1700028I16Rik	0.254932	-0.00834427	0.0285666	-0.292098	0.770211	NA
1700028J19Rik	5.90985	0.0175469	0.107762	0.16283	0.870653	NA
1700028K03Rik	9.50642	0.0189792	0.129556	0.146495	0.883531	0.999715
1700028M03Rik	0	NA	NA	NA	NA	NA
1700028P14Rik	0	NA	NA	NA	NA	NA
1700028P15Rik	0	NA	NA	NA	NA	NA
1700029B22Rik	0	NA	NA	NA	NA	NA
1700029F12Rik	0	NA	NA	NA	NA	NA
1700029H14Rik	0.488179	-0.000355658	0.0324775	-0.0109509	0.991263	NA
1700029I15Rik	6.01204	-0.0231815	0.108939	-0.212794	0.831488	0.999715
1700029J03Rik	0.246082	-0.00834427	0.0285666	-0.292098	0.770211	NA
1700029J07Rik	12.6316	0.00202037	0.138305	0.014608	0.988345	0.999715
1700029M20Rik	0	NA	NA	NA	NA	NA
1700029N11Rik	0	NA	NA	NA	NA	NA
1700029P11Rik	0	NA	NA	NA	NA	NA
1700030A11Rik	0	NA	NA	NA	NA	NA
1700030C10Rik	0.233246	0.00814869	0.0285666	0.285252	0.775451	NA
1700030F04Rik	0	NA	NA	NA	NA	NA
1700030F18Rik	0.246082	-0.00834427	0.0285666	-0.292098	0.770211	NA
1700030J22Rik	43.4285	0.0740891	0.185368	0.399687	0.689387	0.999715
1700030K09Rik	140.344	0.00270495	0.182014	0.0148612	0.988143	0.999715
1700030L20Rik	0	NA	NA	NA	NA	NA
1700030M09Rik	0	NA	NA	NA	NA	NA
1700030N03Rik	0	NA	NA	NA	NA	NA
1700030O20Rik	0	NA	NA	NA	NA	NA
1700031A10Rik	2.23082	0.0531128	0.0682406	0.778316	0.436383	NA
1700031F05Rik	0	NA	NA	NA	NA	NA
1700031M16Rik	0	NA	NA	NA	NA	NA
1700031P21Rik	0	NA	NA	NA	NA	NA
1700034E13Rik	0.971491	-0.0200737	0.0435967	-0.46044	0.6452	NA
1700034F02Rik	3.20742	-0.0134704	0.0845065	-0.1594	0.873353	NA
1700034G24Rik	0	NA	NA	NA	NA	NA
1700034H15Rik	2.77295	0.0353248	0.0774509	0.456093	0.648323	NA
1700034I23Rik	0.980342	-0.0244255	0.047885	-0.510087	0.60999	NA
1700034J05Rik	0.741985	0.012181	0.0422968	0.287988	0.773356	NA
1700034K08Rik	0	NA	NA	NA	NA	NA
1700034O15Rik	0	NA	NA	NA	NA	NA
1700034P13Rik	0.743111	-0.0112268	0.0388679	-0.288846	0.772699	NA
1700036G14Rik	0	NA	NA	NA	NA	NA
1700037C18Rik	25.454	0.0146148	0.168974	0.0864912	0.931076	0.999715
1700037H04Rik	629.123	0.15167	0.144221	1.05165	0.29296	0.999715
1700039E15Rik	0	NA	NA	NA	NA	NA
1700039E22Rik	0	NA	NA	NA	NA	NA
1700040L02Rik	0	NA	NA	NA	NA	NA
1700040N02Rik	0	NA	NA	NA	NA	NA
1700041C23Rik	0	NA	NA	NA	NA	NA
1700041M19Rik	0	NA	NA	NA	NA	NA
1700042B14Rik	0	NA	NA	NA	NA	NA
1700042G07Rik	0	NA	NA	NA	NA	NA
1700042G15Rik	0	NA	NA	NA	NA	NA
1700042O10Rik	4.04138	0.0459083	0.0918327	0.499912	0.617137	NA
1700044C05Rik	0	NA	NA	NA	NA	NA
1700044K03Rik	0	NA	NA	NA	NA	NA
1700045H11Rik	0	NA	NA	NA	NA	NA
1700045I19Rik	0	NA	NA	NA	NA	NA
1700046C09Rik	0	NA	NA	NA	NA	NA
1700047E10Rik	0	NA	NA	NA	NA	NA
1700047G03Rik	0	NA	NA	NA	NA	NA
1700047I17Rik2	0	NA	NA	NA	NA	NA
1700047L14Rik	0	NA	NA	NA	NA	NA
1700047M11Rik	0	NA	NA	NA	NA	NA
1700048M11Rik	7.5086	0.0391729	0.117145	0.334396	0.738081	0.999715
1700048O20Rik	0	NA	NA	NA	NA	NA
1700049E15Rik	0	NA	NA	NA	NA	NA
1700049E22Rik	0	NA	NA	NA	NA	NA
1700049G17Rik	139.152	0.0390795	0.185156	0.211063	0.832838	0.999715
1700049L16Rik	0	NA	NA	NA	NA	NA
1700051A21Rik	0	NA	NA	NA	NA	NA
1700052I22Rik	0	NA	NA	NA	NA	NA
1700052K11Rik	132.909	0.120086	0.18273	0.657174	0.511069	0.999715
1700052N19Rik	341.725	-0.14795	0.157747	-0.937896	0.348298	0.999715
1700054A03Rik	0	NA	NA	NA	NA	NA
1700054K19Rik	0	NA	NA	NA	NA	NA
1700054M17Rik	0.233246	0.00814869	0.0285666	0.285252	0.775451	NA
1700054O13Rik	1.01349	0.0238726	0.0484487	0.49274	0.622196	NA
1700055C04Rik	0	NA	NA	NA	NA	NA
1700055N04Rik	4.70024	0.00930786	0.0994222	0.0936195	0.925411	NA
1700056E22Rik	28.3618	0.245115	0.173839	1.41001	0.158536	0.864822
1700057G04Rik	0.254932	-0.00834427	0.0285666	-0.292098	0.770211	NA
1700057H15Rik	0	NA	NA	NA	NA	NA
1700058G18Rik	0	NA	NA	NA	NA	NA
1700060C16Rik	0	NA	NA	NA	NA	NA
1700060C20Rik	0.699739	0.0244076	0.0345999	0.705424	0.480546	NA
1700061F12Rik	0	NA	NA	NA	NA	NA
1700061G19Rik	6.47515	0.0605055	0.108441	0.557957	0.576874	0.999715
1700061I17Rik	1.20474	-0.0102281	0.0475021	-0.21532	0.829518	NA
1700063A18Rik	0	NA	NA	NA	NA	NA
1700063D05Rik	2.4592	0.0412337	0.0703338	0.586256	0.557703	NA
1700063O14Rik	0	NA	NA	NA	NA	NA
1700064J06Rik	0	NA	NA	NA	NA	NA
1700064M15Rik	0	NA	NA	NA	NA	NA
1700065D16Rik	0.712574	0.00931787	0.0382714	0.243468	0.807643	NA
1700065I16Rik	0	NA	NA	NA	NA	NA
1700065I17Rik	0	NA	NA	NA	NA	NA
1700065J11Rik	0	NA	NA	NA	NA	NA
1700065J18Rik	3.04297	-0.0447064	0.0798516	-0.559868	0.57557	NA
1700065O20Rik	0	NA	NA	NA	NA	NA
1700066B17Rik	0.262657	0.00814869	0.0285666	0.285252	0.775451	NA
1700066B19Rik	0.525314	0.0185037	0.0302196	0.612307	0.540335	NA
1700066J24Rik	44.6035	0.0875009	0.183555	0.476702	0.633574	0.999715
1700066M21Rik	248.669	0.0216322	0.170721	0.126711	0.899169	0.999715
1700066N21Rik	0	NA	NA	NA	NA	NA
1700066O22Rik	0	NA	NA	NA	NA	NA
1700067G17Rik	0	NA	NA	NA	NA	NA
1700067K01Rik	6.53249	-0.020411	0.11142	-0.183189	0.85465	0.999715
1700067P10Rik	0	NA	NA	NA	NA	NA
1700069L16Rik	0	NA	NA	NA	NA	NA
1700069P05Rik	0	NA	NA	NA	NA	NA
1700071K01Rik	0	NA	NA	NA	NA	NA
1700071M16Rik	3.52629	-0.0680775	0.0865418	-0.786643	0.431491	NA
1700072B07Rik	0	NA	NA	NA	NA	NA
1700072O05Rik	0	NA	NA	NA	NA	NA
1700073E17Rik	0.262657	0.00814869	0.0285666	0.285252	0.775451	NA
1700074H08Rik	0	NA	NA	NA	NA	NA
1700074P13Rik	0	NA	NA	NA	NA	NA
1700080E11Rik	0	NA	NA	NA	NA	NA
1700080N15Rik	0	NA	NA	NA	NA	NA
1700080O16Rik	0.712574	0.00931787	0.0382714	0.243468	0.807643	NA
1700081H04Rik	0	NA	NA	NA	NA	NA
1700081H22Rik	0	NA	NA	NA	NA	NA
1700084C01Rik	0	NA	NA	NA	NA	NA
1700084E18Rik	3.44067	-0.00227637	0.0865962	-0.0262872	0.979028	NA
1700084F23Rik	0	NA	NA	NA	NA	NA
1700084J12Rik	0.517589	0.000104719	0.0331704	0.00315699	0.997481	NA
1700085B03Rik	0	NA	NA	NA	NA	NA
1700085C21Rik	0	NA	NA	NA	NA	NA
1700086L19Rik	0.980342	-0.0244255	0.047885	-0.510087	0.60999	NA
1700086O06Rik	17.3433	0.044074	0.153081	0.287912	0.773414	0.999715
1700088E04Rik	16.2955	0.0274858	0.152084	0.180727	0.856582	0.999715
1700091E21Rik	0	NA	NA	NA	NA	NA
1700091H14Rik	0	NA	NA	NA	NA	NA
1700092C02Rik	0	NA	NA	NA	NA	NA
1700092C10Rik	0	NA	NA	NA	NA	NA
1700092E19Rik	0	NA	NA	NA	NA	NA
1700092K14Rik	0	NA	NA	NA	NA	NA
1700092M07Rik	3.20231	0.033599	0.0845128	0.397561	0.690954	NA
1700093K21Rik	33.2526	0.0519493	0.179672	0.289133	0.772479	0.999715
1700094D03Rik	74.8426	-0.118109	0.189343	-0.62378	0.532772	0.999715
1700094J05Rik	0.488179	-0.000355658	0.0324775	-0.0109509	0.991263	NA
1700094M24Rik	0	NA	NA	NA	NA	NA
1700095A21Rik	0	NA	NA	NA	NA	NA
1700095B10Rik	0	NA	NA	NA	NA	NA
1700095B22Rik	0	NA	NA	NA	NA	NA
1700096J18Rik	0	NA	NA	NA	NA	NA
1700096K18Rik	18.4663	-0.0717956	0.158255	-0.453671	0.650066	0.999715
1700097N02Rik	0	NA	NA	NA	NA	NA
1700100L14Rik	0	NA	NA	NA	NA	NA
1700101E01Rik	2.18483	0.0317458	0.0697452	0.455169	0.648988	NA
1700101I11Rik	0.750835	0.0118536	0.0424804	0.279037	0.780216	NA
1700101O22Rik	0	NA	NA	NA	NA	NA
1700102H20Rik	1.02633	0.000787291	0.04801	0.0163985	0.986916	NA
1700102P08Rik	3.76102	0.0330898	0.0867361	0.3815	0.702832	NA
1700104A03Rik	0	NA	NA	NA	NA	NA
1700105P06Rik	1.28126	-0.0106579	0.052854	-0.201648	0.840192	NA
1700106J16Rik	0	NA	NA	NA	NA	NA
1700108F19Rik	5.88305	0.0821552	0.107473	0.764429	0.444611	NA
1700108J01Rik	0.764796	-0.0264122	0.0359368	-0.734962	0.462362	NA
1700109F18Rik	0	NA	NA	NA	NA	NA
1700109G14Rik	0	NA	NA	NA	NA	NA
1700109G15Rik	0	NA	NA	NA	NA	NA
1700109H08Rik	14.5878	0.0683295	0.143989	0.474545	0.635111	0.999715
1700109I08Rik	0	NA	NA	NA	NA	NA
1700110C19Rik	2.23593	0.0105057	0.0716883	0.146547	0.883489	NA
1700110I01Rik	0	NA	NA	NA	NA	NA
1700110K17Rik	0.712574	0.00931787	0.0382714	0.243468	0.807643	NA
1700110M21Rik	0	NA	NA	NA	NA	NA
1700111N16Rik	0	NA	NA	NA	NA	NA
1700112E06Rik	14.6832	0.174774	0.148551	1.17653	0.239384	0.969808
1700112H15Rik	0.262657	0.00814869	0.0285666	0.285252	0.775451	NA
1700112J05Rik	0.492163	-0.0172088	0.0294908	-0.58353	0.559536	NA
1700113A16Rik	162.061	-0.0808822	0.177419	-0.455883	0.648474	0.999715
1700113H08Rik	0	NA	NA	NA	NA	NA
1700119H24Rik	0.262657	0.00814869	0.0285666	0.285252	0.775451	NA
1700120C14Rik	2.45659	-0.0249056	0.0744983	-0.334312	0.738145	NA
1700120E14Rik	0	NA	NA	NA	NA	NA
1700120G07Rik	0.771395	0.0112274	0.0394421	0.284655	0.775908	NA
1700120K04Rik	4.53841	0.043503	0.0956134	0.454989	0.649117	NA
1700121L16Rik	0	NA	NA	NA	NA	NA
1700121N20Rik	0	NA	NA	NA	NA	NA
1700122O11Rik	0	NA	NA	NA	NA	NA
1700123I01Rik	0.246082	-0.00834427	0.0285666	-0.292098	0.770211	NA
1700123K08Rik	0	NA	NA	NA	NA	NA
1700123L14Rik	0	NA	NA	NA	NA	NA
1700123M08Rik	10.5047	-0.0620983	0.134278	-0.46246	0.643752	0.999715
1700123O12Rik	0	NA	NA	NA	NA	NA
1700123O20Rik	361.102	-0.00186682	0.168916	-0.0110518	0.991182	0.999715
1700123O21Rik	0	NA	NA	NA	NA	NA
1700125G02Rik	0.254932	-0.00834427	0.0285666	-0.292098	0.770211	NA
1700125G22Rik	0	NA	NA	NA	NA	NA
1700125H03Rik	9.99971	-0.0224983	0.131889	-0.170585	0.86455	0.999715
1700125H20Rik	0	NA	NA	NA	NA	NA
1700126H18Rik	0	NA	NA	NA	NA	NA
1700128A07Rik	0.233246	0.00814869	0.0285666	0.285252	0.775451	NA
1700128F08Rik	0	NA	NA	NA	NA	NA
1700129C05Rik	0	NA	NA	NA	NA	NA
1810006J02Rik	0	NA	NA	NA	NA	NA
1810007C17Rik	0	NA	NA	NA	NA	NA
1810007D17Rik	0	NA	NA	NA	NA	NA
1810007I06Rik	0	NA	NA	NA	NA	NA
1810008I18Rik	4.16072	0.0944507	0.091809	1.02877	0.303586	NA
1810009A15Rik	200.99	-0.0446287	0.175215	-0.254708	0.798949	0.999715
1810009J06Rik	0	NA	NA	NA	NA	NA
1810010D01Rik	0.712574	0.00931787	0.0382714	0.243468	0.807643	NA
1810010H24Rik	7.30251	0.0737633	0.115849	0.636719	0.524308	0.999715
1810011H11Rik	0	NA	NA	NA	NA	NA
1810011O10Rik	268.61	-0.101253	0.165845	-0.610526	0.541513	0.999715
1810012K16Rik	0.492163	-0.0172088	0.0294908	-0.58353	0.559536	NA
1810013A23Rik	2.51653	-0.0482692	0.0757241	-0.637435	0.523842	NA
1810013D10Rik	25.0313	-0.110891	0.170006	-0.652278	0.514222	0.999715
1810013L24Rik	1649.98	-0.002422	0.139735	-0.0173328	0.986171	0.999715
1810014B01Rik	21.0843	0.0137471	0.160609	0.0855941	0.931789	0.999715
1810018F18Rik	0	NA	NA	NA	NA	NA
1810019D21Rik	0.958656	-0.000865055	0.0432913	-0.0199822	0.984058	NA
1810019J16Rik	0	NA	NA	NA	NA	NA
1810020O05Rik	0.233246	0.00814869	0.0285666	0.285252	0.775451	NA
1810021B22Rik	8.39584	-0.00413826	0.12374	-0.0334432	0.973321	0.999715
1810022K09Rik	415.395	-0.039961	0.159215	-0.250988	0.801823	0.999715
1810024B03Rik	5.15813	-0.031403	0.0978422	-0.320955	0.748244	NA
1810026B05Rik	204.383	-0.157555	0.181253	-0.869256	0.384707	0.999715
1810026J23Rik	640.82	-0.0532484	0.14191	-0.375226	0.707492	0.999715
1810030O07Rik	646.988	-0.149989	0.141704	-1.05847	0.28984	0.999715
1810032O08Rik	164.791	-0.3355	0.177459	-1.89058	0.0586798	0.580993
1810033B17Rik	0	NA	NA	NA	NA	NA
1810034E14Rik	57.6765	0.0590718	0.188971	0.312597	0.754586	0.999715
1810035I16Rik	0	NA	NA	NA	NA	NA
1810037I17Rik	605.196	-0.176433	0.144683	-1.21944	0.222676	0.953083
1810041L15Rik	1.54392	0.000979721	0.0565762	0.0173168	0.986184	NA
1810043G02Rik	284.216	0.148538	0.172564	0.860774	0.389363	0.999715
1810043H04Rik	112.589	0.176316	0.187943	0.938138	0.348174	0.999715
1810044D09Rik	7.74434	-0.0546965	0.118978	-0.459721	0.645717	0.999715
1810046K07Rik	0	NA	NA	NA	NA	NA
1810053B23Rik	0	NA	NA	NA	NA	NA
1810055G02Rik	609.09	0.00269655	0.151729	0.0177721	0.985821	0.999715
1810058I24Rik	758.47	0.167425	0.143687	1.1652	0.243936	0.974018
1810062G17Rik	6.46831	0.0833428	0.111571	0.746993	0.455068	0.999715
1810062O18Rik	2.73296	0.00747352	0.0712253	0.104928	0.916433	NA
1810064F22Rik	0	NA	NA	NA	NA	NA
1810065E05Rik	0.525314	0.0185037	0.0302196	0.612307	0.540335	NA
2010001E11Rik	0	NA	NA	NA	NA	NA
2010001M06Rik	4.20172	-0.0797837	0.0927975	-0.859761	0.389921	NA
2010002M12Rik	0	NA	NA	NA	NA	NA
2010003K11Rik	0	NA	NA	NA	NA	NA
2010003O02Rik	8.08014	0.0212111	0.119234	0.177895	0.858805	0.999715
2010005H15Rik	1.99122	-0.0698597	0.0659615	-1.0591	0.289555	NA
2010009K17Rik	1.44683	-0.00170019	0.0555409	-0.0306115	0.975579	NA
2010010A06Rik	1.51451	-3.25105e-05	0.0606907	-0.000535676	0.999573	NA
2010012O05Rik	272.489	0.0871444	0.163849	0.531859	0.594824	0.999715
2010015L04Rik	11.9813	0.0375078	0.137069	0.273642	0.78436	0.999715
2010016I18Rik	0.246082	-0.00834427	0.0285666	-0.292098	0.770211	NA
2010106C02Rik	0	NA	NA	NA	NA	NA
2010106E10Rik	0	NA	NA	NA	NA	NA
2010107E04Rik	774.638	0.147177	0.151552	0.971127	0.331485	0.999715
2010107G12Rik	2.03721	-0.0429609	0.0649205	-0.661746	0.508134	NA
2010107G23Rik	9.15951	-0.0141481	0.128153	-0.1104	0.912092	0.999715
2010109A12Rik	0.262657	0.00814869	0.0285666	0.285252	0.775451	NA
2010109I03Rik	0	NA	NA	NA	NA	NA
2010111I01Rik	695.009	-0.221556	0.155705	-1.42292	0.154758	0.857529
2010204K13Rik	32.811	0.140187	0.179089	0.78278	0.433756	0.999715
2010300C02Rik	0	NA	NA	NA	NA	NA
2010308F09Rik	0.246082	-0.00834427	0.0285666	-0.292098	0.770211	NA
2010310C07Rik	1.47624	-0.000805446	0.0602831	-0.0133611	0.98934	NA
2010315B03Rik	103.117	-0.0591302	0.18819	-0.314205	0.753365	0.999715
2010320M18Rik	64.9158	0.0472299	0.189352	0.249429	0.803029	0.999715
2200002D01Rik	161.007	-0.00377331	0.181913	-0.0207424	0.983451	0.999715
2200002J24Rik	0	NA	NA	NA	NA	NA
2210010C04Rik	4.30915	0.0122139	0.0929332	0.131427	0.895438	NA
2210013O21Rik	308.588	0.0304954	0.160827	0.189616	0.84961	0.999715
2210015D19Rik	108.905	0.239408	0.186549	1.28335	0.199369	0.924965
2210016F16Rik	4.18265	0.00901938	0.0939946	0.0959563	0.923555	NA
2210016L21Rik	387.692	-0.165004	0.155367	-1.06203	0.288223	0.998268
2210018M11Rik	747.735	0.00629839	0.138934	0.0453337	0.963841	0.999715
2210019I11Rik	0	NA	NA	NA	NA	NA
2210039B01Rik	0.479328	-0.000337383	0.0322787	-0.0104522	0.991661	NA
2210404J11Rik	131.34	0.00805615	0.182076	0.044246	0.964708	0.999715
2210404O07Rik	0.975231	0.0231754	0.0478108	0.484732	0.627867	NA
2210404O09Rik	62.6561	0.153038	0.189098	0.809307	0.418339	0.999715
2210407C18Rik	0	NA	NA	NA	NA	NA
2210408F21Rik	23.3385	0.0285556	0.167675	0.170303	0.864772	0.999715
2210408I21Rik	67.0037	-0.157219	0.18926	-0.830701	0.406142	0.999715
2210409D07Rik	0.233246	0.00814869	0.0285666	0.285252	0.775451	NA
2210409E12Rik	0	NA	NA	NA	NA	NA
2210414B05Rik	0	NA	NA	NA	NA	NA
2210416O15Rik	13.9545	-0.117678	0.147218	-0.799342	0.424092	0.999715
2210417A02Rik	0	NA	NA	NA	NA	NA
2210417K05Rik	10.8253	-0.061363	0.129903	-0.472376	0.636658	0.999715
2210420H20Rik	0	NA	NA	NA	NA	NA
2300002M23Rik	0	NA	NA	NA	NA	NA
2300003K06Rik	0	NA	NA	NA	NA	NA
2300005B03Rik	0.233246	0.00814869	0.0285666	0.285252	0.775451	NA
2300009A05Rik	54.5922	-0.120149	0.188571	-0.637158	0.524022	0.999715
2310001H17Rik	13.8783	0.0279277	0.14218	0.196425	0.844278	0.999715
2310001K24Rik	0.254932	-0.00834427	0.0285666	-0.292098	0.770211	NA
2310002D06Rik	0	NA	NA	NA	NA	NA
2310002F09Rik	0.738245	-0.0256259	0.0354072	-0.723748	0.46922	NA
2310002J15Rik	0.254932	-0.00834427	0.0285666	-0.292098	0.770211	NA
2310002L09Rik	2.51653	-0.0482692	0.0757241	-0.637435	0.523842	NA
2310003H01Rik	314.029	-0.0226878	0.163131	-0.139077	0.889389	0.999715
2310005A03Rik	0	NA	NA	NA	NA	NA
2310005E17Rik	0	NA	NA	NA	NA	NA
2310005G13Rik	0.262657	0.00814869	0.0285666	0.285252	0.775451	NA
2310007B03Rik	0	NA	NA	NA	NA	NA
2310007L24Rik	0.501014	-0.0214956	0.0328618	-0.654122	0.513033	NA
2310008H04Rik	450.961	0.0635962	0.174253	0.364965	0.715138	0.999715
2310008H09Rik	1025.37	0.105517	0.140463	0.751211	0.452525	0.999715
2310008N11Rik	0.763671	-0.0118611	0.0427232	-0.277627	0.781299	NA
2310009A05Rik	47.3498	0.136349	0.18442	0.739336	0.459703	0.999715
2310009B15Rik	106.562	0.0959699	0.187111	0.512904	0.608019	0.999715
2310010J17Rik	5.28949	-0.0099519	0.10235	-0.0972339	0.922541	NA
2310010M20Rik	0.508738	0.000289389	0.0329586	0.00878039	0.992994	NA
2310011J03Rik	562.508	0.0105722	0.152128	0.0694952	0.944595	0.999715
2310014F07Rik	1.46852	-0.0239863	0.0569403	-0.421253	0.67357	NA
2310014L17Rik	36.8026	-0.0075337	0.180346	-0.0417735	0.966679	0.999715
2310015A10Rik	131.8	-0.117586	0.182027	-0.645981	0.518292	0.999715
2310015B20Rik	87.6726	-0.0970725	0.18847	-0.515057	0.606513	0.999715
2310015D24Rik	0	NA	NA	NA	NA	NA
2310016D03Rik	0	NA	NA	NA	NA	NA
2310020H05Rik	6.04294	0.0652316	0.107978	0.60412	0.545764	0.999715
2310022A10Rik	538.445	0.0589121	0.15085	0.390533	0.696143	0.999715
2310022B05Rik	2990.61	-0.150861	0.140436	-1.07423	0.282718	0.996561
2310030A07Rik	0.246082	-0.00834427	0.0285666	-0.292098	0.770211	NA
2310030G06Rik	72.8212	-0.0270922	0.189405	-0.143039	0.88626	0.999715
2310033P09Rik	216.653	-0.129348	0.170741	-0.757567	0.44871	0.999715
2310034C09Rik	0	NA	NA	NA	NA	NA
2310034G01Rik	3.26226	0.011018	0.084687	0.130103	0.896485	NA
2310034O05Rik	0	NA	NA	NA	NA	NA
2310035C23Rik	847.714	-0.0137559	0.137697	-0.0999	0.920424	0.999715
2310036O22Rik	1495.96	-0.101643	0.138992	-0.731285	0.464605	0.999715
2310039H08Rik	91.8303	0.0926924	0.188657	0.491327	0.623195	0.999715
2310039L15Rik	0.233246	0.00814869	0.0285666	0.285252	0.775451	NA
2310040G24Rik	2.22708	0.011165	0.0726427	0.153697	0.877849	NA
2310042D19Rik	23.6637	0.0712452	0.168254	0.423437	0.671976	0.999715
2310042E22Rik	0	NA	NA	NA	NA	NA
2310043L19Rik	25.6269	-0.359644	0.170944	-2.10387	0.0353896	0.453474
2310043O21Rik	0.246082	-0.00834427	0.0285666	-0.292098	0.770211	NA
2310044G17Rik	737.472	-0.054694	0.140743	-0.388611	0.697564	0.999715
2310045N01Rik	188.355	0.25892	0.177697	1.45709	0.145092	0.83622
2310047M10Rik	261.582	0.0510521	0.174529	0.292513	0.769894	0.999715
2310050B05Rik	6.48614	-0.15369	0.111116	-1.38315	0.16662	0.874988
2310050C09Rik	0	NA	NA	NA	NA	NA
2310057J18Rik	0	NA	NA	NA	NA	NA
2310057M21Rik	168.481	0.0513583	0.179026	0.286877	0.774207	0.999715
2310057N15Rik	0	NA	NA	NA	NA	NA
2310061I04Rik	352.928	0.0949623	0.158207	0.60024	0.548346	0.999715
2310061J03Rik	11.278	-0.0596741	0.130979	-0.455601	0.648677	0.999715
2310061N02Rik	0	NA	NA	NA	NA	NA
2310065F04Rik	1.50678	-0.025684	0.0603268	-0.425749	0.670291	NA
2310067B10Rik	1025.5	0.002596	0.142461	0.0182225	0.985461	0.999715
2310068J16Rik	7.16543	0.0470471	0.115099	0.408754	0.68272	0.999715
2310069B03Rik	2.00156	0.0247201	0.0687605	0.359511	0.719213	NA
2310069G16Rik	0	NA	NA	NA	NA	NA
2310079G19Rik	0	NA	NA	NA	NA	NA
2310081J21Rik	0	NA	NA	NA	NA	NA
2410002F23Rik	513.787	-0.124933	0.163102	-0.76598	0.443688	0.999715
2410003L11Rik	0	NA	NA	NA	NA	NA
2410004B18Rik	273.989	0.0611139	0.168059	0.363645	0.716123	0.999715
2410004I01Rik	0.262657	0.00814869	0.0285666	0.285252	0.775451	NA
2410004N09Rik	85.8136	-0.399461	0.188601	-2.11802	0.0341737	0.442301
2410004P03Rik	1.0429	0.0208668	0.0448353	0.46541	0.641638	NA
2410006H16Rik	698.305	-0.0985154	0.14738	-0.668445	0.503849	0.999715
2410007B07Rik	0	NA	NA	NA	NA	NA
2410012E07Rik	6.99873	0.0622158	0.115216	0.539994	0.589201	0.999715
2410012M07Rik	0	NA	NA	NA	NA	NA
2410015M20Rik	666.865	0.117645	0.144913	0.811828	0.41689	0.999715
2410016O06Rik	178.382	-0.0377041	0.17537	-0.214998	0.829769	0.999715
2410017I17Rik	0	NA	NA	NA	NA	NA
2410018L13Rik	0	NA	NA	NA	NA	NA
2410018M08Rik	136.357	0.25624	0.181681	1.41038	0.158428	0.864822
2410021H03Rik	13.3382	0.0126937	0.14434	0.0879436	0.929922	0.999715
2410057H14Rik	0	NA	NA	NA	NA	NA
2410066E13Rik	174.325	-0.0585943	0.184789	-0.317087	0.751177	0.999715
2410076I21Rik	23.1258	0.32556	0.163766	1.98796	0.0468159	0.523246
2410088K16Rik	0	NA	NA	NA	NA	NA
2410089E03Rik	1812.49	0.0100176	0.126311	0.0793091	0.936787	0.999715
2410114N07Rik	0	NA	NA	NA	NA	NA
2410124H12Rik	0	NA	NA	NA	NA	NA
2410127L17Rik	132.828	-0.212794	0.183475	-1.1598	0.246131	0.97728
2410131K14Rik	157.635	0.329154	0.178911	1.83977	0.0658019	0.617652
2410137F16Rik	0.488179	-0.000355658	0.0324775	-0.0109509	0.991263	NA
2410137M14Rik	0.254932	-0.00834427	0.0285666	-0.292098	0.770211	NA
2410141K09Rik	0	NA	NA	NA	NA	NA
2500004C02Rik	16.9746	-0.111517	0.15546	-0.717333	0.473169	0.999715
2510002D24Rik	72.177	-0.0927734	0.189456	-0.489683	0.624358	0.999715
2510003D18Rik	0.262657	0.00814869	0.0285666	0.285252	0.775451	NA
2510003E04Rik	1017.18	0.0134453	0.137111	0.0980609	0.921884	0.999715
2510009E07Rik	798.291	-0.250987	0.145328	-1.72704	0.0841605	0.683303
2510039O18Rik	1327.3	-0.0626053	0.147178	-0.425371	0.670566	0.999715
2510049J12Rik	4.25032	0.0109526	0.0954154	0.114788	0.908613	NA
2600006L11Rik	0	NA	NA	NA	NA	NA
2610001J05Rik	477.97	0.00266705	0.160814	0.0165847	0.986768	0.999715
2610002J02Rik	233.927	0.182251	0.168362	1.0825	0.279032	0.995463
2610002M06Rik	466.982	-0.00411981	0.157625	-0.0261368	0.979148	0.999715
2610005L07Rik	58.5122	-0.139221	0.18807	-0.740259	0.459143	0.999715
2610008E11Rik	580.516	-0.189678	0.167392	-1.13314	0.257157	0.982875
2610015P09Rik	137.841	0.154445	0.183354	0.842329	0.399604	0.999715
2610016A17Rik	2.46033	0.0224436	0.0755327	0.297138	0.766361	NA
2610017I09Rik	0	NA	NA	NA	NA	NA
2610018G03Rik	0	NA	NA	NA	NA	NA
2610019E17Rik	21.1267	-0.080257	0.163994	-0.489388	0.624567	0.999715
2610019F03Rik	0	NA	NA	NA	NA	NA
2610020C07Rik	20.3957	0.0642677	0.163422	0.393263	0.694125	0.999715
2610020H08Rik	60.813	0.0893524	0.188565	0.473854	0.635604	0.999715
2610027K06Rik	1.98985	0.0197712	0.0638541	0.30963	0.756842	NA
2610028E06Rik	0.254932	-0.00834427	0.0285666	-0.292098	0.770211	NA
2610028H24Rik	0.479328	-0.000337383	0.0322787	-0.0104522	0.991661	NA
2610034B18Rik	445.068	0.122288	0.153227	0.798085	0.424821	0.999715
2610034M16Rik	0	NA	NA	NA	NA	NA
2610035D17Rik	5.49706	0.0436247	0.10571	0.412684	0.679838	NA
2610035F20Rik	0	NA	NA	NA	NA	NA
2610037D02Rik	4.79221	0.0558548	0.0985957	0.566504	0.571051	NA
2610044O15Rik8	105.573	0.159976	0.189445	0.844448	0.398419	0.999715
2610100L16Rik	0	NA	NA	NA	NA	NA
2610203C20Rik	970.446	-0.124126	0.172822	-0.718229	0.472616	0.999715
2610203C22Rik	3.50947	-0.024067	0.0863779	-0.278624	0.780533	NA
2610204G22Rik	2.67301	0.0291643	0.0747377	0.390221	0.696373	NA
2610206C17Rik	32.9838	-0.071984	0.178582	-0.403086	0.686885	0.999715
2610301B20Rik	359.524	0.145518	0.165581	0.87883	0.379493	0.999715
2610301G19Rik	1436.62	0.0119654	0.132494	0.0903088	0.928042	0.999715
2610305D13Rik	2.00268	-0.000858587	0.0684308	-0.0125468	0.989989	NA
2610306M01Rik	42.6065	0.0143994	0.184728	0.0779492	0.937868	0.999715
2610307P16Rik	52.8178	0.0367548	0.18748	0.196047	0.844573	0.999715
2610316D01Rik	41.3495	0.0481306	0.184182	0.261321	0.793845	0.999715
2610318N02Rik	26.2135	-0.105708	0.171738	-0.615522	0.53821	0.999715
2610507B11Rik	3737.25	0.158532	0.119081	1.3313	0.18309	0.905305
2610507I01Rik	12.2204	-0.112358	0.141437	-0.794403	0.426961	0.999715
2610524H06Rik	17.2677	0.0791394	0.155581	0.508671	0.610983	0.999715
2610528A11Rik	198.493	0.0444112	0.100435	0.442186	0.658354	0.999715
2610528J11Rik	0	NA	NA	NA	NA	NA
2700029M09Rik	601.12	0.0706736	0.149068	0.474103	0.635427	0.999715
2700038G22Rik	20.241	0.0247083	0.161196	0.153281	0.878177	0.999715
2700046A07Rik	0	NA	NA	NA	NA	NA
2700046G09Rik	8.99966	-0.0162837	0.119848	-0.135869	0.891925	0.999715
2700049A03Rik	270.845	0.0712214	0.166849	0.426861	0.669481	0.999715
2700050L05Rik	401.637	0.0277978	0.153709	0.180847	0.856488	0.999715
2700054A10Rik	20.3753	0.204907	0.163032	1.25685	0.208808	0.938173
2700060E02Rik	1151.34	0.298619	0.130887	2.2815	0.022519	0.344482
2700062C07Rik	123.639	-0.00584365	0.184218	-0.0317214	0.974694	0.999715
2700069I18Rik	19.4399	0.0675506	0.161587	0.418044	0.675915	0.999715
2700070H01Rik	4.55012	0.0450594	0.0956749	0.470964	0.637667	NA
2700081L22Rik	0.262657	0.00814869	0.0285666	0.285252	0.775451	NA
2700081O15Rik	1299.46	-0.244007	0.132631	-1.83974	0.0658063	0.617652
2700086A05Rik	10.2113	0.00715895	0.133335	0.0536915	0.957181	0.999715
2700089E24Rik	860.059	-0.135401	0.142331	-0.951307	0.341449	0.999715
2700089I24Rik	0	NA	NA	NA	NA	NA
2700094K13Rik	547.561	0.270797	0.151716	1.78489	0.0742792	0.656154
2700097O09Rik	126.399	0.0494995	0.183909	0.269152	0.787813	0.999715
2700099C18Rik	81.4393	-0.105323	0.188656	-0.55828	0.576653	0.999715
2810001G20Rik	46.0841	0.0364327	0.183208	0.19886	0.842372	0.999715
2810002D19Rik	36.173	-0.0900824	0.17766	-0.507051	0.612119	0.999715
2810004N23Rik	512.599	-0.045373	0.149131	-0.304248	0.760939	0.999715
2810006K23Rik	130.478	0.0657663	0.182396	0.360568	0.718422	0.999715
2810007J24Rik	0	NA	NA	NA	NA	NA
2810008D09Rik	133.865	-0.322836	0.18517	-1.74346	0.0812539	0.669338
2810011L19Rik	0	NA	NA	NA	NA	NA
2810013P06Rik	70.9854	-0.127281	0.189462	-0.671803	0.501709	0.999715
2810021J22Rik	97.357	-0.00894065	0.187993	-0.0475584	0.962068	0.999715
2810025M15Rik	488.358	0.0878273	0.149378	0.587953	0.556564	0.999715
2810029C07Rik	9.69903	-0.0945592	0.130649	-0.723764	0.469211	0.999715
2810032G03Rik	0	NA	NA	NA	NA	NA
2810047C21Rik1	1.96442	-0.00161571	0.0681288	-0.0237155	0.98108	NA
2810049E08Rik	0	NA	NA	NA	NA	NA
2810055G20Rik	6.49422	-0.0213012	0.111707	-0.190688	0.84877	0.999715
2810403A07Rik	1341.56	-0.132983	0.139487	-0.953376	0.340399	0.999715
2810403D21Rik	13.0902	0.0368748	0.141022	0.261482	0.793721	0.999715
2810404M03Rik	0.991806	0.0422853	0.0453053	0.933341	0.350644	NA
2810405F15Rik	10.5165	0.0960823	0.130599	0.735703	0.461912	0.999715
2810407C02Rik	3683.1	-0.0443536	0.13128	-0.337854	0.735473	0.999715
2810408A11Rik	54.1565	-0.165405	0.188237	-0.878706	0.379561	0.999715
2810408I11Rik	39.7257	-0.00896643	0.182903	-0.049023	0.960901	0.999715
2810408M09Rik	237.966	0.074159	0.168382	0.440421	0.659632	0.999715
2810410L24Rik	24.3881	-0.0969142	0.167636	-0.578122	0.563181	0.999715
2810417H13Rik	413.996	0.0779408	0.176997	0.440351	0.659683	0.999715
2810428I15Rik	848.397	0.112019	0.143115	0.782717	0.433793	0.999715
2810429I04Rik	0	NA	NA	NA	NA	NA
2810433D01Rik	8.30953	-0.170224	0.119909	-1.41961	0.15572	0.858938
2810442I21Rik	8.76778	-0.0933891	0.116325	-0.802831	0.422072	0.999715
2810442N19Rik	1.98872	0.0491335	0.0688237	0.713904	0.475286	NA
2810454H06Rik	6.71065	0.0306966	0.114708	0.267606	0.789003	0.999715
2810459M11Rik	0.246082	-0.00834427	0.0285666	-0.292098	0.770211	NA
2810468N07Rik	40.6103	0.193872	0.184211	1.05245	0.292595	0.999715
2810471M01Rik	0	NA	NA	NA	NA	NA
2810474O19Rik	2337.43	-0.274056	0.147045	-1.86375	0.0623564	0.600809
2900002K06Rik	6.19842	-0.0757775	0.109314	-0.693208	0.488179	0.999715
2900005J15Rik	2.73071	0.0591935	0.0786507	0.752612	0.451683	NA
2900008C10Rik	2.20165	-0.0126622	0.0700457	-0.18077	0.856548	NA
2900009J06Rik	0.495903	0.02122	0.0327122	0.648688	0.51654	NA
2900011O08Rik	0	NA	NA	NA	NA	NA
2900026A02Rik	874.658	0.0891937	0.147106	0.606323	0.5443	0.999715
2900041M22Rik	8.19201	-0.0133343	0.123513	-0.107959	0.914028	0.999715
2900052N01Rik	0	NA	NA	NA	NA	NA
2900055J20Rik	0.254932	-0.00834427	0.0285666	-0.292098	0.770211	NA
2900056M20Rik	192.491	-0.0798724	0.180363	-0.442844	0.657879	0.999715
2900057B20Rik	5.99035	-0.00175353	0.109366	-0.0160336	0.987208	0.999715
2900060B14Rik	0.492163	-0.0172088	0.0294908	-0.58353	0.559536	NA
2900076A07Rik	54.315	-0.14981	0.185045	-0.809587	0.418178	0.999715
2900079G21Rik	0.246082	-0.00834427	0.0285666	-0.292098	0.770211	NA
2900092C05Rik	0	NA	NA	NA	NA	NA
2900092D14Rik	0	NA	NA	NA	NA	NA
2900093L17Rik	0.747095	-0.0319909	0.0394855	-0.810194	0.417829	NA
2900097C17Rik	1366.74	-0.0276407	0.130924	-0.211121	0.832793	0.999715
3000002C10Rik	36.7669	0.0331726	0.180346	0.183938	0.854062	0.999715
3010001F23Rik	13.0113	-0.0766006	0.142846	-0.536245	0.591789	0.999715
3010026O09Rik	63.6351	0.0574025	0.189219	0.303365	0.761611	0.999715
3100003L05Rik	0	NA	NA	NA	NA	NA
3110001D03Rik	316.753	0.0684983	0.161419	0.42435	0.671311	0.999715
3110001I22Rik	44.0195	0.0744639	0.184399	0.403821	0.686345	0.999715
3110002H16Rik	678.202	0.144973	0.14482	1.00106	0.316798	0.999715
3110007F17Rik	2.53198	0.00107004	0.0746247	0.0143389	0.98856	NA
3110009E18Rik	40.6374	-0.0365263	0.183961	-0.198555	0.842611	0.999715
3110009F21Rik	0	NA	NA	NA	NA	NA
3110015C05Rik	1.23415	-0.0108839	0.0516955	-0.210538	0.833248	NA
3110021A11Rik	6.21587	-0.0137545	0.110486	-0.124491	0.900926	0.999715
3110021N24Rik	48.7812	-0.0702112	0.185262	-0.378983	0.7047	0.999715
3110035E14Rik	2.01926	0.0206822	0.0641079	0.322615	0.746986	NA
3110039I08Rik	0.699739	0.0244076	0.0345999	0.705424	0.480546	NA
3110039M20Rik	1.99496	-0.0251589	0.0674189	-0.373173	0.709019	NA
3110040N11Rik	140.285	0.175389	0.180958	0.969227	0.332432	0.999715
3110043O21Rik	453.561	0.0705499	0.162213	0.434921	0.66362	0.999715
3110045C21Rik	2.26534	0.0115234	0.0718892	0.160294	0.872649	NA
3110047P20Rik	0.233246	0.00814869	0.0285666	0.285252	0.775451	NA
3110052M02Rik	14.3517	0.0315458	0.148102	0.213	0.831327	0.999715
3110056K07Rik	54.4577	-0.203504	0.18814	-1.08166	0.279403	0.995968
3110057O12Rik	108.722	0.0245909	0.139201	0.176658	0.859777	0.999715
3110062M04Rik	107.277	0.0817862	0.188209	0.434549	0.66389	0.999715
3110070M22Rik	0.233246	0.00814869	0.0285666	0.285252	0.775451	NA
3110079O15Rik	0.262657	0.00814869	0.0285666	0.285252	0.775451	NA
3110082I17Rik	200.268	0.0510822	0.172227	0.296599	0.766773	0.999715
3110082J24Rik	0	NA	NA	NA	NA	NA
3110099E03Rik	0.262657	0.00814869	0.0285666	0.285252	0.775451	NA
3200001D21Rik	7.83519	0.0101698	0.116862	0.0870244	0.930652	0.999715
3230401D17Rik	195.787	0.0832978	0.176305	0.472465	0.636595	0.999715
3300002I08Rik	10.7049	0.0685133	0.134649	0.50883	0.610871	0.999715
3300005D01Rik	159.551	0.0419138	0.182549	0.229603	0.8184	0.999715
3425401B19Rik	14.6169	0.0993808	0.14948	0.664843	0.506151	0.999715
3632451O06Rik	0.246082	-0.00834427	0.0285666	-0.292098	0.770211	NA
3632454L22Rik	2.01041	0.0243608	0.0688219	0.353968	0.723363	NA
3830403N18Rik	588.528	0.0394418	0.164919	0.239158	0.810983	0.999715
3830406C13Rik	163.331	-0.144236	0.181683	-0.793888	0.427261	0.999715
3830408C21Rik	13.2354	-0.0114859	0.144896	-0.0792698	0.936818	0.999715
3830417A13Rik	3.73809	-0.0985062	0.0873659	-1.12751	0.259525	NA
3930402G23Rik	1.71323	0.055567	0.0615105	0.903375	0.366327	NA
4430402I18Rik	0.989192	-0.024736	0.0480341	-0.514967	0.606576	NA
4632415K11Rik	197.192	0.00119956	0.177969	0.0067403	0.994622	0.999715
4632415L05Rik	351.119	0.101826	0.161985	0.628615	0.529601	0.999715
4632427E13Rik	8.88801	-0.0243412	0.125953	-0.193256	0.846759	0.999715
4632428C04Rik	9.71287	0.0905635	0.130996	0.691344	0.489349	0.999715
4632428N05Rik	188.202	0.164229	0.175107	0.937878	0.348307	0.999715
4632434I11Rik	90.999	0.16419	0.189406	0.866865	0.386016	0.999715
4732415M23Rik	5.23067	-0.0124337	0.103979	-0.119579	0.904816	NA
4732416N19Rik	0.984326	-0.0333316	0.0402838	-0.827419	0.408	NA
4732456N10Rik	0	NA	NA	NA	NA	NA
4732471J01Rik	16.4744	0.138847	0.152242	0.912016	0.36176	0.999715
4732490B19Rik	0	NA	NA	NA	NA	NA
4732491K20Rik	38.4166	-0.096206	0.181631	-0.529677	0.596336	0.999715
4831440E17Rik	16.3403	-0.0431796	0.14589	-0.295975	0.767249	0.999715
4833403I15Rik	110.747	0.323006	0.188769	1.71112	0.0870587	0.692981
4833412C05Rik	0.492163	-0.0172088	0.0294908	-0.58353	0.559536	NA
4833417C18Rik	7.43867	0.0831448	0.118267	0.703028	0.482038	0.999715
4833418N02Rik	36.026	0.165997	0.180377	0.920278	0.357427	0.999715
4833419F23Rik	15.2037	0.177445	0.150803	1.17667	0.239329	0.969808
4833420G17Rik	176.726	-0.147332	0.175912	-0.837534	0.402292	0.999715
4833422C13Rik	22.2099	-0.380513	0.165818	-2.29476	0.0217466	0.33585
4833423E24Rik	0	NA	NA	NA	NA	NA
4833424O15Rik	0	NA	NA	NA	NA	NA
4833427F10Rik	0.246082	-0.00834427	0.0285666	-0.292098	0.770211	NA
4833427G06Rik	11.8292	0.101314	0.135487	0.747773	0.454597	0.999715
4833428L15Rik	0	NA	NA	NA	NA	NA
4833439L19Rik	2296.33	-0.0685125	0.126114	-0.543259	0.586952	0.999715
4921501E09Rik	0	NA	NA	NA	NA	NA
4921504E06Rik	0	NA	NA	NA	NA	NA
4921506M07Rik	0	NA	NA	NA	NA	NA
4921507L20Rik	21.2566	-0.131656	0.164484	-0.800423	0.423466	0.999715
4921507P07Rik	0.246082	-0.00834427	0.0285666	-0.292098	0.770211	NA
4921508A21Rik	0	NA	NA	NA	NA	NA
4921508D12Rik	0	NA	NA	NA	NA	NA
4921509C19Rik	0	NA	NA	NA	NA	NA
4921509O07Rik	2.21312	0.0539194	0.068161	0.791059	0.42891	NA
4921511C10Rik	1.50167	0.0217591	0.0572286	0.380213	0.703787	NA
4921511C20Rik	0	NA	NA	NA	NA	NA
4921511H03Rik	0	NA	NA	NA	NA	NA
4921511I17Rik	0	NA	NA	NA	NA	NA
4921511M17Rik	0	NA	NA	NA	NA	NA
4921513I03Rik	2.04493	-0.0201605	0.0642991	-0.313542	0.753869	NA
4921515E04Rik	0	NA	NA	NA	NA	NA
4921517D22Rik	0	NA	NA	NA	NA	NA
4921524J17Rik	264.937	-0.0236433	0.168335	-0.140454	0.888302	0.999715
4921524L21Rik	0	NA	NA	NA	NA	NA
4921525B02Rik	0	NA	NA	NA	NA	NA
4921525O09Rik	105.149	-0.401108	0.187135	-2.14341	0.0320799	0.421713
4921530D09Rik	5.4168	-0.00200764	0.102963	-0.0194987	0.984443	NA
4921530L18Rik	23.8102	0.0383304	0.167231	0.229206	0.818709	0.999715
4921530L21Rik	0	NA	NA	NA	NA	NA
4921531C22Rik	26.6064	-0.0863743	0.170365	-0.506996	0.612157	0.999715
4921531P14Rik	0	NA	NA	NA	NA	NA
4921533I20Rik	0	NA	NA	NA	NA	NA
4921536K21Rik	31.6111	0.121868	0.177144	0.687957	0.49148	0.999715
4921539E11Rik	0	NA	NA	NA	NA	NA
4922501C03Rik	321.94	-0.0940457	0.163061	-0.576752	0.564107	0.999715
4922501L14Rik	0	NA	NA	NA	NA	NA
4922502D21Rik	0	NA	NA	NA	NA	NA
4922502H24Rik	0	NA	NA	NA	NA	NA
4922502N22Rik	0	NA	NA	NA	NA	NA
4922505E12Rik	0	NA	NA	NA	NA	NA
4930401C15Rik	0	NA	NA	NA	NA	NA
4930401O10Rik	0	NA	NA	NA	NA	NA
4930401O12Rik	0	NA	NA	NA	NA	NA
4930402F06Rik	0.262657	0.00814869	0.0285666	0.285252	0.775451	NA
4930402F11Rik	0	NA	NA	NA	NA	NA
4930402H24Rik	935.673	-0.256868	0.135829	-1.89112	0.0586085	0.580993
4930402K13Rik	0	NA	NA	NA	NA	NA
4930404A05Rik	0	NA	NA	NA	NA	NA
4930404A10Rik	0	NA	NA	NA	NA	NA
4930404H11Rik	0	NA	NA	NA	NA	NA
4930404I05Rik	11.2341	-0.0897535	0.136608	-0.657015	0.511171	0.999715
4930404N11Rik	185.737	0.18158	0.17559	1.03411	0.301083	0.999715
4930405A10Rik	0	NA	NA	NA	NA	NA
4930405A21Rik	4.74136	0.0112074	0.0966845	0.115917	0.907718	NA
4930405D11Rik	0	NA	NA	NA	NA	NA
4930405J17Rik	0	NA	NA	NA	NA	NA
4930405P13Rik	3.90205	0.0639405	0.090562	0.706041	0.480162	NA
4930406D18Rik	0	NA	NA	NA	NA	NA
4930407I10Rik	0.988066	5.88615e-05	0.04743	0.00124102	0.99901	NA
4930408F14Rik	0	NA	NA	NA	NA	NA
4930412B13Rik	0.508738	0.000289389	0.0329586	0.00878039	0.992994	NA
4930412C18Rik	0	NA	NA	NA	NA	NA
4930412O13Rik	0.495903	0.02122	0.0327122	0.648688	0.51654	NA
4930413E15Rik	0	NA	NA	NA	NA	NA
4930413F20Rik	0	NA	NA	NA	NA	NA
4930413G21Rik	140.161	-0.144242	0.182805	-0.789047	0.430084	0.999715
4930413M19Rik	0	NA	NA	NA	NA	NA
4930414L22Rik	38.7475	-0.0902191	0.1795	-0.502615	0.615235	0.999715
4930414N06Rik	2.05378	-0.0196024	0.0631206	-0.310554	0.756139	NA
4930415F15Rik	0	NA	NA	NA	NA	NA
4930415L06Rik	0	NA	NA	NA	NA	NA
4930415O20Rik	2.77806	-0.0101367	0.0772502	-0.131219	0.895602	NA
4930417O13Rik	0.254932	-0.00834427	0.0285666	-0.292098	0.770211	NA
4930417O22Rik	0	NA	NA	NA	NA	NA
4930419G24Rik	0	NA	NA	NA	NA	NA
4930422G04Rik	211.233	-0.101532	0.181482	-0.55946	0.575848	0.999715
4930423M02Rik	0	NA	NA	NA	NA	NA
4930425K10Rik	0	NA	NA	NA	NA	NA
4930425O10Rik	0	NA	NA	NA	NA	NA
4930426D05Rik	0	NA	NA	NA	NA	NA
4930426L09Rik	7.97184	-0.103286	0.120065	-0.860246	0.389653	0.999715
4930427A07Rik	171.625	-0.0508207	0.1851	-0.274559	0.783655	0.999715
4930428D18Rik	0.262657	0.00814869	0.0285666	0.285252	0.775451	NA
4930428E07Rik	0	NA	NA	NA	NA	NA
4930428G15Rik	0	NA	NA	NA	NA	NA
4930428O21Rik	0	NA	NA	NA	NA	NA
4930429B21Rik	16.5821	-0.0622192	0.150253	-0.414097	0.678803	0.999715
4930429D17Rik	0.233246	0.00814869	0.0285666	0.285252	0.775451	NA
4930429F11Rik	0	NA	NA	NA	NA	NA
4930429F24Rik	10.0204	-0.246669	0.130459	-1.89078	0.0586543	0.580993
4930430A15Rik	0	NA	NA	NA	NA	NA
4930430D24Rik	0.233246	0.00814869	0.0285666	0.285252	0.775451	NA
4930430F08Rik	258.099	0.0537309	0.166132	0.323423	0.746375	0.999715
4930430F21Rik	0	NA	NA	NA	NA	NA
4930430J02Rik	0.479328	-0.000337383	0.0322787	-0.0104522	0.991661	NA
4930431F12Rik	0.246082	-0.00834427	0.0285666	-0.292098	0.770211	NA
4930431P03Rik	0	NA	NA	NA	NA	NA
4930432J09Rik	0	NA	NA	NA	NA	NA
4930432K09Rik	0	NA	NA	NA	NA	NA
4930432K21Rik	4.45529	-0.00303894	0.0958343	-0.0317103	0.974703	NA
4930432M17Rik	0	NA	NA	NA	NA	NA
4930433B08Rik	0	NA	NA	NA	NA	NA
4930433I11Rik	0	NA	NA	NA	NA	NA
4930433N12Rik	0	NA	NA	NA	NA	NA
4930434J06Rik	0	NA	NA	NA	NA	NA
4930435E12Rik	0	NA	NA	NA	NA	NA
4930438E09Rik	0	NA	NA	NA	NA	NA
4930440C22Rik	0	NA	NA	NA	NA	NA
4930441J16Rik	0	NA	NA	NA	NA	NA
4930441O14Rik	1.27241	-0.0103609	0.0527396	-0.196454	0.844255	NA
4930442J19Rik	0	NA	NA	NA	NA	NA
4930442L01Rik	0	NA	NA	NA	NA	NA
4930443O20Rik	9.98948	0.0586222	0.13164	0.445321	0.656088	0.999715
4930444A02Rik	283.253	0.201364	0.166959	1.20607	0.22779	0.956213
4930444F02Rik	0	NA	NA	NA	NA	NA
4930444G20Rik	0	NA	NA	NA	NA	NA
4930444M15Rik	0.233246	0.00814869	0.0285666	0.285252	0.775451	NA
4930444P10Rik	0	NA	NA	NA	NA	NA
4930447A16Rik	0	NA	NA	NA	NA	NA
4930447C04Rik	0.509864	-0.0178854	0.0299035	-0.598103	0.549771	NA
4930447J18Rik	0	NA	NA	NA	NA	NA
4930447K03Rik	0.501014	-0.0214956	0.0328618	-0.654122	0.513033	NA
4930447N08Rik	0.72541	-0.0106522	0.0385126	-0.27659	0.782095	NA
4930448C13Rik	0	NA	NA	NA	NA	NA
4930448F12Rik	0	NA	NA	NA	NA	NA
4930448H16Rik	0	NA	NA	NA	NA	NA
4930448I06Rik	0	NA	NA	NA	NA	NA
4930448I18Rik	0	NA	NA	NA	NA	NA
4930448K20Rik	0	NA	NA	NA	NA	NA
4930449E01Rik	0	NA	NA	NA	NA	NA
4930449E18Rik	0	NA	NA	NA	NA	NA
4930449I24Rik	0	NA	NA	NA	NA	NA
4930451C15Rik	4.70024	0.00930786	0.0994222	0.0936195	0.925411	NA
4930451G09Rik	9.38141	0.0979754	0.128157	0.764496	0.444572	0.999715
4930451I11Rik	0	NA	NA	NA	NA	NA
4930452A19Rik	2.47055	-0.0671789	0.0717413	-0.936405	0.349064	NA
4930452B06Rik	32.3488	0.0693782	0.179261	0.387022	0.69874	0.999715
4930452G13Rik	0	NA	NA	NA	NA	NA
4930452N14Rik	0	NA	NA	NA	NA	NA
4930453H23Rik	0	NA	NA	NA	NA	NA
4930453L07Rik	0	NA	NA	NA	NA	NA
4930453N24Rik	311.494	0.00885519	0.170388	0.0519708	0.958552	0.999715
4930455B14Rik	0	NA	NA	NA	NA	NA
4930455C13Rik	9.55377	-0.0397898	0.128221	-0.310323	0.756315	0.999715
4930455D15Rik	0.780246	0.0109357	0.0396149	0.27605	0.78251	NA
4930455F16Rik	0	NA	NA	NA	NA	NA
4930455F23Rik	155.308	0.212201	0.178915	1.18604	0.235605	0.964153
4930455H04Rik	0	NA	NA	NA	NA	NA
4930455J16Rik	0	NA	NA	NA	NA	NA
4930456L15Rik	0.233246	0.00814869	0.0285666	0.285252	0.775451	NA
4930459L07Rik	0	NA	NA	NA	NA	NA
4930461G14Rik	13.2125	0.242443	0.143744	1.68663	0.0916743	0.708086
4930465A12Rik	0	NA	NA	NA	NA	NA
4930465K10Rik	1.68407	-0.0098963	0.0539864	-0.183311	0.854554	NA
4930465M20Rik	0	NA	NA	NA	NA	NA
4930467D21Rik	7.06915	-0.0994258	0.112251	-0.885748	0.375753	0.999715
4930467E23Rik	0	NA	NA	NA	NA	NA
4930467K11Rik	0.246082	-0.00834427	0.0285666	-0.292098	0.770211	NA
4930468A15Rik	0	NA	NA	NA	NA	NA
4930469G21Rik	0	NA	NA	NA	NA	NA
4930470H14Rik	0	NA	NA	NA	NA	NA
4930470P17Rik	0	NA	NA	NA	NA	NA
4930471C04Rik	0.233246	0.00814869	0.0285666	0.285252	0.775451	NA
4930471G03Rik	0	NA	NA	NA	NA	NA
4930471I20Rik	0.508738	0.000289389	0.0329586	0.00878039	0.992994	NA
4930471M09Rik	0.233246	0.00814869	0.0285666	0.285252	0.775451	NA
4930473A02Rik	15.8047	-0.0257103	0.15024	-0.171128	0.864123	0.999715
4930473O22Rik	0	NA	NA	NA	NA	NA
4930474G06Rik	0	NA	NA	NA	NA	NA
4930474H20Rik	0	NA	NA	NA	NA	NA
4930474M22Rik	0.246082	-0.00834427	0.0285666	-0.292098	0.770211	NA
4930474N05Rik	0	NA	NA	NA	NA	NA
4930474N09Rik	0	NA	NA	NA	NA	NA
4930478L05Rik	1.44172	0.0432634	0.056294	0.768526	0.442175	NA
4930478P22Rik	0	NA	NA	NA	NA	NA
4930479D17Rik	0	NA	NA	NA	NA	NA
4930479M11Rik	0	NA	NA	NA	NA	NA
4930480E11Rik	0	NA	NA	NA	NA	NA
4930480G23Rik	0	NA	NA	NA	NA	NA
4930480K15Rik	0	NA	NA	NA	NA	NA
4930480M12Rik	0	NA	NA	NA	NA	NA
4930481A15Rik	0.254932	-0.00834427	0.0285666	-0.292098	0.770211	NA
4930483J18Rik	0.508738	0.000289389	0.0329586	0.00878039	0.992994	NA
4930483K19Rik	51.9285	0.0330631	0.188172	0.175707	0.860524	0.999715
4930483O08Rik	0.233246	0.00814869	0.0285666	0.285252	0.775451	NA
4930486F22Rik	0.932986	0.0317783	0.0393874	0.806814	0.419774	NA
4930486I03Rik	0	NA	NA	NA	NA	NA
4930486L24Rik	19.7735	0.186301	0.161784	1.15154	0.24951	0.980827
4930487D11Rik	0	NA	NA	NA	NA	NA
4930487H11Rik	28.5982	-0.0611469	0.175678	-0.348063	0.727793	0.999715
4930488B22Rik	0.233246	0.00814869	0.0285666	0.285252	0.775451	NA
4930488L21Rik	2.48089	0.0233944	0.0751112	0.311463	0.755448	NA
4930500F04Rik	0	NA	NA	NA	NA	NA
4930500J02Rik	177.967	-0.114856	0.175375	-0.654915	0.512522	0.999715
4930500L23Rik	0	NA	NA	NA	NA	NA
4930502A04Rik	0	NA	NA	NA	NA	NA
4930502E09Rik	2.01552	-0.0246797	0.0688748	-0.358328	0.720098	NA
4930502E18Rik	0.517589	0.000104719	0.0331704	0.00315699	0.997481	NA
4930503B20Rik	0.72915	0.0312529	0.0390813	0.79969	0.42389	NA
4930503E14Rik	0.254932	-0.00834427	0.0285666	-0.292098	0.770211	NA
4930503E24Rik	0	NA	NA	NA	NA	NA
4930503H13Rik	0	NA	NA	NA	NA	NA
4930503L19Rik	422.872	-0.257152	0.159009	-1.61722	0.105831	0.743815
4930503O07Rik	0	NA	NA	NA	NA	NA
4930504O13Rik	0	NA	NA	NA	NA	NA
4930505A04Rik	0	NA	NA	NA	NA	NA
4930505G20Rik	0	NA	NA	NA	NA	NA
4930506C21Rik	16.3635	-0.0242237	0.154193	-0.1571	0.875166	0.999715
4930506M07Rik	7.9691	0.0621005	0.121406	0.511513	0.608992	0.999715
4930507D05Rik	5.13595	0.116043	0.10123	1.14633	0.251658	NA
4930509E16Rik	0.479328	-0.000337383	0.0322787	-0.0104522	0.991661	NA
4930509J09Rik	0	NA	NA	NA	NA	NA
4930509K18Rik	0	NA	NA	NA	NA	NA
4930511A02Rik	0	NA	NA	NA	NA	NA
4930511E03Rik	0	NA	NA	NA	NA	NA
4930511M06Rik	2.77432	-0.0482345	0.07241	-0.66613	0.505328	NA
4930511M11Rik	0	NA	NA	NA	NA	NA
4930512B01Rik	3.30338	0.012582	0.0814198	0.154532	0.87719	NA
4930513D17Rik	0	NA	NA	NA	NA	NA
4930513N10Rik	17.808	0.0121834	0.156678	0.0777609	0.938018	0.999715
4930513O06Rik	0.747095	-0.0319909	0.0394855	-0.810194	0.417829	NA
4930515B02Rik	0.233246	0.00814869	0.0285666	0.285252	0.775451	NA
4930515G01Rik	35.8834	-0.182964	0.179755	-1.01785	0.30875	0.999715
4930515G16Rik	0	NA	NA	NA	NA	NA
4930515L03Rik	0	NA	NA	NA	NA	NA
4930515L19Rik	0	NA	NA	NA	NA	NA
4930517E11Rik	0	NA	NA	NA	NA	NA
4930518P08Rik	0	NA	NA	NA	NA	NA
4930519D14Rik	0	NA	NA	NA	NA	NA
4930519F09Rik	9.40386	-0.0441056	0.125177	-0.352346	0.724579	0.999715
4930519F16Rik	0	NA	NA	NA	NA	NA
4930519F24Rik	0	NA	NA	NA	NA	NA
4930519G04Rik	0	NA	NA	NA	NA	NA
4930519H02Rik	0	NA	NA	NA	NA	NA
4930520O04Rik	15.0128	-0.0551974	0.148828	-0.370881	0.710726	0.999715
4930520P13Rik	0	NA	NA	NA	NA	NA
4930521E06Rik	1.72607	0.0366418	0.0647526	0.565875	0.571479	NA
4930522H14Rik	0	NA	NA	NA	NA	NA
4930522O17Rik	0	NA	NA	NA	NA	NA
4930523C07Rik	169.839	-0.291138	0.176401	-1.65043	0.0988554	0.724979
4930523O13Rik	0	NA	NA	NA	NA	NA
4930524B15Rik	0	NA	NA	NA	NA	NA
4930524C18Rik	0	NA	NA	NA	NA	NA
4930524L23Rik	3.22798	-0.0119581	0.0841862	-0.142043	0.887046	NA
4930524N10Rik	0	NA	NA	NA	NA	NA
4930524O05Rik	0	NA	NA	NA	NA	NA
4930524O08Rik	0	NA	NA	NA	NA	NA
4930525D18Rik	0	NA	NA	NA	NA	NA
4930525G20Rik	0	NA	NA	NA	NA	NA
4930525M21Rik	0.262657	0.00814869	0.0285666	0.285252	0.775451	NA
4930526D03Rik	0	NA	NA	NA	NA	NA
4930526I15Rik	132.456	-0.10789	0.185329	-0.582151	0.560465	0.999715
4930526L06Rik	0	NA	NA	NA	NA	NA
4930527F14Rik	0	NA	NA	NA	NA	NA
4930527G23Rik	0	NA	NA	NA	NA	NA
4930528A17Rik	4.58327	0.0868828	0.094383	0.920535	0.357293	NA
4930528D03Rik	0	NA	NA	NA	NA	NA
4930528P14Rik	0	NA	NA	NA	NA	NA
4930529C04Rik	0.509864	-0.0178854	0.0299035	-0.598103	0.549771	NA
4930529F24Rik	0	NA	NA	NA	NA	NA
4930529K09Rik	0	NA	NA	NA	NA	NA
4930529L06Rik	0	NA	NA	NA	NA	NA
4930529M08Rik	0.73426	-0.0129547	0.0421168	-0.307589	0.758395	NA
4930533B01Rik	3.0087	-0.070814	0.0816437	-0.867354	0.385748	NA
4930533P14Rik	0	NA	NA	NA	NA	NA
4930538K18Rik	4.2092	0.00777589	0.0925045	0.0840596	0.933009	NA
4930539C22Rik	0	NA	NA	NA	NA	NA
4930539E08Rik	0	NA	NA	NA	NA	NA
4930539J05Rik	112.068	-0.0819899	0.185945	-0.440936	0.659259	0.999715
4930539M17Rik	0	NA	NA	NA	NA	NA
4930539N22Rik	0	NA	NA	NA	NA	NA
4930540M03Rik	0	NA	NA	NA	NA	NA
4930542C21Rik	0	NA	NA	NA	NA	NA
4930542D17Rik	0.747095	-0.0319909	0.0394855	-0.810194	0.417829	NA
4930542H20Rik	0	NA	NA	NA	NA	NA
4930543E12Rik	0.246082	-0.00834427	0.0285666	-0.292098	0.770211	NA
4930544D05Rik	0.262657	0.00814869	0.0285666	0.285252	0.775451	NA
4930544G11Rik	0	NA	NA	NA	NA	NA
4930544M13Rik	0	NA	NA	NA	NA	NA
4930545E07Rik	0	NA	NA	NA	NA	NA
4930545H06Rik	0	NA	NA	NA	NA	NA
4930545L23Rik	0	NA	NA	NA	NA	NA
4930546C10Rik	0.262657	0.00814869	0.0285666	0.285252	0.775451	NA
4930546K05Rik	0	NA	NA	NA	NA	NA
4930547C10Rik	0	NA	NA	NA	NA	NA
4930547E08Rik	0.233246	0.00814869	0.0285666	0.285252	0.775451	NA
4930547E14Rik	0	NA	NA	NA	NA	NA
4930548G14Rik	0	NA	NA	NA	NA	NA
4930548H24Rik	0.525314	0.0185037	0.0302196	0.612307	0.540335	NA
4930548J01Rik	0	NA	NA	NA	NA	NA
4930548K13Rik	0	NA	NA	NA	NA	NA
4930549C01Rik	0	NA	NA	NA	NA	NA
4930549G23Rik	10.9235	-0.0814719	0.132667	-0.614107	0.539145	0.999715
4930550C14Rik	0.262657	0.00814869	0.0285666	0.285252	0.775451	NA
4930550L24Rik	409.108	0.242628	0.155523	1.56008	0.118742	0.779552
4930552N02Rik	0	NA	NA	NA	NA	NA
4930552P12Rik	0.743111	-0.0112268	0.0388679	-0.288846	0.772699	NA
4930553E22Rik	0	NA	NA	NA	NA	NA
4930554C24Rik	0	NA	NA	NA	NA	NA
4930555B11Rik	0	NA	NA	NA	NA	NA
4930555G01Rik	0	NA	NA	NA	NA	NA
4930556C24Rik	0.233246	0.00814869	0.0285666	0.285252	0.775451	NA
4930556G01Rik	0	NA	NA	NA	NA	NA
4930556J02Rik	0	NA	NA	NA	NA	NA
4930556M19Rik	66.3861	0.0481581	0.189456	0.254191	0.799348	0.999715
4930556N09Rik	0	NA	NA	NA	NA	NA
4930557A04Rik	0.262657	0.00814869	0.0285666	0.285252	0.775451	NA
4930557J02Rik	0	NA	NA	NA	NA	NA
4930558C23Rik	0	NA	NA	NA	NA	NA
4930558G05Rik	0	NA	NA	NA	NA	NA
4930558J18Rik	6.21101	-0.034727	0.11112	-0.312519	0.754646	0.999715
4930558K02Rik	0	NA	NA	NA	NA	NA
4930562C15Rik	6.71689	-0.0353046	0.113937	-0.30986	0.756667	0.999715
4930562F07Rik	1.77455	-0.0571535	0.0621768	-0.919209	0.357986	NA
4930563D23Rik	0	NA	NA	NA	NA	NA
4930563E18Rik	0	NA	NA	NA	NA	NA
4930563E22Rik	19.0242	-0.0552011	0.159108	-0.346941	0.728636	0.999715
4930563F08Rik	0	NA	NA	NA	NA	NA
4930563M20Rik	0	NA	NA	NA	NA	NA
4930564B18Rik	0	NA	NA	NA	NA	NA
4930564C03Rik	0.254932	-0.00834427	0.0285666	-0.292098	0.770211	NA
4930564D02Rik	0	NA	NA	NA	NA	NA
4930564G21Rik	0	NA	NA	NA	NA	NA
4930564K09Rik	0	NA	NA	NA	NA	NA
4930565D16Rik	0	NA	NA	NA	NA	NA
4930565N06Rik	36.8348	-0.0780128	0.179811	-0.43386	0.66439	0.999715
4930567H12Rik	0	NA	NA	NA	NA	NA
4930567H17Rik	0	NA	NA	NA	NA	NA
4930567J20Rik	0	NA	NA	NA	NA	NA
4930567K20Rik	0	NA	NA	NA	NA	NA
4930568D16Rik	0	NA	NA	NA	NA	NA
4930568E12Rik	0	NA	NA	NA	NA	NA
4930568G15Rik	0	NA	NA	NA	NA	NA
4930568K20Rik	0.233246	0.00814869	0.0285666	0.285252	0.775451	NA
4930570G19Rik	0.72541	-0.0106522	0.0385126	-0.27659	0.782095	NA
4930571K23Rik	0	NA	NA	NA	NA	NA
4930572K03Rik	0	NA	NA	NA	NA	NA
4930572O03Rik	0	NA	NA	NA	NA	NA
4930572O13Rik	0	NA	NA	NA	NA	NA
4930573O16Rik	0.262657	0.00814869	0.0285666	0.285252	0.775451	NA
4930577N17Rik	50.3168	-0.0949456	0.186214	-0.509873	0.610141	0.999715
4930578C19Rik	0	NA	NA	NA	NA	NA
4930578E11Rik	0	NA	NA	NA	NA	NA
4930578I06Rik	0.233246	0.00814869	0.0285666	0.285252	0.775451	NA
4930578M01Rik	2.97418	-0.0250518	0.0821321	-0.305018	0.760353	NA
4930578N18Rik	0	NA	NA	NA	NA	NA
4930579F01Rik	0	NA	NA	NA	NA	NA
4930579G18Rik	103.771	-0.0397284	0.18778	-0.211568	0.832444	0.999715
4930579G24Rik	139.614	0.114191	0.183416	0.622581	0.53356	0.999715
4930579K19Rik	4.41216	-0.0239103	0.0941607	-0.253931	0.799549	NA
4930581F22Rik	34.4547	-0.000702114	0.180235	-0.00389555	0.996892	0.999715
4930583K01Rik	0.254932	-0.00834427	0.0285666	-0.292098	0.770211	NA
4930583P06Rik	0	NA	NA	NA	NA	NA
4930584F24Rik	0	NA	NA	NA	NA	NA
4930590J08Rik	2.21936	-0.0138084	0.0716098	-0.192829	0.847093	NA
4930590L20Rik	0	NA	NA	NA	NA	NA
4930591A17Rik	0	NA	NA	NA	NA	NA
4930592A05Rik	1.50678	-0.025684	0.0603268	-0.425749	0.670291	NA
4930592I03Rik	1.75548	0.0376372	0.0650528	0.578564	0.562883	NA
4930593A02Rik	0.233246	0.00814869	0.0285666	0.285252	0.775451	NA
4930593C16Rik	0	NA	NA	NA	NA	NA
4930594C11Rik	5.67286	-0.0357612	0.106119	-0.336993	0.736122	NA
4930595M18Rik	0	NA	NA	NA	NA	NA
4930596D02Rik	0	NA	NA	NA	NA	NA
4930596M17Rik	0	NA	NA	NA	NA	NA
4930597G03Rik	0	NA	NA	NA	NA	NA
4930598F16Rik	0	NA	NA	NA	NA	NA
4930599N23Rik	1.4725	-0.0453532	0.0566861	-0.800076	0.423667	NA
4931402G19Rik	3.7401	-0.0793165	0.0874305	-0.907195	0.364304	NA
4931403E22Rik	0	NA	NA	NA	NA	NA
4931403G20Rik	5.5693	0.0855483	0.1019	0.839532	0.401171	NA
4931406B18Rik	0	NA	NA	NA	NA	NA
4931406C07Rik	535.983	-0.0297231	0.14661	-0.202736	0.839341	0.999715
4931406H21Rik	6.54906	0.00102037	0.111076	0.00918621	0.992671	0.999715
4931406P16Rik	1577.25	-0.14198	0.126431	-1.12299	0.261442	0.983282
4931408C20Rik	0	NA	NA	NA	NA	NA
4931408D14Rik	1.44172	0.0432634	0.056294	0.768526	0.442175	NA
4931409K22Rik	0	NA	NA	NA	NA	NA
4931414P19Rik	110.788	0.0222502	0.187267	0.118816	0.905421	0.999715
4931417E11Rik	0	NA	NA	NA	NA	NA
4931417G12Rik	2.68846	0.0807464	0.0777066	1.03912	0.298749	NA
4931419H13Rik	0	NA	NA	NA	NA	NA
4931420L22Rik	0	NA	NA	NA	NA	NA
4931423N10Rik	0.233246	0.00814869	0.0285666	0.285252	0.775451	NA
4931428F04Rik	347.222	-0.16274	0.159708	-1.01899	0.308209	0.999715
4931428L18Rik	0	NA	NA	NA	NA	NA
4931429I11Rik	0	NA	NA	NA	NA	NA
4931429L15Rik	0.233246	0.00814869	0.0285666	0.285252	0.775451	NA
4931429P17Rik	0	NA	NA	NA	NA	NA
4931430N09Rik	0	NA	NA	NA	NA	NA
4931431B13Rik	0	NA	NA	NA	NA	NA
4931431C16Rik	9.86585	0.0558574	0.130055	0.429492	0.667565	0.999715
4931431F19Rik	0	NA	NA	NA	NA	NA
4931440F15Rik	1.48023	-0.0209549	0.055366	-0.37848	0.705074	NA
4931440J10Rik	0.262657	0.00814869	0.0285666	0.285252	0.775451	NA
4931440L10Rik	0	NA	NA	NA	NA	NA
4931440P22Rik	20.3478	0.0675217	0.155847	0.433256	0.664829	0.999715
4932411E22Rik	0	NA	NA	NA	NA	NA
4932411N23Rik	0.246082	-0.00834427	0.0285666	-0.292098	0.770211	NA
4932412D23Rik	0.246082	-0.00834427	0.0285666	-0.292098	0.770211	NA
4932413F04Rik	0	NA	NA	NA	NA	NA
4932414J04Rik	0	NA	NA	NA	NA	NA
4932414N04Rik	0	NA	NA	NA	NA	NA
4932415G12Rik	67.6989	-0.073495	0.18943	-0.387979	0.698031	0.999715
4932415M13Rik	0	NA	NA	NA	NA	NA
4932416H05Rik	44.584	-0.0370455	0.185562	-0.199639	0.841763	0.999715
4932416K20Rik	0	NA	NA	NA	NA	NA
4932418E24Rik	0.509864	-0.0178854	0.0299035	-0.598103	0.549771	NA
4932429P05Rik	0	NA	NA	NA	NA	NA
4932435O22Rik	0	NA	NA	NA	NA	NA
4932438A13Rik	2239.63	-0.0359279	0.13663	-0.262957	0.792583	0.999715
4932438H23Rik	1.48908	-0.0250708	0.0601251	-0.416978	0.676694	NA
4932441J04Rik	5.4856	-0.0238195	0.106009	-0.224693	0.822218	NA
4932443I19Rik	0.262657	0.00814869	0.0285666	0.285252	0.775451	NA
4932702P03Rik	0	NA	NA	NA	NA	NA
4933400A11Rik	0	NA	NA	NA	NA	NA
4933400B14Rik	0	NA	NA	NA	NA	NA
4933400C23Rik	0.233246	0.00814869	0.0285666	0.285252	0.775451	NA
4933400F21Rik	2.22821	-0.0135509	0.0702364	-0.192933	0.847011	NA
4933400L20Rik	0	NA	NA	NA	NA	NA
4933401B06Rik	0	NA	NA	NA	NA	NA
4933401D09Rik	0	NA	NA	NA	NA	NA
4933401H06Rik	0	NA	NA	NA	NA	NA
4933401P06Rik	0	NA	NA	NA	NA	NA
4933402C06Rik	0	NA	NA	NA	NA	NA
4933402D24Rik	2.55367	-0.0187413	0.0700407	-0.267577	0.789025	NA
4933402E13Rik	1.74264	0.0571962	0.0622063	0.919461	0.357854	NA
4933402J07Rik	0.262657	0.00814869	0.0285666	0.285252	0.775451	NA
4933402J10Rik	0	NA	NA	NA	NA	NA
4933402J15Rik	0	NA	NA	NA	NA	NA
4933402N03Rik	0	NA	NA	NA	NA	NA
4933402N22Rik	0	NA	NA	NA	NA	NA
4933402P03Rik	0	NA	NA	NA	NA	NA
4933403G14Rik	0	NA	NA	NA	NA	NA
4933403O08Rik	28.3202	0.0251275	0.175356	0.143294	0.886058	0.999715
4933404G15Rik	0	NA	NA	NA	NA	NA
4933404K08Rik	0	NA	NA	NA	NA	NA
4933404O12Rik	144.991	-0.00132496	0.180685	-0.00733297	0.994149	0.999715
4933405D12Rik	0.488179	-0.000355658	0.0324775	-0.0109509	0.991263	NA
4933405E24Rik	0.495903	0.02122	0.0327122	0.648688	0.51654	NA
4933405L10Rik	1.71834	0.0105081	0.0639121	0.164415	0.869405	NA
4933405O20Rik	0	NA	NA	NA	NA	NA
4933406C10Rik	4.73102	-0.0799831	0.0991688	-0.806535	0.419934	NA
4933406D12Rik	0	NA	NA	NA	NA	NA
4933406F09Rik	0	NA	NA	NA	NA	NA
4933406G16Rik	0	NA	NA	NA	NA	NA
4933406I18Rik	0.989192	-0.024736	0.0480341	-0.514967	0.606576	NA
4933406J08Rik	0	NA	NA	NA	NA	NA
4933406J10Rik	0.764796	-0.0264122	0.0359368	-0.734962	0.462362	NA
4933406K04Rik	0	NA	NA	NA	NA	NA
4933406M09Rik	0	NA	NA	NA	NA	NA
4933407E24Rik	0	NA	NA	NA	NA	NA
4933407G14Rik	0	NA	NA	NA	NA	NA
4933407I05Rik	0	NA	NA	NA	NA	NA
4933407K13Rik	190.138	-0.0862503	0.17732	-0.48641	0.626677	0.999715
4933407L21Rik	0	NA	NA	NA	NA	NA
4933408B17Rik	12.8706	0.0147853	0.143457	0.103064	0.917912	0.999715
4933408J17Rik	0.741985	0.012181	0.0422968	0.287988	0.773356	NA
4933408N05Rik	0	NA	NA	NA	NA	NA
4933409G03Rik	0	NA	NA	NA	NA	NA
4933409K07Rik	0	NA	NA	NA	NA	NA
4933411E08Rik	0.254932	-0.00834427	0.0285666	-0.292098	0.770211	NA
4933411G06Rik	0	NA	NA	NA	NA	NA
4933411G11Rik	0	NA	NA	NA	NA	NA
4933411K16Rik	27.8339	-0.0570486	0.161041	-0.35425	0.723151	0.999715
4933411K20Rik	512.96	0.055372	0.160622	0.344734	0.730294	0.999715
4933412E12Rik	127.099	-0.107721	0.183659	-0.586525	0.557523	0.999715
4933412E24Rik	0	NA	NA	NA	NA	NA
4933412O06Rik	0	NA	NA	NA	NA	NA
4933413G19Rik	1.27241	-0.0103609	0.0527396	-0.196454	0.844255	NA
4933413J09Rik	27.0992	-0.0291106	0.17372	-0.167572	0.86692	0.999715
4933413L06Rik	0	NA	NA	NA	NA	NA
4933415F23Rik	0	NA	NA	NA	NA	NA
4933416C03Rik	0	NA	NA	NA	NA	NA
4933416E03Rik	0	NA	NA	NA	NA	NA
4933416I08Rik	0	NA	NA	NA	NA	NA
4933416M06Rik	0	NA	NA	NA	NA	NA
4933416M07Rik	1.7389	0.0121995	0.064949	0.187832	0.851008	NA
4933417A18Rik	0	NA	NA	NA	NA	NA
4933417D19Rik	3.49438	0.0466351	0.0876446	0.532093	0.594661	NA
4933417E11Rik	1.46341	0.0235202	0.0598062	0.393274	0.694117	NA
4933417G07Rik	0	NA	NA	NA	NA	NA
4933417O13Rik	0.233246	0.00814869	0.0285666	0.285252	0.775451	NA
4933421I07Rik	0	NA	NA	NA	NA	NA
4933421O10Rik	53.4466	-0.118632	0.186485	-0.636146	0.524681	0.999715
4933422A05Rik	0.246082	-0.00834427	0.0285666	-0.292098	0.770211	NA
4933422H20Rik	0	NA	NA	NA	NA	NA
4933424G05Rik	0.747095	-0.0319909	0.0394855	-0.810194	0.417829	NA
4933424G06Rik	1.00577	-0.000566966	0.0477011	-0.0118858	0.990517	NA
4933425B07Rik	0	NA	NA	NA	NA	NA
4933425H06Rik	0.254932	-0.00834427	0.0285666	-0.292098	0.770211	NA
4933425L06Rik	0.262657	0.00814869	0.0285666	0.285252	0.775451	NA
4933426D04Rik	1.01349	0.0238726	0.0484487	0.49274	0.622196	NA
4933426M11Rik	2175.16	-0.270981	0.12943	-2.09365	0.0362915	0.459657
4933427D06Rik	0	NA	NA	NA	NA	NA
4933427D14Rik	384.841	0.0207152	0.157557	0.131477	0.895398	0.999715
4933427E11Rik	2.22197	0.0601181	0.0721102	0.833698	0.404451	NA
4933427E13Rik	0	NA	NA	NA	NA	NA
4933427G17Rik	0.75856	0.0322791	0.0397053	0.812968	0.416237	NA
4933427I22Rik	0	NA	NA	NA	NA	NA
4933428C19Rik	0	NA	NA	NA	NA	NA
4933429K18Rik	0	NA	NA	NA	NA	NA
4933429O19Rik	0	NA	NA	NA	NA	NA
4933430H16Rik	0.254932	-0.00834427	0.0285666	-0.292098	0.770211	NA
4933430I17Rik	12.4554	-0.0782141	0.141018	-0.55464	0.579141	0.999715
4933430M04Rik	0	NA	NA	NA	NA	NA
4933430N04Rik	0	NA	NA	NA	NA	NA
4933431E20Rik	89.4299	0.294357	0.188822	1.55891	0.119018	0.779552
4933431G14Rik	23.4427	0.0119035	0.168514	0.0706384	0.943686	0.999715
4933432G23Rik	0	NA	NA	NA	NA	NA
4933432I03Rik	0	NA	NA	NA	NA	NA
4933432I09Rik	0.233246	0.00814869	0.0285666	0.285252	0.775451	NA
4933433C11Rik	0.262657	0.00814869	0.0285666	0.285252	0.775451	NA
4933433F19Rik	0	NA	NA	NA	NA	NA
4933433G15Rik	3.28419	-0.0697026	0.0789987	-0.882326	0.377601	NA
4933433G19Rik	3.98879	-0.0247443	0.0921349	-0.268566	0.788263	NA
4933433H22Rik	6.76461	0.0112918	0.11172	0.101072	0.919493	0.999715
4933434E20Rik	931.751	0.0469212	0.140657	0.333587	0.738692	0.999715
4933434I20Rik	0	NA	NA	NA	NA	NA
4933436C20Rik	96.4305	0.220761	0.188334	1.17218	0.241126	0.971692
4933436E23Rik	0	NA	NA	NA	NA	NA
4933436H12Rik	0	NA	NA	NA	NA	NA
4933436I01Rik	0	NA	NA	NA	NA	NA
4933438B17Rik	0	NA	NA	NA	NA	NA
4933438K21Rik	0.233246	0.00814869	0.0285666	0.285252	0.775451	NA
4933439C10Rik	29.194	-0.0257217	0.174275	-0.147593	0.882664	0.999715
4933439K11Rik	0	NA	NA	NA	NA	NA
4933440J02Rik	0.262657	0.00814869	0.0285666	0.285252	0.775451	NA
4933440M02Rik	0	NA	NA	NA	NA	NA
5031410I06Rik	0	NA	NA	NA	NA	NA
5031414D18Rik	70.0242	0.196387	0.18933	1.03727	0.29961	0.999715
5031425E22Rik	233.033	-0.131651	0.171579	-0.767291	0.442909	0.999715
5031425F14Rik	0.750835	0.0118536	0.0424804	0.279037	0.780216	NA
5031426D15Rik	5.8193	-0.0672173	0.0998331	-0.673297	0.500758	NA
5031434C07Rik	0.262657	0.00814869	0.0285666	0.285252	0.775451	NA
5031434O11Rik	2.23106	-0.011915	0.0712053	-0.167333	0.867108	NA
5031439G07Rik	2573.82	0.0850119	0.14421	0.5895	0.555526	0.999715
5033403H07Rik	0	NA	NA	NA	NA	NA
5033404E19Rik	0	NA	NA	NA	NA	NA
5033406O09Rik	2.99474	-0.0230055	0.0812351	-0.283197	0.777026	NA
5033411D12Rik	7.62968	0.112222	0.119153	0.941834	0.346278	0.999715
5330411J11Rik	0.488179	-0.000355658	0.0324775	-0.0109509	0.991263	NA
5330413P13Rik	0	NA	NA	NA	NA	NA
5330417C22Rik	1.23016	0.0120149	0.0558162	0.215259	0.829565	NA
5330426P16Rik	177.307	-0.0650289	0.183557	-0.354272	0.723135	0.999715
5330434G04Rik	0	NA	NA	NA	NA	NA
5330439B14Rik	0	NA	NA	NA	NA	NA
5430401F13Rik	0	NA	NA	NA	NA	NA
5430402E10Rik	0	NA	NA	NA	NA	NA
5430402O13Rik	1.00464	0.0242066	0.0483038	0.501132	0.616278	NA
5430403N17Rik	1.51451	-3.25105e-05	0.0606907	-0.000535676	0.999573	NA
5430405H02Rik	21.5633	0.0353534	0.165379	0.213772	0.830725	0.999715
5430416N02Rik	59.8259	-0.231525	0.187295	-1.23615	0.216403	0.948626
5430416O09Rik	4.81752	-0.0927922	0.0951787	-0.974926	0.329597	NA
5430417L22Rik	681.454	-0.264939	0.144724	-1.83065	0.0671535	0.621519
5430419D17Rik	4.46326	-0.0465105	0.0968451	-0.480256	0.631045	NA
5430421F17Rik	0.246082	-0.00834427	0.0285666	-0.292098	0.770211	NA
5430421N21Rik	0	NA	NA	NA	NA	NA
5430425J12Rik	0	NA	NA	NA	NA	NA
5430427M07Rik	0.233246	0.00814869	0.0285666	0.285252	0.775451	NA
5430427O19Rik	0.747095	-0.0319909	0.0394855	-0.810194	0.417829	NA
5430428K19Rik	0	NA	NA	NA	NA	NA
5430434I15Rik	0	NA	NA	NA	NA	NA
5430435G22Rik	355.585	0.0478578	0.15657	0.305665	0.75986	0.999715
5430437J10Rik	1.27353	-0.0346291	0.0532683	-0.650089	0.515635	NA
5430440P10Rik	0.262657	0.00814869	0.0285666	0.285252	0.775451	NA
5530400C23Rik	0	NA	NA	NA	NA	NA
5530401A14Rik	0	NA	NA	NA	NA	NA
5530601H04Rik	119.92	-0.0380948	0.186769	-0.203968	0.838379	0.999715
5730403I07Rik	0	NA	NA	NA	NA	NA
5730405O15Rik	14.3387	-0.0970052	0.144988	-0.669057	0.503459	0.999715
5730408K05Rik	9.95396	-0.105087	0.132042	-0.795865	0.426111	0.999715
5730409E04Rik	3.80266	-0.0310311	0.0847989	-0.365938	0.714412	NA
5730412P04Rik	0	NA	NA	NA	NA	NA
5730416F02Rik	2.71526	0.00997306	0.0786119	0.126864	0.899048	NA
5730420D15Rik	1.28126	-0.0106579	0.052854	-0.201648	0.840192	NA
5730422E09Rik	1.70177	-0.0127233	0.0599985	-0.21206	0.83206	NA
5730435O14Rik	0.988066	5.88615e-05	0.04743	0.00124102	0.99901	NA
5730455P16Rik	623.613	0.0256166	0.149982	0.170797	0.864383	0.999715
5730457N03Rik	0	NA	NA	NA	NA	NA
5730460C07Rik	0	NA	NA	NA	NA	NA
5730480H06Rik	21.8583	0.0464626	0.166054	0.279804	0.779628	0.999715
5730488B01Rik	0	NA	NA	NA	NA	NA
5730507C01Rik	0.233246	0.00814869	0.0285666	0.285252	0.775451	NA
5730508B09Rik	110.83	-0.101265	0.187027	-0.541449	0.588198	0.999715
5730522E02Rik	0	NA	NA	NA	NA	NA
5730559C18Rik	162.262	-0.334215	0.183683	-1.81952	0.0688322	0.629672
5730577I03Rik	24.2668	-0.107274	0.168768	-0.635632	0.525016	0.999715
5830403L16Rik	0.254932	-0.00834427	0.0285666	-0.292098	0.770211	NA
5830403M04Rik	0	NA	NA	NA	NA	NA
5830411N06Rik	7.26638	-0.14097	0.116593	-1.20908	0.226634	0.955162
5830415F09Rik	65.1936	0.0870466	0.18518	0.470065	0.638309	0.999715
5830416I19Rik	0.495903	0.02122	0.0327122	0.648688	0.51654	NA
5830416P10Rik	8.23912	-0.0128206	0.123183	-0.104077	0.917108	0.999715
5830417I10Rik	405.376	0.10737	0.155156	0.692009	0.488932	0.999715
5830418K08Rik	453.554	-0.0090136	0.158736	-0.0567835	0.954718	0.999715
5830418P13Rik	10.1881	-0.0544467	0.131782	-0.413158	0.679491	0.999715
5830428M24Rik	1.01748	0.000990812	0.0441954	0.0224189	0.982114	NA
5830432E09Rik	4.71396	0.0266722	0.0936803	0.284715	0.775862	NA
5830454E08Rik	1.71834	0.0105081	0.0639121	0.164415	0.869405	NA
5830473C10Rik	0	NA	NA	NA	NA	NA
5930403L14Rik	0	NA	NA	NA	NA	NA
5930412G12Rik	0	NA	NA	NA	NA	NA
5930438M14Rik	1.25696	-0.0531484	0.0505658	-1.05107	0.293225	NA
6030407O03Rik	0.501014	-0.0214956	0.0328618	-0.654122	0.513033	NA
6030408B16Rik	1.4851	-0.00113548	0.0603788	-0.018806	0.984996	NA
6030419C18Rik	558.9	-0.0316424	0.147384	-0.214694	0.830006	0.999715
6030440G07Rik	0	NA	NA	NA	NA	NA
6030458C11Rik	1538.21	-0.264212	0.138083	-1.91343	0.0556927	0.571293
6030466F02Rik	0.525314	0.0185037	0.0302196	0.612307	0.540335	NA
6030468B19Rik	0.741985	0.012181	0.0422968	0.287988	0.773356	NA
6030498E09Rik	0	NA	NA	NA	NA	NA
6230400D17Rik	21.0659	-0.19869	0.161535	-1.23001	0.218692	0.950825
6330403A02Rik	0	NA	NA	NA	NA	NA
6330403K07Rik	3.53775	0.000497741	0.0868984	0.00572786	0.99543	NA
6330403M23Rik	173.245	-0.098268	0.185011	-0.531146	0.595318	0.999715
6330407A03Rik	0.254932	-0.00834427	0.0285666	-0.292098	0.770211	NA
6330408A02Rik	148.964	0.332811	0.1796	1.85307	0.0638721	0.607256
6330409D20Rik	0.262657	0.00814869	0.0285666	0.285252	0.775451	NA
6330410L21Rik	0	NA	NA	NA	NA	NA
6330415B21Rik	0	NA	NA	NA	NA	NA
6330416G13Rik	353.775	0.200542	0.162469	1.23434	0.217076	0.949734
6330418K02Rik	2.54594	-0.0405913	0.0708296	-0.573084	0.566588	NA
6330549D23Rik	27.3888	0.0808918	0.170117	0.475506	0.634426	0.999715
6430411K18Rik	0	NA	NA	NA	NA	NA
6430531B16Rik	4.91293	0.0180248	0.0996974	0.180795	0.856528	NA
6430548M08Rik	847.766	-0.123343	0.142116	-0.867905	0.385446	0.999715
6430550D23Rik	7.93185	-0.128586	0.12023	-1.0695	0.284844	0.99755
6430562O15Rik	5.00116	0.0216678	0.101818	0.212809	0.831476	NA
6430571L13Rik	6.02524	0.0618954	0.104876	0.590176	0.555072	0.999715
6430573F11Rik	0	NA	NA	NA	NA	NA
6430584L05Rik	0	NA	NA	NA	NA	NA
6430706D22Rik	0	NA	NA	NA	NA	NA
6530402F18Rik	47.1465	0.195834	0.186972	1.0474	0.294917	0.999715
6530411M01Rik	0.254932	-0.00834427	0.0285666	-0.292098	0.770211	NA
6720401G13Rik	921.958	-0.379978	0.138545	-2.74263	0.00609489	0.14536
6720456H20Rik	372.28	0.185782	0.162989	1.13984	0.254352	0.981501
6720468P15Rik	0.501014	-0.0214956	0.0328618	-0.654122	0.513033	NA
6720483E21Rik	2.74093	-0.036814	0.079323	-0.464102	0.642574	NA
6720489N17Rik	18.6771	-0.0433617	0.151559	-0.286103	0.774799	0.999715
6820408C15Rik	0	NA	NA	NA	NA	NA
6820431F20Rik	90.7271	0.186453	0.188222	0.990603	0.32188	0.999715
7420426K07Rik	0	NA	NA	NA	NA	NA
7420461P10Rik	0.233246	0.00814869	0.0285666	0.285252	0.775451	NA
7420700N18Rik	0	NA	NA	NA	NA	NA
7420701I03Rik	0	NA	NA	NA	NA	NA
7530416G11Rik	0	NA	NA	NA	NA	NA
7530420F21Rik	4.50264	-0.0700125	0.0973678	-0.719052	0.472109	NA
7630403G23Rik	0	NA	NA	NA	NA	NA
8030411F24Rik	0	NA	NA	NA	NA	NA
8030423F21Rik	0	NA	NA	NA	NA	NA
8030423J24Rik	0	NA	NA	NA	NA	NA
8030442B05Rik	0	NA	NA	NA	NA	NA
8030443G20Rik	0	NA	NA	NA	NA	NA
8030462N17Rik	425.852	-0.114523	0.155987	-0.734184	0.462837	0.999715
8430403D17Rik	2.2439	-0.0337543	0.0702084	-0.480773	0.630678	NA
8430408G22Rik	177.45	0.419062	0.188438	2.22387	0.0261572	0.374408
8430410A17Rik	310.921	-0.0395044	0.160411	-0.246269	0.805474	0.999715
8430419L09Rik	313.635	0.092394	0.165418	0.558547	0.576471	0.999715
8430422H06Rik	0	NA	NA	NA	NA	NA
8430423G03Rik	6.01465	0.0428296	0.108897	0.393303	0.694096	0.999715
8430427H17Rik	17.2868	0.113189	0.151805	0.745622	0.455896	0.999715
8430429K09Rik	36.2839	0.00648863	0.179594	0.0361295	0.971179	0.999715
8430431K14Rik	0.517589	0.000104719	0.0331704	0.00315699	0.997481	NA
8430436N08Rik	0.993177	-0.0416099	0.0448989	-0.926747	0.354058	NA
8430437L04Rik	0	NA	NA	NA	NA	NA
9030025P20Rik	33.2586	0.0506523	0.179839	0.281654	0.778209	0.999715
9030204H09Rik	0.525314	0.0185037	0.0302196	0.612307	0.540335	NA
9030404E10Rik	0.254932	-0.00834427	0.0285666	-0.292098	0.770211	NA
9030612E09Rik	6.76199	-0.0520975	0.112891	-0.461484	0.644451	0.999715
9030617O03Rik	353.759	0.489268	0.167046	2.92893	0.00340126	0.093235
9030619P08Rik	0.254932	-0.00834427	0.0285666	-0.292098	0.770211	NA
9030624G23Rik	1.48908	-0.0250708	0.0601251	-0.416978	0.676694	NA
9030624J02Rik	1579.89	0.332511	0.129904	2.55966	0.0104774	0.209727
9130008F23Rik	25.3097	-0.0873491	0.169339	-0.515824	0.605978	0.999715
9130011E15Rik	379.571	0.0592047	0.155523	0.380682	0.703439	0.999715
9130015A21Rik	0	NA	NA	NA	NA	NA
9130015L21Rik	0	NA	NA	NA	NA	NA
9130017N09Rik	1.47624	-0.000805446	0.0602831	-0.0133611	0.98934	NA
9130019O22Rik	30.8185	0.0394496	0.173345	0.227578	0.819974	0.999715
9130019P16Rik	21.4147	0.13445	0.165169	0.814018	0.415634	0.999715
9130023H24Rik	118.631	-0.0978202	0.184548	-0.530053	0.596075	0.999715
9130024F11Rik	30.2748	-0.127341	0.176406	-0.721867	0.470376	0.999715
9130204L05Rik	0	NA	NA	NA	NA	NA
9130206I24Rik	114.792	-0.0608925	0.187417	-0.324903	0.745254	0.999715
9130209A04Rik	0	NA	NA	NA	NA	NA
9130221F21Rik	0.262657	0.00814869	0.0285666	0.285252	0.775451	NA
9130221H12Rik	40.164	0.111603	0.183867	0.606979	0.543865	0.999715
9130227L01Rik	0	NA	NA	NA	NA	NA
9130230L23Rik	1.02633	0.000787291	0.04801	0.0163985	0.986916	NA
9130401M01Rik	487.111	0.201531	0.152508	1.32145	0.186352	0.9125
9130409I23Rik	0	NA	NA	NA	NA	NA
9230009I02Rik	0	NA	NA	NA	NA	NA
9230102K24Rik	0	NA	NA	NA	NA	NA
9230102O04Rik	0	NA	NA	NA	NA	NA
9230104L09Rik	0	NA	NA	NA	NA	NA
9230105E05Rik	5.64494	0.0492005	0.103512	0.47531	0.634566	NA
9230110C19Rik	31.0507	0.0859015	0.174461	0.492382	0.62245	0.999715
9230110F15Rik	0	NA	NA	NA	NA	NA
9230112D13Rik	0.254932	-0.00834427	0.0285666	-0.292098	0.770211	NA
9230112J17Rik	3.76963	0.0900742	0.0839762	1.07262	0.283443	NA
9230114K14Rik	31.8675	0.0779536	0.175796	0.443432	0.657453	0.999715
9230115E21Rik	0.254932	-0.00834427	0.0285666	-0.292098	0.770211	NA
9230116N13Rik	4.18913	-0.112051	0.0881644	-1.27093	0.203754	NA
9330020H09Rik	28.273	-0.10119	0.174693	-0.579245	0.562424	0.999715
9330111N05Rik	0.721425	0.00902906	0.038456	0.23479	0.814372	NA
9330117O12Rik	0	NA	NA	NA	NA	NA
9330133O14Rik	39.0972	-0.0980468	0.18327	-0.534984	0.592661	0.999715
9330151L19Rik	49.9762	-0.35601	0.187376	-1.89998	0.057436	0.577217
9330158H04Rik	0	NA	NA	NA	NA	NA
9330159F19Rik	412.211	-0.39822	0.15333	-2.59714	0.00940026	0.196705
9330159M07Rik	12.1175	0.0432681	0.136844	0.316186	0.751861	0.999715
9330162B11Rik	0	NA	NA	NA	NA	NA
9330175E14Rik	0	NA	NA	NA	NA	NA
9330175M20Rik	1.75946	0.0114541	0.0597403	0.191732	0.847952	NA
9330178D15Rik	0	NA	NA	NA	NA	NA
9330179D12Rik	0.980342	-0.0244255	0.047885	-0.510087	0.60999	NA
9330182L06Rik	0.984082	0.0228435	0.0479597	0.476306	0.633856	NA
9330182O14Rik	0	NA	NA	NA	NA	NA
9430007A20Rik	0	NA	NA	NA	NA	NA
9430008C03Rik	328.956	-0.293544	0.16019	-1.83247	0.0668813	0.620334
9430014N10Rik	0	NA	NA	NA	NA	NA
9430015G10Rik	326.291	0.102361	0.16183	0.632518	0.527048	0.999715
9430016H08Rik	238.05	0.0808531	0.167397	0.483003	0.629094	0.999715
9430018G01Rik	13.8855	0.109844	0.145819	0.753291	0.451275	0.999715
9430019J16Rik	0	NA	NA	NA	NA	NA
9430020K01Rik	1688.94	0.0299754	0.142958	0.209679	0.833918	0.999715
9430021M05Rik	0	NA	NA	NA	NA	NA
9430023L20Rik	650.875	0.213061	0.152458	1.39751	0.162261	0.869636
9430037G07Rik	8.82836	-0.0290894	0.123266	-0.235988	0.813442	0.999715
9430038I01Rik	38.9633	-0.0443981	0.183413	-0.242066	0.808729	0.999715
9430041J12Rik	0	NA	NA	NA	NA	NA
9430060I03Rik	0.72541	-0.0106522	0.0385126	-0.27659	0.782095	NA
9430069I07Rik	0.75482	-0.00968513	0.0391083	-0.247649	0.804406	NA
9430076C15Rik	12.8091	-0.0435603	0.14059	-0.309839	0.756683	0.999715
9430076G02Rik	0.246082	-0.00834427	0.0285666	-0.292098	0.770211	NA
9430083A17Rik	2.69494	-0.0537185	0.0731991	-0.733868	0.463029	NA
9430091E24Rik	42.8583	0.0331448	0.185428	0.178748	0.858136	0.999715
9530002B09Rik	0	NA	NA	NA	NA	NA
9530003J23Rik	0	NA	NA	NA	NA	NA
9530026F06Rik	0	NA	NA	NA	NA	NA
9530026P05Rik	0.233246	0.00814869	0.0285666	0.285252	0.775451	NA
9530027J09Rik	6.29899	0.0316162	0.109453	0.288855	0.772692	0.999715
9530036O11Rik	0	NA	NA	NA	NA	NA
9530048J24Rik	0.233246	0.00814869	0.0285666	0.285252	0.775451	NA
9530051G07Rik	0	NA	NA	NA	NA	NA
9530052E02Rik	0.466493	0.0162862	0.028889	0.563751	0.572924	NA
9530053A07Rik	3.04072	0.00156742	0.079441	0.0197306	0.984258	NA
9530059O14Rik	0	NA	NA	NA	NA	NA
9530068E07Rik	4192.02	0.0866934	0.123089	0.704316	0.481236	0.999715
9530077C05Rik	30.6924	0.15873	0.177202	0.895756	0.370383	0.999715
9530080O11Rik	0	NA	NA	NA	NA	NA
9530082P21Rik	246.919	0.0527401	0.167654	0.314577	0.753083	0.999715
9530091C08Rik	0	NA	NA	NA	NA	NA
9630013A20Rik	0	NA	NA	NA	NA	NA
9630028B13Rik	0.712574	0.00931787	0.0382714	0.243468	0.807643	NA
9630028H03Rik	0.984082	0.0228435	0.0479597	0.476306	0.633856	NA
9630033F20Rik	256.974	0.175074	0.172501	1.01492	0.310145	0.999715
9830001H06Rik	3060.25	-0.00313202	0.129102	-0.02426	0.980645	0.999715
9830107B12Rik	0	NA	NA	NA	NA	NA
9830132P13Rik	0.771395	0.0112274	0.0394421	0.284655	0.775908	NA
9830147E19Rik	30.4546	0.118455	0.176888	0.669663	0.503073	0.999715
9830166K06Rik	0	NA	NA	NA	NA	NA
9930012K11Rik	137.712	0.00324006	0.188818	0.0171597	0.986309	0.999715
9930013L23Rik	217.564	-0.913267	0.178289	-5.1224	3.01671e-07	3.1159e-05
9930014A18Rik	0	NA	NA	NA	NA	NA
9930021J03Rik	713.922	-0.13758	0.152317	-0.903245	0.366396	0.999715
9930104L06Rik	237.01	-0.11295	0.174262	-0.648164	0.516879	0.999715
9930111J21Rik1	40.2306	-0.142939	0.183176	-0.780338	0.435192	0.999715
9930111J21Rik2	2.25275	-0.0357838	0.071973	-0.497184	0.619059	NA
A030009H04Rik	45.3053	-0.112157	0.185703	-0.603958	0.545871	0.999715
A130010J15Rik	148.675	-0.000672296	0.181359	-0.00370699	0.997042	0.999715
A130049A11Rik	8.47236	-0.0028493	0.124493	-0.0228871	0.98174	0.999715
A130077B15Rik	0	NA	NA	NA	NA	NA
A1bg	0	NA	NA	NA	NA	NA
A1cf	0	NA	NA	NA	NA	NA
A230001M10Rik	1.7389	0.0121995	0.064949	0.187832	0.851008	NA
A230020J21Rik	1.77716	0.0125781	0.0644657	0.195114	0.845304	NA
A230028O05Rik	21.233	0.00827128	0.16115	0.0513265	0.959065	0.999715
A230046K03Rik	2342.64	0.0905454	0.139658	0.648337	0.516767	0.999715
A230050P20Rik	191.121	-0.12878	0.17847	-0.721576	0.470555	0.999715
A230056J06Rik	1.0009	-0.0190515	0.0440178	-0.432813	0.66515	NA
A230056P14Rik	19.6995	0.120181	0.158894	0.756362	0.449432	0.999715
A230057D06Rik	7.76515	-0.117283	0.12003	-0.977117	0.328511	0.999715
A230065H16Rik	0.488179	-0.000355658	0.0324775	-0.0109509	0.991263	NA
A230070E04Rik	1.73005	0.010801	0.0602371	0.179308	0.857696	NA
A230072C01Rik	34.7417	-0.215794	0.180459	-1.1958	0.231773	0.958801
A230072E10Rik	0.495903	0.02122	0.0327122	0.648688	0.51654	NA
A230073K19Rik	3.57975	0.0366117	0.0778776	0.470119	0.63827	NA
A230077H06Rik	0	NA	NA	NA	NA	NA
A230108P19Rik	0.750835	0.0118536	0.0424804	0.279037	0.780216	NA
A2m	0	NA	NA	NA	NA	NA
A330009N23Rik	10.9263	-0.0844833	0.135856	-0.621858	0.534035	0.999715
A330021E22Rik	102.123	0.207855	0.187524	1.10842	0.26768	0.98607
A330023F24Rik	17.4103	-0.0223638	0.15728	-0.142191	0.886929	0.999715
A330032B11Rik	0.509864	-0.0178854	0.0299035	-0.598103	0.549771	NA
A330035P11Rik	16.0372	-0.0206468	0.150629	-0.13707	0.890975	0.999715
A330040F15Rik	4.79358	-0.0313468	0.0976455	-0.321026	0.748191	NA
A330041J22Rik	1.47737	-0.0236763	0.0563408	-0.420234	0.674315	NA
A330048O09Rik	0	NA	NA	NA	NA	NA
A330049N07Rik	0	NA	NA	NA	NA	NA
A330050B17Rik	2.24627	0.0938208	0.0664314	1.4123	0.157863	NA
A330050F15Rik	0	NA	NA	NA	NA	NA
A330069E16Rik	8.24024	-0.0337852	0.121733	-0.277536	0.781369	0.999715
A330070K13Rik	0	NA	NA	NA	NA	NA
A330076C08Rik	0	NA	NA	NA	NA	NA
A330076H08Rik	8.94671	-0.190239	0.125881	-1.51126	0.130721	0.802923
A330093E20Rik	0	NA	NA	NA	NA	NA
A330102I10Rik	2.24366	0.0357926	0.0723597	0.494649	0.620848	NA
A3galt2	2.03982	0.0243684	0.0677355	0.359758	0.719028	NA
A430005L14Rik	199.242	-0.0189444	0.174414	-0.108618	0.913506	0.999715
A430033K04Rik	76.8211	-0.0639832	0.189463	-0.337708	0.735583	0.999715
A430035B10Rik	5.93041	0.0192292	0.108949	0.176497	0.859904	0.999715
A430071A18Rik	6.74168	-0.113793	0.111718	-1.01857	0.308408	0.999715
A430078G23Rik	0	NA	NA	NA	NA	NA
A430088P11Rik	0	NA	NA	NA	NA	NA
A430089I19Rik	0	NA	NA	NA	NA	NA
A430090L17Rik	3.81984	0.0314249	0.0827298	0.37985	0.704057	NA
A430092G05Rik	0	NA	NA	NA	NA	NA
A430093F15Rik	2.93217	-0.0607811	0.0744595	-0.816296	0.414331	NA
A430105I19Rik	1391.97	0.0304607	0.145482	0.209378	0.834153	0.999715
A430107P09Rik	0.246082	-0.00834427	0.0285666	-0.292098	0.770211	NA
A4galt	709.204	0.0369732	0.142674	0.259146	0.795523	0.999715
A4gnt	0	NA	NA	NA	NA	NA
A530006G24Rik	0	NA	NA	NA	NA	NA
A530013C23Rik	3.75305	0.0783036	0.0887981	0.881816	0.377876	NA
A530016L24Rik	0.495903	0.02122	0.0327122	0.648688	0.51654	NA
A530032D15Rik	7.48293	0.0740053	0.113472	0.652191	0.514278	0.999715
A530046M15Rik	0.495903	0.02122	0.0327122	0.648688	0.51654	NA
A530050N04Rik	0	NA	NA	NA	NA	NA
A530053G22Rik	0	NA	NA	NA	NA	NA
A530054K11Rik	402.403	-0.172547	0.167982	-1.02718	0.304338	0.999715
A530058N18Rik	2.52937	-0.0642846	0.0719173	-0.893868	0.371393	NA
A530064D06Rik	0	NA	NA	NA	NA	NA
A530065N20Rik	0.495903	0.02122	0.0327122	0.648688	0.51654	NA
A530072M11Rik	8.30217	-0.0850705	0.118711	-0.716618	0.47361	0.999715
A530088E08Rik	0	NA	NA	NA	NA	NA
A530099J19Rik	0	NA	NA	NA	NA	NA
A630001G21Rik	1.26468	-0.0351774	0.053771	-0.654207	0.512978	NA
A630007B06Rik	576.562	-0.0344848	0.146502	-0.235387	0.813908	0.999715
A630010A05Rik	0	NA	NA	NA	NA	NA
A630012P03Rik	0	NA	NA	NA	NA	NA
A630019I02Rik	0	NA	NA	NA	NA	NA
A630020A06	0.262657	0.00814869	0.0285666	0.285252	0.775451	NA
A630023A22Rik	3.23309	-0.0588791	0.0843942	-0.697668	0.485385	NA
A630033H20Rik	97.7812	-0.219381	0.189219	-1.1594	0.246291	0.97728
A630066F11Rik	5.77256	0.0329608	0.107188	0.307505	0.758459	NA
A630072M18Rik	65.4988	-0.0253897	0.189286	-0.134134	0.893297	0.999715
A630073D07Rik	0	NA	NA	NA	NA	NA
A630075F10Rik	0	NA	NA	NA	NA	NA
A630076J17Rik	1.44683	-0.00170019	0.0555409	-0.0306115	0.975579	NA
A630077J23Rik	0	NA	NA	NA	NA	NA
A630089N07Rik	13.206	-0.0124435	0.145183	-0.0857087	0.931698	0.999715
A630095E13Rik	0.254932	-0.00834427	0.0285666	-0.292098	0.770211	NA
A630095N17Rik	3.97222	-0.0479853	0.0920067	-0.521541	0.60199	NA
A730008H23Rik	0	NA	NA	NA	NA	NA
A730017C20Rik	0	NA	NA	NA	NA	NA
A730017L22Rik	55.6497	-0.071725	0.1884	-0.380707	0.703421	0.999715
A730018C14Rik	0	NA	NA	NA	NA	NA
A730020E08Rik	2.27818	-0.0115758	0.0719777	-0.160825	0.872231	NA
A730020M07Rik	0.495903	0.02122	0.0327122	0.648688	0.51654	NA
A730036I17Rik	0.233246	0.00814869	0.0285666	0.285252	0.775451	NA
A730043L09Rik	0.246082	-0.00834427	0.0285666	-0.292098	0.770211	NA
A730046J19Rik	0	NA	NA	NA	NA	NA
A730056A06Rik	30.9284	0.234065	0.176373	1.32711	0.184474	0.907378
A730082K24Rik	0	NA	NA	NA	NA	NA
A730085A09Rik	29.2351	0.140289	0.169798	0.826211	0.408684	0.999715
A730085K08Rik	0.763671	-0.0118611	0.0427232	-0.277627	0.781299	NA
A730090H04Rik	0.72915	0.0312529	0.0390813	0.79969	0.42389	NA
A730090N16Rik	4.79845	-0.0109708	0.0975281	-0.112488	0.910436	NA
A730098P11Rik	16.5625	-0.00221181	0.151395	-0.0146095	0.988344	0.999715
A830009L08Rik	0.984082	0.0228435	0.0479597	0.476306	0.633856	NA
A830010M20Rik	159.654	-0.113452	0.18503	-0.613154	0.539775	0.999715
A830018L16Rik	0	NA	NA	NA	NA	NA
A830019L24Rik	0	NA	NA	NA	NA	NA
A830052D11Rik	3.90318	0.0387938	0.088898	0.436385	0.662557	NA
A830080D01Rik	233.543	0.010583	0.175192	0.0604079	0.951831	0.999715
A830082K12Rik	45.065	0.122891	0.184275	0.666892	0.504841	0.999715
A830082N09Rik	39.604	-0.0817994	0.181813	-0.449908	0.652776	0.999715
A930001A20Rik	0	NA	NA	NA	NA	NA
A930001C03Rik	9.55152	0.00175615	0.126037	0.0139337	0.988883	0.999715
A930003A15Rik	53.8897	-0.289129	0.188133	-1.53683	0.124334	0.789612
A930003O13Rik	0.501014	-0.0214956	0.0328618	-0.654122	0.513033	NA
A930004D18Rik	49.8632	-0.101939	0.187157	-0.54467	0.585981	0.999715
A930005H10Rik	55.2383	-0.0318932	0.188719	-0.168998	0.865798	0.999715
A930006I01Rik	0	NA	NA	NA	NA	NA
A930006K02Rik	1.68781	0.030521	0.0594163	0.513682	0.607475	NA
A930007I19Rik	8.18939	-0.0771573	0.123025	-0.62717	0.530548	0.999715
A930009A15Rik	0	NA	NA	NA	NA	NA
A930011G23Rik	0	NA	NA	NA	NA	NA
A930011O12Rik	0	NA	NA	NA	NA	NA
A930012L18Rik	1.29011	-0.0091307	0.0485411	-0.188102	0.850796	NA
A930013F10Rik	101.369	0.0291341	0.187238	0.155599	0.876349	0.999715
A930015D03Rik	50.5167	-0.0623094	0.187745	-0.331884	0.739977	0.999715
A930016O22Rik	4.71557	-0.124456	0.0977909	-1.27267	0.203134	NA
A930017M01Rik	0.699739	0.0244076	0.0345999	0.705424	0.480546	NA
A930018P22Rik	0.772521	-0.0102566	0.039452	-0.259977	0.794881	NA
A930019D19Rik	4.54714	-0.130385	0.0941905	-1.38427	0.166276	NA
A930024E05Rik	36.5635	-0.128038	0.180682	-0.708636	0.478551	0.999715
A930041C12Rik	2.78205	-0.0256643	0.0699632	-0.366826	0.713749	NA
AA387883	0	NA	NA	NA	NA	NA
AA388235	0	NA	NA	NA	NA	NA
AA414768	17.1928	-0.0456848	0.154711	-0.29529	0.767772	0.999715
AA415398	9.30565	-0.0251243	0.121583	-0.206644	0.836288	0.999715
AA465934	64.3431	-0.0565612	0.18914	-0.299045	0.764906	0.999715
AA467197	18.7392	0.214799	0.157349	1.36511	0.172217	0.885149
AA474331	38.7079	0.0430268	0.182378	0.235922	0.813493	0.999715
AA536875	1.0186	-0.0236186	0.0485149	-0.486832	0.626378	NA
AA543186	4.0005	-0.0234881	0.0929114	-0.252801	0.800422	NA
AA545190	0	NA	NA	NA	NA	NA
AA619741	0	NA	NA	NA	NA	NA
AA792892	0	NA	NA	NA	NA	NA
AA986860	38.1377	0.000331579	0.180762	0.00183434	0.998536	0.999715
AA987161	205.127	-0.00753769	0.177223	-0.0425322	0.966074	0.999715
AB099516	0	NA	NA	NA	NA	NA
AB124611	14.2102	0.113419	0.14486	0.78296	0.433651	0.999715
AF067061	0	NA	NA	NA	NA	NA
AF067063	0	NA	NA	NA	NA	NA
AF251705	0	NA	NA	NA	NA	NA
AF357355	0	NA	NA	NA	NA	NA
AF357359	0	NA	NA	NA	NA	NA
AF357399	2.74467	0.0111537	0.0793374	0.140586	0.888197	NA
AF357425	0	NA	NA	NA	NA	NA
AF357426	0	NA	NA	NA	NA	NA
AF366264	0	NA	NA	NA	NA	NA
AF529169	0	NA	NA	NA	NA	NA
AI115009	0.262657	0.00814869	0.0285666	0.285252	0.775451	NA
AI118078	0	NA	NA	NA	NA	NA
AI182371	1.49793	-0.0260243	0.0609657	-0.426868	0.669475	NA
AI197445	2.74978	-0.0370975	0.0793748	-0.467371	0.640234	NA
AI314180	2670.22	0.0655626	0.127162	0.515583	0.606146	0.999715
AI314831	0.262657	0.00814869	0.0285666	0.285252	0.775451	NA
AI316807	292.012	0.265979	0.166054	1.60176	0.109209	0.754879
AI317395	0.721425	0.00902906	0.038456	0.23479	0.814372	NA
AI413582	253.389	0.152146	0.168356	0.903712	0.366148	0.999715
AI414108	45.497	-0.0518055	0.182679	-0.283588	0.776726	0.999715
AI427809	1.23789	0.0353162	0.0534093	0.661237	0.50846	NA
AI429214	195.296	0.0795565	0.182695	0.435461	0.663228	0.999715
AI450353	14.9732	0.0173733	0.149493	0.116215	0.907482	0.999715
AI462493	90.5779	0.0796486	0.188638	0.422229	0.672858	0.999715
AI463170	1.24674	0.034972	0.0535323	0.653287	0.513571	NA
AI464131	1318.17	-0.175913	0.133581	-1.3169	0.187872	0.914332
AI467606	650.302	0.183833	0.149268	1.23156	0.218112	0.950825
AI480653	544.062	-0.0318078	0.148448	-0.214269	0.830337	0.999715
AI504432	2.0438	0.00171791	0.062764	0.0273709	0.978164	NA
AI506816	128.807	0.0801581	0.184041	0.435545	0.663167	0.999715
AI507597	0	NA	NA	NA	NA	NA
AI593442	0	NA	NA	NA	NA	NA
AI597468	1551.64	-0.101522	0.134855	-0.752817	0.45156	0.999715
AI597479	674.882	0.0753555	0.145474	0.517998	0.60446	0.999715
AI606473	0	NA	NA	NA	NA	NA
AI607873	48.2866	0.0770051	0.186146	0.413682	0.679107	0.999715
AI646519	0	NA	NA	NA	NA	NA
AI661453	3.21141	-0.0349538	0.0833459	-0.419382	0.674937	NA
AI662270	116.94	-0.0331087	0.187708	-0.176384	0.859992	0.999715
AI747448	18.4237	0.546247	0.154598	3.53333	0.000410354	0.0178989
AI836003	0.75856	0.0322791	0.0397053	0.812968	0.416237	NA
AI837181	768.435	-0.112974	0.145002	-0.779124	0.435907	0.999715
AI846148	474.343	-0.151345	0.15319	-0.987959	0.323173	0.999715
AI847159	0.764796	-0.0264122	0.0359368	-0.734962	0.462362	NA
AI848285	9.28862	0.0508297	0.127534	0.398559	0.690218	0.999715
AI854517	0	NA	NA	NA	NA	NA
AI854703	0.254932	-0.00834427	0.0285666	-0.292098	0.770211	NA
AI987944	176.838	0.159755	0.179654	0.889238	0.373875	0.999715
AK010878	37.4572	0.023757	0.182348	0.130283	0.896342	0.999715
AK129341	23.2799	-0.126468	0.167416	-0.755411	0.450002	0.999715
AU015228	0	NA	NA	NA	NA	NA
AU015836	0	NA	NA	NA	NA	NA
AU016765	0.75482	-0.00968513	0.0391083	-0.247649	0.804406	NA
AU018091	892.841	0.476981	0.138775	3.43707	0.000588043	0.0242563
AU018829	0	NA	NA	NA	NA	NA
AU019823	255.27	-0.0275734	0.172326	-0.160007	0.872875	0.999715
AU019990	0.246082	-0.00834427	0.0285666	-0.292098	0.770211	NA
AU021063	0	NA	NA	NA	NA	NA
AU021092	74.0855	-0.141282	0.186631	-0.75701	0.449044	0.999715
AU022252	266.622	-0.0845841	0.168065	-0.503282	0.614766	0.999715
AU022751	0	NA	NA	NA	NA	NA
AU022754	1.72233	-0.0129168	0.0639788	-0.201891	0.840002	NA
AU022793	0	NA	NA	NA	NA	NA
AU023762	0.233246	0.00814869	0.0285666	0.285252	0.775451	NA
AU023871	2.44375	-0.00205051	0.0741161	-0.0276662	0.977928	NA
AU040320	1814.76	0.226143	0.133685	1.69161	0.0907195	0.70559
AU040972	0.750835	0.0118536	0.0424804	0.279037	0.780216	NA
AU041133	61.0517	-0.0751654	0.188417	-0.398932	0.689943	0.999715
AV039307	5.81991	-0.02867	0.103649	-0.276607	0.782082	NA
AV051173	1.981	0.0233619	0.0685772	0.340666	0.733355	NA
AV320801	0	NA	NA	NA	NA	NA
AW011738	4.68628	0.0535742	0.0979311	0.54706	0.584338	NA
AW046200	14.5655	0.0014934	0.145307	0.0102776	0.9918	0.999715
AW112010	0.508738	0.000289389	0.0329586	0.00878039	0.992994	NA
AW146154	39.0972	-0.106524	0.181539	-0.586782	0.55735	0.999715
AW209491	143.1	-0.0683488	0.182225	-0.375079	0.707602	0.999715
AW495222	0	NA	NA	NA	NA	NA
AW549542	1.02633	0.000787291	0.04801	0.0163985	0.986916	NA
AW549877	1613.02	-0.0386897	0.145747	-0.265457	0.790657	0.999715
AW551984	0	NA	NA	NA	NA	NA
AW554918	184.298	-0.0404805	0.176525	-0.229318	0.818621	0.999715
AY074887	1.69666	0.0342933	0.0632662	0.542048	0.587786	NA
AY358078	2.5037	-0.0250596	0.0758422	-0.330417	0.741085	NA
AY512915	0	NA	NA	NA	NA	NA
AY512931	0.479328	-0.000337383	0.0322787	-0.0104522	0.991661	NA
AY761184	0	NA	NA	NA	NA	NA
AY761185	0	NA	NA	NA	NA	NA
Aaas	613.575	0.112492	0.154388	0.728635	0.466225	0.999715
Aacs	2090.26	0.143605	0.12565	1.1429	0.253082	0.981501
Aadac	0	NA	NA	NA	NA	NA
Aadacl2	0	NA	NA	NA	NA	NA
Aadacl3	0	NA	NA	NA	NA	NA
Aadat	1.47999	0.0455014	0.0577897	0.787361	0.431071	NA
Aaed1	297.06	0.00246413	0.164326	0.0149954	0.988036	0.999715
Aagab	570.461	-0.0386461	0.152107	-0.254071	0.799441	0.999715
Aak1	1653.08	-0.0082697	0.126434	-0.0654074	0.94785	0.999715
Aamdc	348.704	-0.625346	0.161131	-3.88099	0.000104033	0.0055503
Aamp	2516.22	0.15918	0.136157	1.16909	0.242368	0.973315
Aanat	0	NA	NA	NA	NA	NA
Aar2	462.722	0.234158	0.157701	1.48483	0.13759	0.821657
Aard	0	NA	NA	NA	NA	NA
Aars	4407.66	0.179767	0.122629	1.46595	0.142663	0.832697
Aars2	384.101	0.0388849	0.162954	0.238625	0.811397	0.999715
Aarsd1	334.093	0.401645	0.161779	2.48268	0.01304	0.241895
Aasdh	174.465	0.0814626	0.17873	0.455785	0.648545	0.999715
Aasdhppt	351.531	0.0535021	0.160169	0.334036	0.738352	0.999715
Aass	0	NA	NA	NA	NA	NA
Aatf	559.962	0.135467	0.148283	0.913575	0.36094	0.999715
Aatk	1.75797	-0.0739257	0.0592601	-1.24748	0.212222	NA
Abat	7.23745	0.133209	0.114325	1.16517	0.243949	0.974018
Abca1	374.541	0.435411	0.158819	2.74155	0.00611493	0.145396
Abca12	2.27045	-0.0363547	0.0721074	-0.504174	0.614139	NA
Abca13	2.49348	0.0640765	0.0716744	0.893995	0.371325	NA
Abca14	0	NA	NA	NA	NA	NA
Abca15	0	NA	NA	NA	NA	NA
Abca16	1.02745	-0.0199491	0.0445344	-0.447947	0.654191	NA
Abca17	0.254932	-0.00834427	0.0285666	-0.292098	0.770211	NA
Abca2	694.175	0.0131552	0.154405	0.0851991	0.932103	0.999715
Abca3	254.42	0.283044	0.166182	1.70321	0.0885279	0.697367
Abca4	63.4313	0.265129	0.189005	1.40277	0.160686	0.867679
Abca5	1408.61	0.229453	0.136789	1.67742	0.0934613	0.709394
Abca6	1.99645	0.0687715	0.0659835	1.04225	0.297295	NA
Abca7	2748.51	0.0270391	0.128135	0.21102	0.832872	0.999715
Abca8a	11.3635	0.0942434	0.137765	0.684088	0.49392	0.999715
Abca8b	118.143	0.171936	0.187052	0.919187	0.357998	0.999715
Abca9	5.94038	-0.00389169	0.107121	-0.0363299	0.971019	0.999715
Abcb10	609.654	0.018721	0.144128	0.129892	0.896652	0.999715
Abcb11	2.23082	0.0531128	0.0682406	0.778316	0.436383	NA
Abcb1a	2.49996	-0.0735059	0.0757544	-0.970319	0.331888	NA
Abcb1b	194.892	-0.0942946	0.18049	-0.522438	0.601366	0.999715
Abcb4	0	NA	NA	NA	NA	NA
Abcb5	0	NA	NA	NA	NA	NA
Abcb6	847.389	0.131863	0.139011	0.948578	0.342835	0.999715
Abcb7	531.864	0.231657	0.149099	1.55371	0.120253	0.779552
Abcb8	663.975	0.00413163	0.146829	0.0281391	0.977551	0.999715
Abcb9	6.4774	0.020395	0.113129	0.180281	0.856932	0.999715
Abcc1	2698.91	-0.04624	0.146263	-0.316143	0.751894	0.999715
Abcc10	205.377	0.18551	0.171478	1.08183	0.279327	0.995968
Abcc12	2.24503	-0.0616814	0.0723587	-0.852439	0.39397	NA
Abcc2	0	NA	NA	NA	NA	NA
Abcc3	0.508738	0.000289389	0.0329586	0.00878039	0.992994	NA
Abcc4	263.818	0.297022	0.166569	1.78318	0.0745577	0.656154
Abcc5	2401.82	-0.0870864	0.125196	-0.695603	0.486678	0.999715
Abcc6	1.70949	0.0108463	0.0638337	0.169914	0.865078	NA
Abcc8	6.55654	0.0834666	0.110434	0.755806	0.449765	0.999715
Abcc9	1.48908	-0.0250708	0.0601251	-0.416978	0.676694	NA
Abcd1	508.658	-0.052313	0.151632	-0.345	0.730095	0.999715
Abcd2	62.9976	0.00984724	0.189321	0.0520135	0.958518	0.999715
Abcd3	886.546	0.0775506	0.136513	0.568084	0.569978	0.999715
Abcd4	747.187	-0.196025	0.139107	-1.40917	0.158784	0.864822
Abce1	2808.06	0.017001	0.143554	0.118429	0.905728	0.999715
Abcf1	2334.29	0.0330411	0.126435	0.261329	0.793839	0.999715
Abcf2	1544.66	0.195551	0.134871	1.44991	0.147083	0.838706
Abcf3	974.261	0.0430178	0.13608	0.316121	0.751911	0.999715
Abcg1	141.544	0.203454	0.180754	1.12559	0.260341	0.983282
Abcg2	1132.02	0.4055	0.140134	2.89365	0.00380788	0.101999
Abcg3	0	NA	NA	NA	NA	NA
Abcg4	4.98571	-0.0244906	0.101193	-0.242019	0.808765	NA
Abcg5	0	NA	NA	NA	NA	NA
Abcg8	0.492163	-0.0172088	0.0294908	-0.58353	0.559536	NA
Abhd1	33.0525	-0.208406	0.179465	-1.16126	0.245536	0.975912
Abhd10	175.543	0.0156117	0.175885	0.0887608	0.929272	0.999715
Abhd11	316.478	-0.0708037	0.159401	-0.444185	0.656909	0.999715
Abhd12	849.425	0.208113	0.136916	1.52	0.12851	0.795862
Abhd12b	0	NA	NA	NA	NA	NA
Abhd13	762.798	-0.0849838	0.140352	-0.605503	0.544845	0.999715
Abhd14a	99.2778	0.00921815	0.187266	0.0492248	0.96074	0.999715
Abhd14b	132.603	-0.230927	0.183423	-1.25898	0.208036	0.937997
Abhd15	13.5812	0.0376709	0.142885	0.263644	0.792054	0.999715
Abhd16a	821.368	-0.00586025	0.142498	-0.0411253	0.967196	0.999715
Abhd16b	0.967507	-0.00130067	0.0471104	-0.0276089	0.977974	NA
Abhd2	1048.39	-0.2079	0.133334	-1.55924	0.118939	0.779552
Abhd3	4.4781	-0.0442654	0.0923776	-0.479179	0.631811	NA
Abhd4	1450.37	0.333618	0.13006	2.56511	0.0103143	0.20752
Abhd5	670.391	0.190822	0.143748	1.32748	0.18435	0.907378
Abhd6	274.465	0.0645604	0.16389	0.393925	0.693636	0.999715
Abhd8	1457.1	0.175299	0.132772	1.3203	0.186735	0.912917
Abi1	1756.94	-0.00962556	0.134105	-0.0717764	0.94278	0.999715
Abi2	806.331	0.0678726	0.14267	0.475732	0.634265	0.999715
Abi3	39.5963	0.31394	0.177017	1.7735	0.0761456	0.658957
Abi3bp	1.25957	0.0130963	0.0562001	0.23303	0.815738	NA
Abl1	2556	-0.113168	0.133225	-0.849451	0.395631	0.999715
Abl2	2344.56	-0.07344	0.122139	-0.60128	0.547653	0.999715
Ablim1	4607.72	-0.229235	0.118159	-1.94005	0.0523736	0.552899
Ablim2	97.8876	-0.0246163	0.188889	-0.130322	0.896312	0.999715
Ablim3	185.161	-1.7348	0.181279	-9.56976	1.07158e-21	5.32122e-19
Abo	0	NA	NA	NA	NA	NA
Abp1	0	NA	NA	NA	NA	NA
Abr	3895.36	-0.378646	0.123258	-3.07197	0.00212654	0.0656836
Abra	53.9867	0.396857	0.188127	2.10952	0.0349	0.449694
Abracl	1548.49	-0.101117	0.138664	-0.72922	0.465867	0.999715
Abt1	235.773	0.0594463	0.170701	0.348249	0.727653	0.999715
Abtb1	316.58	-0.0335573	0.162925	-0.205967	0.836817	0.999715
Abtb2	750.41	-0.125569	0.159345	-0.788032	0.430678	0.999715
Acaa1a	459.181	-0.0662963	0.162746	-0.40736	0.683744	0.999715
Acaa1b	31.1077	-0.0700978	0.167589	-0.418272	0.675748	0.999715
Acaa2	1958.38	0.107156	0.124541	0.86041	0.389563	0.999715
Acaca	2355.12	0.0304964	0.123441	0.247051	0.804868	0.999715
Acacb	22.7388	-0.15295	0.164697	-0.928671	0.353059	0.999715
Acad10	243.356	0.680149	0.170575	3.98739	6.68039e-05	0.00375002
Acad11	176.312	0.198243	0.176343	1.12419	0.260934	0.983282
Acad12	46.3448	-0.0440056	0.184556	-0.23844	0.81154	0.999715
Acad8	366.163	-0.0567324	0.158013	-0.359036	0.719568	0.999715
Acad9	651.297	0.156922	0.143664	1.09229	0.274707	0.990441
Acadl	2630.85	0.0128488	0.12261	0.104794	0.916539	0.999715
Acadm	2193.28	0.010658	0.125004	0.0852616	0.932053	0.999715
Acads	820.084	0.081245	0.144643	0.561693	0.574325	0.999715
Acadsb	959.672	-0.0247089	0.137267	-0.180005	0.857148	0.999715
Acadvl	1907.02	0.13416	0.127197	1.05474	0.291545	0.999715
Acan	0	NA	NA	NA	NA	NA
Acap1	104.162	0.0766724	0.137711	0.556764	0.577689	0.999715
Acap2	1956.24	0.0753947	0.128646	0.586063	0.557833	0.999715
Acap3	984.503	0.119542	0.133695	0.894137	0.371249	0.999715
Acat1	1302.98	-0.169774	0.13137	-1.29234	0.196239	0.922782
Acat2	1469.76	-0.0120925	0.133856	-0.0903399	0.928017	0.999715
Acat3	15.4958	-0.17098	0.151494	-1.12863	0.259054	0.983282
Acbd3	1282.19	0.00523095	0.132771	0.0393983	0.968573	0.999715
Acbd4	402.817	-0.0253596	0.155975	-0.162587	0.870843	0.999715
Acbd5	1088.1	-0.16242	0.140975	-1.15212	0.249272	0.980827
Acbd6	488.843	0.0411911	0.166888	0.246819	0.805048	0.999715
Acbd7	1.49793	-0.0260243	0.0609657	-0.426868	0.669475	NA
Accs	152.5	0.208617	0.181077	1.15209	0.249284	0.980827
Accsl	1.78115	-0.00906484	0.0599048	-0.151321	0.879723	NA
Acd	404.856	0.25713	0.157957	1.62785	0.103556	0.736837
Ace	140.626	-0.0799903	0.188719	-0.423859	0.671669	0.999715
Ace2	0.233246	0.00814869	0.0285666	0.285252	0.775451	NA
Ace3	0	NA	NA	NA	NA	NA
Acer1	0.254932	-0.00834427	0.0285666	-0.292098	0.770211	NA
Acer2	1.77455	-0.0571535	0.0621768	-0.919209	0.357986	NA
Acer3	223.802	0.182509	0.170888	1.068	0.28552	0.99755
Ache	19.2174	-0.0900223	0.155732	-0.57806	0.563223	0.999715
Acin1	2875.1	-0.0386438	0.122945	-0.314318	0.75328	0.999715
Acly	6303.94	0.144007	0.119502	1.20506	0.228181	0.956508
Acmsd	0.980342	-0.0244255	0.047885	-0.510087	0.60999	NA
Acn9	38.9903	0.0120652	0.18184	0.0663506	0.947099	0.999715
Acnat1	0	NA	NA	NA	NA	NA
Acnat2	0	NA	NA	NA	NA	NA
Aco1	1723.88	0.0455557	0.126035	0.361454	0.71776	0.999715
Aco2	7353.33	-0.259278	0.120609	-2.14975	0.0315753	0.417518
Acot1	2.20141	0.0511094	0.0672804	0.759649	0.447465	NA
Acot10	7.16343	0.0284892	0.113609	0.250766	0.801995	0.999715
Acot11	29.881	-0.242256	0.173202	-1.39869	0.161905	0.869501
Acot12	3.43294	-0.0249872	0.0848837	-0.29437	0.768475	NA
Acot13	340.64	0.46551	0.158804	2.93135	0.00337496	0.0929084
Acot2	143.694	-0.0534138	0.189417	-0.28199	0.777951	0.999715
Acot3	0	NA	NA	NA	NA	NA
Acot4	0.262657	0.00814869	0.0285666	0.285252	0.775451	NA
Acot5	0	NA	NA	NA	NA	NA
Acot6	2.19767	0.00967768	0.0709525	0.136397	0.891508	NA
Acot7	1600.22	0.217916	0.143005	1.52384	0.12755	0.795148
[truncated: 21,421 more rows]
