# Supplementary material for: Data describing the effects of depletion of Myoparr, myogenin, Ddx17, and hnRNPK in differentiating C2C12 cells
Source: Data Brief. 2019 Jun 24;25:104172. doi: 10.1016/j.dib.2019.104172 (PMC6612617; doi:10.1016/j.dib.2019.104172)
Supplement: Supplementary file 3 [file mmc3.xlsx]

## Sheet: Ddx17 KD
Gene Name	baseMean	log2FoldChange	lfcSE	stat	pvalue	padj
0610005C13Rik	7.01599	0.0964688	0.192708	0.500595	0.616656	NA
0610007N19Rik	199.563	0.302169	0.197978	1.52628	0.126941	0.563492
0610007P14Rik	569.13	-0.0452959	0.152425	-0.297168	0.766338	0.980177
0610008F07Rik	0.235277	-0.0130653	0.049419	-0.264378	0.791489	NA
0610009B14Rik	0	NA	NA	NA	NA	NA
0610009B22Rik	222.231	-0.103846	0.183598	-0.565618	0.571653	0.939194
0610009D07Rik	510.706	-0.0210986	0.156913	-0.13446	0.893039	0.991517
0610009L18Rik	16.4482	-0.32732	0.235047	-1.39257	0.163749	0.636755
0610009O20Rik	511.395	0.0714927	0.151697	0.471288	0.637435	0.954674
0610010B08Rik	0	NA	NA	NA	NA	NA
0610010F05Rik	538.855	-0.0266503	0.15409	-0.172953	0.862688	0.989884
0610010K14Rik	355.375	0.034433	0.16554	0.208004	0.835225	0.986634
0610011F06Rik	110.355	0.130369	0.218018	0.597974	0.549857	0.935359
0610012G03Rik	397.68	-0.0222315	0.168462	-0.131967	0.89501	0.991517
0610012H03Rik	0.242771	-0.0130653	0.049419	-0.264378	0.791489	NA
0610030E20Rik	519.522	-0.231286	0.14911	-1.55111	0.120875	0.550556
0610031J06Rik	1828.72	0.257422	0.133141	1.93345	0.0531803	0.347872
0610031O16Rik	0.235277	-0.0130653	0.049419	-0.264378	0.791489	NA
0610037L13Rik	384.016	-0.0893925	0.162412	-0.550404	0.582042	0.942423
0610038B21Rik	7.93277	-0.0844075	0.199705	-0.422661	0.672543	NA
0610038L08Rik	2.78326	0.0769604	0.139001	0.553667	0.579806	NA
0610039K10Rik	1.77919	0.064043	0.106869	0.599268	0.548994	NA
0610040B10Rik	4.46801	0.0141575	0.164486	0.0860713	0.93141	NA
0610040F04Rik	0	NA	NA	NA	NA	NA
0610040J01Rik	1.24095	-0.0194913	0.100168	-0.194587	0.845717	NA
0610043K17Rik	0.744805	-0.0194515	0.0757087	-0.256925	0.797237	NA
1100001G20Rik	0	NA	NA	NA	NA	NA
1110001A16Rik	61.907	0.107821	0.240007	0.449243	0.653256	0.959272
1110001J03Rik	70.1928	-0.0550267	0.236233	-0.232934	0.815812	0.984351
1110002L01Rik	41.4882	-0.132311	0.248699	-0.532015	0.594716	0.944744
1110004E09Rik	195.701	0.187229	0.208769	0.896824	0.369813	0.853095
1110004F10Rik	888.463	0.0533064	0.134764	0.395553	0.692435	0.970449
1110006O24Rik	6.87912	-0.16669	0.191128	-0.872141	0.383132	NA
1110007C09Rik	740.73	0.0667285	0.181578	0.367492	0.713252	0.973048
1110008F13Rik	559.98	0.0154645	0.173463	0.0891518	0.928961	0.994519
1110008J03Rik	136.779	-0.0622584	0.207574	-0.299933	0.764228	0.980177
1110008L16Rik	158.022	0.130123	0.19965	0.651755	0.514559	0.924565
1110008P14Rik	350.397	0.169314	0.176507	0.959249	0.337433	0.829959
1110012L19Rik	147.523	0.196229	0.209858	0.935059	0.349758	0.837971
1110015O18Rik	0	NA	NA	NA	NA	NA
1110017D15Rik	3.54456	0.0904081	0.145748	0.620306	0.535056	NA
1110018G07Rik	1032.93	-0.192959	0.130776	-1.47549	0.140081	0.594909
1110019D14Rik	41.5226	-0.373645	0.249717	-1.49628	0.134582	0.583424
1110020A21Rik	8.82505	0.187901	0.205711	0.913425	0.361019	NA
1110025L11Rik	0	NA	NA	NA	NA	NA
1110028F11Rik	0	NA	NA	NA	NA	NA
1110028F18Rik	0.73892	-0.0162779	0.0667734	-0.243778	0.807403	NA
1110032A03Rik	54.313	-0.0249932	0.249494	-0.100175	0.920205	0.993925
1110032F04Rik	0	NA	NA	NA	NA	NA
1110034G24Rik	40.2086	0.0571246	0.249168	0.229261	0.818666	0.984711
1110035M17Rik	1.71312	-0.0518021	0.102703	-0.504387	0.613989	NA
1110036E04Rik	0	NA	NA	NA	NA	NA
1110037F02Rik	1680.61	0.0890709	0.121657	0.732147	0.464079	0.906544
1110038B12Rik	850.622	0.0332126	0.157961	0.210257	0.833467	0.986462
1110038F14Rik	491.433	-0.23521	0.163797	-1.43599	0.151005	0.613241
1110046J04Rik	50.0469	-0.00482078	0.245327	-0.0196504	0.984322	0.998288
1110051M20Rik	430.123	-0.0802609	0.15601	-0.51446	0.60693	0.945028
1110054M08Rik	20.1289	-0.105082	0.23297	-0.451053	0.651951	0.959205
1110057K04Rik	669.056	0.0860517	0.152725	0.563441	0.573135	0.939194
1110058L19Rik	147.12	0.0278792	0.206332	0.135118	0.892518	0.991517
1110059E24Rik	352.413	0.288643	0.174784	1.65143	0.0986511	0.495689
1110059G10Rik	152.758	-0.110819	0.205068	-0.540403	0.588919	0.944067
1110059M19Rik	16.9271	-0.721606	0.234089	-3.08262	0.00205189	0.0348441
1110065P20Rik	127.295	-0.261759	0.215409	-1.21517	0.224301	0.716604
1190002F15Rik	65.4241	0.53503	0.242985	2.20191	0.0276719	0.230075
1190002N15Rik	3172.28	-0.183989	0.127033	-1.44836	0.147517	0.609364
1190003J15Rik	0	NA	NA	NA	NA	NA
1190003K10Rik	0	NA	NA	NA	NA	NA
1190005I06Rik	30.4734	0.231128	0.247188	0.935026	0.349775	0.837971
1190007I07Rik	20.0648	-0.18214	0.241553	-0.754037	0.450827	0.900401
1200011I18Rik	710.974	-0.0597312	0.146494	-0.407738	0.683466	0.968054
1200014J11Rik	843.212	0.105248	0.133876	0.786157	0.431775	0.891221
1300002E11Rik	153.126	-0.123251	0.203681	-0.605118	0.545101	0.933274
1300002K09Rik	1.00879	0.0475197	0.0859373	0.552957	0.580293	NA
1300015D01Rik	0	NA	NA	NA	NA	NA
1300017J02Rik	0.253378	0.0154668	0.049419	0.312973	0.754302	NA
1300018J18Rik	262.227	-0.0706855	0.179259	-0.394322	0.693344	0.970905
1500002O10Rik	0.253378	0.0154668	0.049419	0.312973	0.754302	NA
1500004A13Rik	64.2364	-0.11459	0.243639	-0.470327	0.638122	0.954674
1500009C09Rik	0.73892	-0.0162779	0.0667734	-0.243778	0.807403	NA
1500009L16Rik	0	NA	NA	NA	NA	NA
1500011B03Rik	73.0248	-0.139939	0.235902	-0.593207	0.553043	0.936226
1500011K16Rik	158.096	-0.192573	0.203759	-0.945103	0.344606	0.83383
1500012F01Rik	1145.27	-0.0542591	0.15668	-0.346305	0.729113	0.975711
1500012K07Rik	5.90965	-0.095469	0.180522	-0.52885	0.59691	NA
1500015A07Rik	38.4684	-0.12406	0.249209	-0.497813	0.618616	0.949391
1500015L24Rik	1.26494	0.0299457	0.100793	0.297102	0.766388	NA
1500015O10Rik	10.5103	-0.329453	0.214103	-1.53876	0.123862	NA
1500016L03Rik	0	NA	NA	NA	NA	NA
1500017E21Rik	6.87129	-0.22772	0.18584	-1.22536	0.220441	NA
1500032L24Rik	1377.51	-0.0260416	0.131585	-0.197907	0.843118	0.988288
1600002D24Rik	0.253378	0.0154668	0.049419	0.312973	0.754302	NA
1600002H07Rik	125.236	0.514729	0.211479	2.43395	0.0149352	0.15213
1600002K03Rik	90.2806	-0.052443	0.22852	-0.22949	0.818488	0.984711
1600010M07Rik	0	NA	NA	NA	NA	NA
1600012H06Rik	652.307	-0.199631	0.147029	-1.35776	0.174538	0.654615
1600014C10Rik	221.892	0.10932	0.18453	0.592426	0.553565	0.936226
1600014C23Rik	0.744805	-0.0194515	0.0757087	-0.256925	0.797237	NA
1600014K23Rik	0	NA	NA	NA	NA	NA
1600015I10Rik	0	NA	NA	NA	NA	NA
1600016N20Rik	3.58353	0.136334	0.149553	0.911606	0.361976	NA
1600019K03Rik	1.5317	0.053072	0.107525	0.493577	0.621605	NA
1600020E01Rik	85.5166	-0.0243027	0.234909	-0.103456	0.917601	0.993675
1600023N17Rik	4.70168	-0.00274377	0.161703	-0.016968	0.986462	NA
1600025M17Rik	0	NA	NA	NA	NA	NA
1600029D21Rik	6.17606	-0.145405	0.18077	-0.804365	0.421186	NA
1600029I14Rik	0.235277	-0.0130653	0.049419	-0.264378	0.791489	NA
1600029O15Rik	0	NA	NA	NA	NA	NA
1700001C02Rik	0	NA	NA	NA	NA	NA
1700001C19Rik	0.266757	0.0154668	0.049419	0.312973	0.754302	NA
1700001D01Rik	0.963591	-0.0693885	0.0761392	-0.911337	0.362118	NA
1700001F09Rik	0.235277	-0.0130653	0.049419	-0.264378	0.791489	NA
1700001G11Rik	0.744805	-0.0194515	0.0757087	-0.256925	0.797237	NA
1700001G17Rik	2.72502	0.0280363	0.132454	0.211668	0.832366	NA
1700001J03Rik	0	NA	NA	NA	NA	NA
1700001J11Rik	1.25906	0.0236088	0.0920781	0.2564	0.797642	NA
1700001K19Rik	1.75948	0.0248747	0.102617	0.242403	0.808468	NA
1700001K23Rik	1.51832	0.0542979	0.109237	0.497065	0.619143	NA
1700001L05Rik	54.5526	-0.157589	0.246028	-0.64053	0.521828	0.925919
1700001L19Rik	1.00407	0.00387973	0.0747313	0.0519157	0.958596	NA
1700001O22Rik	8.9751	0.0157628	0.185183	0.0851201	0.932166	NA
1700001P01Rik	0.755412	0.0259946	0.0762106	0.341089	0.733036	NA
1700003C15Rik	0	NA	NA	NA	NA	NA
1700003D09Rik	0	NA	NA	NA	NA	NA
1700003E16Rik	37.6562	0.326949	0.249466	1.3106	0.189994	0.676253
1700003F12Rik	65.7178	-0.170543	0.239309	-0.712647	0.476064	0.910626
1700003F17Rik	0.731426	-0.0203614	0.0752838	-0.270462	0.786805	NA
1700003G13Rik	0	NA	NA	NA	NA	NA
1700003G18Rik	0	NA	NA	NA	NA	NA
1700003H04Rik	0	NA	NA	NA	NA	NA
1700003L19Rik	0	NA	NA	NA	NA	NA
1700003M02Rik	1.53365	0.104843	0.0918152	1.14189	0.253501	NA
1700003M07Rik	0.533514	0.0299348	0.0502455	0.595771	0.551329	NA
1700003P14Rik	0	NA	NA	NA	NA	NA
1700006A11Rik	0	NA	NA	NA	NA	NA
1700006E09Rik	0	NA	NA	NA	NA	NA
1700006F04Rik	0	NA	NA	NA	NA	NA
1700006H21Rik	0	NA	NA	NA	NA	NA
1700007B14Rik	0	NA	NA	NA	NA	NA
1700007F19Rik	0	NA	NA	NA	NA	NA
1700007G11Rik	4.04426	0.159298	0.151487	1.05156	0.293	NA
1700007J10Rik	42.9253	0.123194	0.248225	0.4963	0.619683	0.949727
1700007K09Rik	0.731426	-0.0203614	0.0752838	-0.270462	0.786805	NA
1700007K13Rik	3.93993	-0.0378197	0.12449	-0.303797	0.761282	NA
1700007L15Rik	12.5419	0.156392	0.220389	0.709616	0.477942	NA
1700007P06Rik	0	NA	NA	NA	NA	NA
1700008A04Rik	0	NA	NA	NA	NA	NA
1700008F21Rik	0	NA	NA	NA	NA	NA
1700008I05Rik	8.97421	-0.0385629	0.201682	-0.191207	0.848364	NA
1700008J07Rik	73.6184	-0.208968	0.241097	-0.866739	0.386085	0.863481
1700008K24Rik	0	NA	NA	NA	NA	NA
1700008O03Rik	0.253378	0.0154668	0.049419	0.312973	0.754302	NA
1700008P02Rik	0	NA	NA	NA	NA	NA
1700009C05Rik	0	NA	NA	NA	NA	NA
1700009J07Rik	0	NA	NA	NA	NA	NA
1700009N14Rik	2.04872	0.0407831	0.107454	0.37954	0.704287	NA
1700009P17Rik	6.68432	-0.071891	0.189529	-0.379313	0.704455	NA
1700010B08Rik	0	NA	NA	NA	NA	NA
1700010D01Rik	0	NA	NA	NA	NA	NA
1700010I02Rik	0	NA	NA	NA	NA	NA
1700010I14Rik	0.253378	0.0154668	0.049419	0.312973	0.754302	NA
1700010J16Rik	0	NA	NA	NA	NA	NA
1700010K23Rik	0	NA	NA	NA	NA	NA
1700011A15Rik	0.253378	0.0154668	0.049419	0.312973	0.754302	NA
1700011B04Rik	0	NA	NA	NA	NA	NA
1700011E24Rik	0.73892	-0.0162779	0.0667734	-0.243778	0.807403	NA
1700011H14Rik	0.266757	0.0154668	0.049419	0.312973	0.754302	NA
1700011I03Rik	0.956096	-0.0712	0.0771005	-0.92347	0.355762	NA
1700011J10Rik	47.0696	0.334719	0.248145	1.34888	0.177374	0.658353
1700011L22Rik	0.470554	-0.0266484	0.0494734	-0.53864	0.590135	NA
1700011M02Rik	0	NA	NA	NA	NA	NA
1700012A03Rik	0	NA	NA	NA	NA	NA
1700012B07Rik	1.77447	0.0295526	0.113619	0.260102	0.794785	NA
1700012B09Rik	18.5794	0.240876	0.239755	1.00468	0.315052	0.811345
1700012B15Rik	93.1383	0.0203717	0.224474	0.0907535	0.927688	0.994272
1700012D01Rik	12.8249	-0.120517	0.223005	-0.540423	0.588905	NA
1700012D14Rik	2.50901	0.0528302	0.131548	0.401604	0.687976	NA
1700012I11Rik	0.533514	0.0299348	0.0502455	0.595771	0.551329	NA
1700012L04Rik	0	NA	NA	NA	NA	NA
1700012P22Rik	0	NA	NA	NA	NA	NA
1700013D24Rik	0	NA	NA	NA	NA	NA
1700013F07Rik	0.744805	-0.0194515	0.0757087	-0.256925	0.797237	NA
1700013G23Rik	1.99637	0.00783374	0.122644	0.0638736	0.949071	NA
1700013G24Rik	2.43544	-0.0762258	0.129296	-0.589543	0.555497	NA
1700013H16Rik	0	NA	NA	NA	NA	NA
1700015E13Rik	0.235277	-0.0130653	0.049419	-0.264378	0.791489	NA
1700015F17Rik	0	NA	NA	NA	NA	NA
1700015G11Rik	0	NA	NA	NA	NA	NA
1700016C15Rik	1.26217	0.0670512	0.0935886	0.716447	0.473716	NA
1700016D06Rik	0.728314	-0.0389802	0.0575198	-0.677683	0.497973	NA
1700016G22Rik	0.253378	0.0154668	0.049419	0.312973	0.754302	NA
1700016H13Rik	0	NA	NA	NA	NA	NA
1700016K19Rik	0	NA	NA	NA	NA	NA
1700016L04Rik	0.242771	-0.0130653	0.049419	-0.264378	0.791489	NA
1700016L21Rik	0	NA	NA	NA	NA	NA
1700016P04Rik	0	NA	NA	NA	NA	NA
1700017B05Rik	1110.68	0.152237	0.127591	1.19317	0.232804	0.728305
1700017D01Rik	0	NA	NA	NA	NA	NA
1700017G19Rik	0	NA	NA	NA	NA	NA
1700017J07Rik	0	NA	NA	NA	NA	NA
1700017N19Rik	0	NA	NA	NA	NA	NA
1700018A04Rik	0.731426	-0.0203614	0.0752838	-0.270462	0.786805	NA
1700018B08Rik	0	NA	NA	NA	NA	NA
1700018B24Rik	0	NA	NA	NA	NA	NA
1700018C11Rik	0.506755	0.0290359	0.0495187	0.586361	0.557633	NA
1700018F24Rik	0	NA	NA	NA	NA	NA
1700018G05Rik	0	NA	NA	NA	NA	NA
1700018L02Rik	1.25906	0.0236088	0.0920781	0.2564	0.797642	NA
1700019A02Rik	0	NA	NA	NA	NA	NA
1700019B03Rik	0.253378	0.0154668	0.049419	0.312973	0.754302	NA
1700019B21Rik	0	NA	NA	NA	NA	NA
1700019D03Rik	0.742032	0.01953	0.0670432	0.291304	0.770819	NA
1700019E08Rik	0	NA	NA	NA	NA	NA
1700019G17Rik	6.60679	0.212773	0.188096	1.13119	0.257974	NA
1700019G24Rik	1.75359	0.0304865	0.11552	0.263906	0.791852	NA
1700019L03Rik	94.0316	-0.127665	0.227097	-0.56216	0.574007	0.939728
1700019M22Rik	0	NA	NA	NA	NA	NA
1700019N19Rik	0.502034	0.00183265	0.057278	0.0319957	0.974475	NA
1700019O17Rik	0	NA	NA	NA	NA	NA
1700020A23Rik	4.37634	-0.136867	0.158427	-0.863915	0.387635	NA
1700020D05Rik	5.22342	0.0357885	0.173564	0.206197	0.836637	NA
1700020G17Rik	0	NA	NA	NA	NA	NA
1700020I14Rik	800.671	-0.33236	0.14121	-2.35366	0.0185899	0.175852
1700020L24Rik	64.0079	-0.0356624	0.245831	-0.145069	0.884656	0.991376
1700020M21Rik	0	NA	NA	NA	NA	NA
1700020N01Rik	0	NA	NA	NA	NA	NA
1700020N15Rik	0	NA	NA	NA	NA	NA
1700020N18Rik	0	NA	NA	NA	NA	NA
1700021F05Rik	243.437	0.106334	0.185095	0.574483	0.565641	0.939194
1700021F07Rik	0	NA	NA	NA	NA	NA
1700021K19Rik	1821.91	-0.10698	0.163826	-0.65301	0.51375	0.92411
1700021N21Rik	0	NA	NA	NA	NA	NA
1700022A21Rik	0	NA	NA	NA	NA	NA
1700022A22Rik	0	NA	NA	NA	NA	NA
1700022E09Rik	0	NA	NA	NA	NA	NA
1700022H16Rik	0	NA	NA	NA	NA	NA
1700022I11Rik	0.972588	-0.029624	0.0741914	-0.399291	0.689679	NA
1700022P22Rik	0.235277	-0.0130653	0.049419	-0.264378	0.791489	NA
1700023A16Rik	0	NA	NA	NA	NA	NA
1700023C21Rik	0	NA	NA	NA	NA	NA
1700023E05Rik	0	NA	NA	NA	NA	NA
1700023F02Rik	0	NA	NA	NA	NA	NA
1700023F06Rik	2.31387	0.0564895	0.109842	0.51428	0.607057	NA
1700023L04Rik	0.755412	0.0259946	0.0762106	0.341089	0.733036	NA
1700024B18Rik	0	NA	NA	NA	NA	NA
1700024F13Rik	0	NA	NA	NA	NA	NA
1700024G13Rik	0	NA	NA	NA	NA	NA
1700024P03Rik	0.266757	0.0154668	0.049419	0.312973	0.754302	NA
1700024P04Rik	0	NA	NA	NA	NA	NA
1700024P16Rik	29.1114	0.236841	0.248836	0.951797	0.3412	0.832317
1700025B11Rik	0	NA	NA	NA	NA	NA
1700025C18Rik	0	NA	NA	NA	NA	NA
1700025E21Rik	0.987577	-0.0398404	0.0850494	-0.468438	0.639471	NA
1700025F22Rik	0	NA	NA	NA	NA	NA
1700025F24Rik	4.1812	-0.117503	0.155714	-0.754608	0.450484	NA
1700025G04Rik	258.893	0.532942	0.177757	2.99815	0.00271622	0.0432927
1700025K24Rik	0.266757	0.0154668	0.049419	0.312973	0.754302	NA
1700025M24Rik	0	NA	NA	NA	NA	NA
1700025N23Rik	0	NA	NA	NA	NA	NA
1700026D08Rik	0.266757	0.0154668	0.049419	0.312973	0.754302	NA
1700026D11Rik	0	NA	NA	NA	NA	NA
1700026F02Rik	0	NA	NA	NA	NA	NA
1700026L06Rik	3.35136	0.17703	0.13721	1.29022	0.196975	NA
1700027A15Rik	1.01628	0.0469545	0.0861115	0.545275	0.585564	NA
1700027F09Rik	0	NA	NA	NA	NA	NA
1700027H10Rik	0	NA	NA	NA	NA	NA
1700027I24Rik	0	NA	NA	NA	NA	NA
1700027J07Rik	0	NA	NA	NA	NA	NA
1700028B04Rik	0	NA	NA	NA	NA	NA
1700028D13Rik	0	NA	NA	NA	NA	NA
1700028E10Rik	3.4545	-0.0714814	0.150655	-0.474471	0.635164	NA
1700028I16Rik	0.496149	0.00136189	0.0571112	0.0238463	0.980975	NA
1700028J19Rik	5.23369	-0.00252359	0.175598	-0.0143714	0.988534	NA
1700028K03Rik	9.03128	0.0267716	0.202593	0.132145	0.89487	NA
1700028M03Rik	0	NA	NA	NA	NA	NA
1700028P14Rik	0.253378	0.0154668	0.049419	0.312973	0.754302	NA
1700028P15Rik	0	NA	NA	NA	NA	NA
1700029B22Rik	0	NA	NA	NA	NA	NA
1700029F12Rik	0	NA	NA	NA	NA	NA
1700029H14Rik	0.762906	0.0254567	0.0764419	0.333021	0.739119	NA
1700029I15Rik	7.54639	0.0949187	0.195315	0.485978	0.626983	NA
1700029J03Rik	0.235277	-0.0130653	0.049419	-0.264378	0.791489	NA
1700029J07Rik	9.87689	-0.131505	0.203621	-0.645832	0.518388	NA
1700029M20Rik	0	NA	NA	NA	NA	NA
1700029N11Rik	0	NA	NA	NA	NA	NA
1700029P11Rik	0	NA	NA	NA	NA	NA
1700030A11Rik	0	NA	NA	NA	NA	NA
1700030C10Rik	0	NA	NA	NA	NA	NA
1700030F04Rik	0	NA	NA	NA	NA	NA
1700030F18Rik	0.235277	-0.0130653	0.049419	-0.264378	0.791489	NA
1700030J22Rik	45.1448	0.232678	0.247619	0.939662	0.347391	0.835951
1700030K09Rik	139.662	0.0950526	0.205607	0.462303	0.643864	0.955986
1700030L20Rik	0	NA	NA	NA	NA	NA
1700030M09Rik	0	NA	NA	NA	NA	NA
1700030N03Rik	0	NA	NA	NA	NA	NA
1700030O20Rik	0	NA	NA	NA	NA	NA
1700031A10Rik	1.00568	0.00304811	0.0840414	0.0362691	0.971068	NA
1700031F05Rik	0	NA	NA	NA	NA	NA
1700031M16Rik	0	NA	NA	NA	NA	NA
1700031P21Rik	0	NA	NA	NA	NA	NA
1700034E13Rik	0.959208	-0.0304062	0.073876	-0.411584	0.680645	NA
1700034F02Rik	1.9228	-0.117429	0.113442	-1.03514	0.300604	NA
1700034G24Rik	0	NA	NA	NA	NA	NA
1700034H15Rik	1.46874	-0.0401075	0.106229	-0.377555	0.705761	NA
1700034I23Rik	1.22008	-0.0166195	0.0912494	-0.182133	0.855478	NA
1700034J05Rik	0.488655	0.00180403	0.056819	0.0317505	0.974671	NA
1700034K08Rik	0	NA	NA	NA	NA	NA
1700034O15Rik	0	NA	NA	NA	NA	NA
1700034P13Rik	0.992298	0.00167026	0.0744659	0.0224299	0.982105	NA
1700036G14Rik	0	NA	NA	NA	NA	NA
1700037C18Rik	21.7353	-0.102354	0.241314	-0.424152	0.671455	0.964165
1700037H04Rik	585.639	0.104321	0.147539	0.707078	0.479518	0.911635
1700039E15Rik	0	NA	NA	NA	NA	NA
1700039E22Rik	0	NA	NA	NA	NA	NA
1700040L02Rik	0.266757	0.0154668	0.049419	0.312973	0.754302	NA
1700040N02Rik	0	NA	NA	NA	NA	NA
1700041C23Rik	0	NA	NA	NA	NA	NA
1700041M19Rik	0	NA	NA	NA	NA	NA
1700042B14Rik	0	NA	NA	NA	NA	NA
1700042G07Rik	0	NA	NA	NA	NA	NA
1700042G15Rik	0	NA	NA	NA	NA	NA
1700042O10Rik	1.95428	-0.0845214	0.120755	-0.699943	0.483963	NA
1700044C05Rik	0	NA	NA	NA	NA	NA
1700044K03Rik	0	NA	NA	NA	NA	NA
1700045H11Rik	0	NA	NA	NA	NA	NA
1700045I19Rik	0	NA	NA	NA	NA	NA
1700046C09Rik	0	NA	NA	NA	NA	NA
1700047E10Rik	0	NA	NA	NA	NA	NA
1700047G03Rik	0	NA	NA	NA	NA	NA
1700047I17Rik2	0	NA	NA	NA	NA	NA
1700047L14Rik	0	NA	NA	NA	NA	NA
1700047M11Rik	0	NA	NA	NA	NA	NA
1700048M11Rik	5.48673	-0.0554561	0.171862	-0.322678	0.746939	NA
1700048O20Rik	0.266757	0.0154668	0.049419	0.312973	0.754302	NA
1700049E15Rik	0	NA	NA	NA	NA	NA
1700049E22Rik	0	NA	NA	NA	NA	NA
1700049G17Rik	126.85	-0.0487158	0.216543	-0.224971	0.822002	0.984808
1700049L16Rik	0.253378	0.0154668	0.049419	0.312973	0.754302	NA
1700051A21Rik	0	NA	NA	NA	NA	NA
1700052I22Rik	0	NA	NA	NA	NA	NA
1700052K11Rik	119.886	0.0243728	0.213483	0.114167	0.909105	0.992659
1700052N19Rik	361.01	0.0909621	0.179303	0.50731	0.611937	0.946528
1700054A03Rik	0	NA	NA	NA	NA	NA
1700054K19Rik	0	NA	NA	NA	NA	NA
1700054M17Rik	0	NA	NA	NA	NA	NA
1700054O13Rik	0.242771	-0.0130653	0.049419	-0.264378	0.791489	NA
1700055C04Rik	0	NA	NA	NA	NA	NA
1700055N04Rik	2.9076	-0.0985449	0.128539	-0.766651	0.443289	NA
1700056E22Rik	23.0246	0.177631	0.245398	0.723849	0.469158	0.90908
1700057G04Rik	0.242771	-0.0130653	0.049419	-0.264378	0.791489	NA
1700057H15Rik	0	NA	NA	NA	NA	NA
1700058G18Rik	0	NA	NA	NA	NA	NA
1700060C16Rik	0	NA	NA	NA	NA	NA
1700060C20Rik	0	NA	NA	NA	NA	NA
1700061F12Rik	0	NA	NA	NA	NA	NA
1700061G19Rik	4.6883	-0.00339842	0.159948	-0.0212471	0.983049	NA
1700061I17Rik	2.23948	0.0560389	0.110972	0.504981	0.613572	NA
1700063A18Rik	0	NA	NA	NA	NA	NA
1700063D05Rik	0.959208	-0.0304062	0.073876	-0.411584	0.680645	NA
1700063O14Rik	0	NA	NA	NA	NA	NA
1700064J06Rik	0	NA	NA	NA	NA	NA
1700064M15Rik	0	NA	NA	NA	NA	NA
1700065D16Rik	0.235277	-0.0130653	0.049419	-0.264378	0.791489	NA
1700065I16Rik	0	NA	NA	NA	NA	NA
1700065I17Rik	0	NA	NA	NA	NA	NA
1700065J11Rik	0	NA	NA	NA	NA	NA
1700065J18Rik	3.72758	-0.00902997	0.148899	-0.0606451	0.951642	NA
1700065O20Rik	0	NA	NA	NA	NA	NA
1700066B17Rik	0	NA	NA	NA	NA	NA
1700066B19Rik	0.520135	0.0403906	0.0581592	0.694484	0.487379	NA
1700066J24Rik	37.0312	-0.0885752	0.249463	-0.355064	0.722542	0.974576
1700066M21Rik	261.959	0.25743	0.176383	1.45949	0.14443	0.604984
1700066N21Rik	0	NA	NA	NA	NA	NA
1700066O22Rik	0	NA	NA	NA	NA	NA
1700067G17Rik	0	NA	NA	NA	NA	NA
1700067K01Rik	5.15263	-0.121103	0.173845	-0.696615	0.486044	NA
1700067P10Rik	0	NA	NA	NA	NA	NA
1700069L16Rik	0	NA	NA	NA	NA	NA
1700069P05Rik	0	NA	NA	NA	NA	NA
1700071K01Rik	0	NA	NA	NA	NA	NA
1700071M16Rik	4.47078	-0.0254888	0.166544	-0.153045	0.878363	NA
1700072B07Rik	0	NA	NA	NA	NA	NA
1700072O05Rik	0	NA	NA	NA	NA	NA
1700073E17Rik	0	NA	NA	NA	NA	NA
1700074H08Rik	0	NA	NA	NA	NA	NA
1700074P13Rik	0	NA	NA	NA	NA	NA
1700080E11Rik	0	NA	NA	NA	NA	NA
1700080N15Rik	0	NA	NA	NA	NA	NA
1700080O16Rik	0.235277	-0.0130653	0.049419	-0.264378	0.791489	NA
1700081H04Rik	0	NA	NA	NA	NA	NA
1700081H22Rik	0	NA	NA	NA	NA	NA
1700084C01Rik	0	NA	NA	NA	NA	NA
1700084E18Rik	2.68293	-0.0446013	0.122076	-0.365356	0.714846	NA
1700084F23Rik	0	NA	NA	NA	NA	NA
1700084J12Rik	0.242771	-0.0130653	0.049419	-0.264378	0.791489	NA
1700085B03Rik	0	NA	NA	NA	NA	NA
1700085C21Rik	0	NA	NA	NA	NA	NA
1700086L19Rik	0.713325	-0.0533485	0.0671054	-0.794996	0.426616	NA
1700086O06Rik	11.549	-0.248355	0.219581	-1.13104	0.258038	NA
1700088E04Rik	17.01	0.125228	0.236199	0.530177	0.595989	0.944744
1700091E21Rik	0	NA	NA	NA	NA	NA
1700091H14Rik	0	NA	NA	NA	NA	NA
1700092C02Rik	0	NA	NA	NA	NA	NA
1700092C10Rik	0	NA	NA	NA	NA	NA
1700092E19Rik	0	NA	NA	NA	NA	NA
1700092K14Rik	0	NA	NA	NA	NA	NA
1700092M07Rik	1.19137	-0.0875002	0.0850398	-1.02893	0.303512	NA
1700093K21Rik	35.264	0.215692	0.249715	0.86375	0.387725	0.864848
1700094D03Rik	66.9167	-0.281762	0.239515	-1.17639	0.239441	0.736523
1700094J05Rik	0.242771	-0.0130653	0.049419	-0.264378	0.791489	NA
1700094M24Rik	0	NA	NA	NA	NA	NA
1700095A21Rik	0	NA	NA	NA	NA	NA
1700095B10Rik	0.266757	0.0154668	0.049419	0.312973	0.754302	NA
1700095B22Rik	0	NA	NA	NA	NA	NA
1700096J18Rik	0	NA	NA	NA	NA	NA
1700096K18Rik	16.4686	-0.164317	0.229785	-0.715092	0.474552	0.910626
1700097N02Rik	0	NA	NA	NA	NA	NA
1700100L14Rik	0	NA	NA	NA	NA	NA
1700101E01Rik	2.01447	0.05245	0.121546	0.431524	0.666087	NA
1700101I11Rik	0.762906	0.0254567	0.0764419	0.333021	0.739119	NA
1700101O22Rik	0	NA	NA	NA	NA	NA
1700102H20Rik	1.51832	0.0542979	0.109237	0.497065	0.619143	NA
1700102P08Rik	2.20605	-0.0524533	0.121227	-0.432687	0.665242	NA
1700104A03Rik	0	NA	NA	NA	NA	NA
1700105P06Rik	0.974197	-0.0407818	0.0847249	-0.481344	0.630272	NA
1700106J16Rik	0	NA	NA	NA	NA	NA
1700108F19Rik	4.24611	0.0351028	0.163386	0.214846	0.829887	NA
1700108J01Rik	0.728314	-0.0389802	0.0575198	-0.677683	0.497973	NA
1700109F18Rik	0	NA	NA	NA	NA	NA
1700109G14Rik	0	NA	NA	NA	NA	NA
1700109G15Rik	0	NA	NA	NA	NA	NA
1700109H08Rik	9.63689	-0.15292	0.204754	-0.746847	0.455156	NA
1700109I08Rik	0	NA	NA	NA	NA	NA
1700110C19Rik	1.21697	-0.0593115	0.0921533	-0.643618	0.519823	NA
1700110I01Rik	0	NA	NA	NA	NA	NA
1700110K17Rik	0.768791	0.0209523	0.0678282	0.308903	0.757395	NA
1700110M21Rik	0	NA	NA	NA	NA	NA
1700111N16Rik	0	NA	NA	NA	NA	NA
1700112E06Rik	12.2638	0.159274	0.216107	0.737014	0.461114	NA
1700112H15Rik	0.786892	0.0590817	0.0698726	0.845563	0.397796	NA
1700112J05Rik	0.470554	-0.0266484	0.0494734	-0.53864	0.590135	NA
1700113A16Rik	156.176	-0.069322	0.207157	-0.334635	0.7379	0.97591
1700113H08Rik	0	NA	NA	NA	NA	NA
1700119H24Rik	0	NA	NA	NA	NA	NA
1700120C14Rik	2.45354	-0.0338562	0.129506	-0.261426	0.793764	NA
1700120E14Rik	0	NA	NA	NA	NA	NA
1700120G07Rik	1.02217	0.0482905	0.0862503	0.559888	0.575556	NA
1700120K04Rik	7.13914	0.273229	0.188667	1.44821	0.147559	NA
1700121L16Rik	0	NA	NA	NA	NA	NA
1700121N20Rik	0	NA	NA	NA	NA	NA
1700122O11Rik	0	NA	NA	NA	NA	NA
1700123I01Rik	0.488655	0.00180403	0.056819	0.0317505	0.974671	NA
1700123K08Rik	0	NA	NA	NA	NA	NA
1700123L14Rik	0	NA	NA	NA	NA	NA
1700123M08Rik	9.40428	-0.140411	0.206555	-0.679775	0.496647	NA
1700123O12Rik	0	NA	NA	NA	NA	NA
1700123O20Rik	344.01	-0.00597785	0.194757	-0.0306939	0.975514	0.998204
1700123O21Rik	0	NA	NA	NA	NA	NA
1700125G02Rik	0.242771	-0.0130653	0.049419	-0.264378	0.791489	NA
1700125G22Rik	0	NA	NA	NA	NA	NA
1700125H03Rik	10.4587	0.0268374	0.212855	0.126083	0.899666	NA
1700125H20Rik	0	NA	NA	NA	NA	NA
1700126H18Rik	0.253378	0.0154668	0.049419	0.312973	0.754302	NA
1700128A07Rik	0	NA	NA	NA	NA	NA
1700128F08Rik	0	NA	NA	NA	NA	NA
1700129C05Rik	0	NA	NA	NA	NA	NA
1810006J02Rik	0	NA	NA	NA	NA	NA
1810007C17Rik	0	NA	NA	NA	NA	NA
1810007D17Rik	0	NA	NA	NA	NA	NA
1810007I06Rik	0	NA	NA	NA	NA	NA
1810008I18Rik	2.80413	0.0711552	0.13418	0.530296	0.595907	NA
1810009A15Rik	190.404	-0.0690987	0.200465	-0.344692	0.730326	0.975711
1810009J06Rik	0	NA	NA	NA	NA	NA
1810010D01Rik	0.755412	0.0259946	0.0762106	0.341089	0.733036	NA
1810010H24Rik	6.25308	0.0771197	0.185769	0.415137	0.678042	NA
1810011H11Rik	0	NA	NA	NA	NA	NA
1810011O10Rik	358.29	0.606635	0.192034	3.15899	0.00158315	0.0283779
1810012K16Rik	0.470554	-0.0266484	0.0494734	-0.53864	0.590135	NA
1810013A23Rik	2.70381	-0.0548575	0.135222	-0.405684	0.684975	NA
1810013D10Rik	26.3139	-0.0414818	0.247548	-0.167571	0.866921	0.990033
1810013L24Rik	1575.29	-0.00049377	0.156232	-0.00316049	0.997478	0.999404
1810014B01Rik	17.9769	-0.0839506	0.229798	-0.365323	0.71487	0.97327
1810018F18Rik	0	NA	NA	NA	NA	NA
1810019D21Rik	0.723932	-0.0154676	0.0663258	-0.233206	0.815601	NA
1810019J16Rik	0	NA	NA	NA	NA	NA
1810020O05Rik	0	NA	NA	NA	NA	NA
1810021B22Rik	7.20723	-0.065755	0.19109	-0.344105	0.730767	NA
1810022K09Rik	389.617	-0.0900958	0.158491	-0.568459	0.569723	0.939194
1810024B03Rik	3.8652	-0.127912	0.145458	-0.879375	0.379198	NA
1810026B05Rik	224.958	0.12	0.231256	0.518906	0.603826	0.944786
1810026J23Rik	631.913	0.0277347	0.154544	0.179461	0.857576	0.988755
1810030O07Rik	648.061	-0.0313517	0.14313	-0.219044	0.826616	0.9856
1810032O08Rik	167.162	-0.228246	0.206552	-1.10503	0.269147	0.768887
1810033B17Rik	0	NA	NA	NA	NA	NA
1810034E14Rik	55.2755	0.081744	0.245386	0.333124	0.739041	0.97591
1810035I16Rik	0	NA	NA	NA	NA	NA
1810037I17Rik	622.002	0.00674622	0.14537	0.0464072	0.962986	0.998072
1810041L15Rik	1.50771	0.00610875	0.107754	0.0566914	0.954791	NA
1810043G02Rik	266.135	0.132401	0.183007	0.723473	0.469389	0.90908
1810043H04Rik	102.337	0.125433	0.232739	0.538945	0.589925	0.944177
1810044D09Rik	7.16559	-0.102791	0.188717	-0.54468	0.585973	NA
1810046K07Rik	0	NA	NA	NA	NA	NA
1810053B23Rik	0	NA	NA	NA	NA	NA
1810055G02Rik	625.504	0.177831	0.173992	1.02207	0.30675	0.804238
1810058I24Rik	693.616	0.0779243	0.139587	0.55825	0.576674	0.941203
1810062G17Rik	6.87043	0.182504	0.186556	0.97828	0.327936	NA
1810062O18Rik	2.24075	-0.0117351	0.109286	-0.107379	0.914488	NA
1810064F22Rik	0	NA	NA	NA	NA	NA
1810065E05Rik	0.253378	0.0154668	0.049419	0.312973	0.754302	NA
2010001E11Rik	0	NA	NA	NA	NA	NA
2010001M06Rik	4.44207	-0.103839	0.163715	-0.63427	0.525904	NA
2010002M12Rik	0	NA	NA	NA	NA	NA
2010003K11Rik	0	NA	NA	NA	NA	NA
2010003O02Rik	7.51019	0.023742	0.195383	0.121515	0.903283	NA
2010005H15Rik	3.74408	0.0328815	0.155009	0.212126	0.832009	NA
2010009K17Rik	1.47346	0.00385813	0.0967399	0.0398815	0.968188	NA
2010010A06Rik	1.74771	0.027984	0.113344	0.246895	0.80499	NA
2010012O05Rik	222.05	-0.297396	0.188042	-1.58154	0.113754	0.535247
2010015L04Rik	16.7652	0.321501	0.226348	1.42038	0.155497	0.623764
2010016I18Rik	0.235277	-0.0130653	0.049419	-0.264378	0.791489	NA
2010106C02Rik	0	NA	NA	NA	NA	NA
2010106E10Rik	0	NA	NA	NA	NA	NA
2010107E04Rik	753.195	0.205388	0.163958	1.25269	0.210319	0.698578
2010107G12Rik	1.7084	-0.0968452	0.10698	-0.905263	0.365326	NA
2010107G23Rik	7.6719	-0.1026	0.197121	-0.520493	0.60272	NA
2010109A12Rik	0.266757	0.0154668	0.049419	0.312973	0.754302	NA
2010109I03Rik	0	NA	NA	NA	NA	NA
2010111I01Rik	658.389	-0.26604	0.167695	-1.58645	0.112637	0.533035
2010204K13Rik	28.7317	0.0884656	0.248798	0.355573	0.722161	0.974576
2010300C02Rik	0	NA	NA	NA	NA	NA
2010308F09Rik	0.502034	0.00183265	0.057278	0.0319957	0.974475	NA
2010310C07Rik	1.48684	0.00575859	0.107504	0.0535664	0.957281	NA
2010315B03Rik	94.2583	-0.163262	0.230305	-0.708898	0.478388	0.911571
2010320M18Rik	51.4655	-0.276136	0.246154	-1.1218	0.261947	0.762156
2200002D01Rik	130.577	-0.381273	0.221904	-1.71819	0.0857626	0.461314
2200002J24Rik	0	NA	NA	NA	NA	NA
2210010C04Rik	4.52625	0.0566212	0.166148	0.340788	0.733263	NA
2210013O21Rik	283.681	-0.0586038	0.177194	-0.330731	0.740848	0.976105
2210015D19Rik	95.8203	0.14161	0.224816	0.629892	0.528765	0.927766
2210016F16Rik	3.97186	0.0133947	0.157858	0.0848532	0.932378	NA
2210016L21Rik	387.677	-0.0597077	0.163941	-0.364203	0.715706	0.973615
2210018M11Rik	705.306	-0.0230611	0.144557	-0.15953	0.873251	0.990033
2210019I11Rik	0	NA	NA	NA	NA	NA
2210039B01Rik	0.235277	-0.0130653	0.049419	-0.264378	0.791489	NA
2210404J11Rik	125.059	0.00489576	0.211216	0.0231789	0.981508	0.998204
2210404O07Rik	1.00879	0.0475197	0.0859373	0.552957	0.580293	NA
2210404O09Rik	71.9094	0.512334	0.236519	2.16615	0.0303001	0.244407
2210407C18Rik	0	NA	NA	NA	NA	NA
2210408F21Rik	18.0444	-0.183546	0.235479	-0.779456	0.435711	0.893009
2210408I21Rik	68.0617	-0.0860324	0.237272	-0.36259	0.716911	0.974019
2210409D07Rik	0	NA	NA	NA	NA	NA
2210409E12Rik	0.253378	0.0154668	0.049419	0.312973	0.754302	NA
2210414B05Rik	0	NA	NA	NA	NA	NA
2210416O15Rik	13.3667	-0.165014	0.220159	-0.749521	0.453543	NA
2210417A02Rik	0	NA	NA	NA	NA	NA
2210417K05Rik	10.0944	-0.114508	0.204927	-0.558776	0.576314	NA
2210420H20Rik	0	NA	NA	NA	NA	NA
2300002M23Rik	0	NA	NA	NA	NA	NA
2300003K06Rik	0	NA	NA	NA	NA	NA
2300005B03Rik	0	NA	NA	NA	NA	NA
2300009A05Rik	53.8925	-0.0970144	0.243671	-0.398137	0.690529	0.970056
2310001H17Rik	12.5339	0.00158128	0.214978	0.00735554	0.994131	NA
2310001K24Rik	0.242771	-0.0130653	0.049419	-0.264378	0.791489	NA
2310002D06Rik	0	NA	NA	NA	NA	NA
2310002F09Rik	0.705831	-0.0380287	0.0568311	-0.669154	0.503397	NA
2310002J15Rik	0.776286	0.0204994	0.0680474	0.301252	0.763222	NA
2310002L09Rik	1.94367	-0.116632	0.113675	-1.02602	0.304884	NA
2310003H01Rik	303.562	0.00571874	0.17149	0.0333473	0.973398	0.998204
2310005A03Rik	0	NA	NA	NA	NA	NA
2310005E17Rik	0	NA	NA	NA	NA	NA
2310005G13Rik	0.266757	0.0154668	0.049419	0.312973	0.754302	NA
2310007B03Rik	0	NA	NA	NA	NA	NA
2310007L24Rik	0.478048	-0.0351212	0.0564918	-0.621704	0.534136	NA
2310008H04Rik	459.128	0.216226	0.196597	1.09985	0.271399	0.772339
2310008H09Rik	975.093	0.103085	0.159594	0.645921	0.518331	0.925703
2310008N11Rik	1.26494	0.0299457	0.100793	0.297102	0.766388	NA
2310009A05Rik	46.8716	0.254545	0.247555	1.02824	0.303838	0.801241
2310009B15Rik	98.16	0.0468837	0.229127	0.204618	0.83787	0.987413
2310010J17Rik	5.97295	0.0541199	0.180029	0.300618	0.763706	NA
2310010M20Rik	0.502034	0.00183265	0.057278	0.0319957	0.974475	NA
2310011J03Rik	504.944	-0.145934	0.170918	-0.853829	0.3932	0.868458
2310014F07Rik	0.956096	-0.0712	0.0771005	-0.92347	0.355762	NA
2310014L17Rik	34.6968	-0.0253442	0.248795	-0.101868	0.918862	0.993925
2310015A10Rik	108.935	-0.475976	0.226771	-2.09893	0.0358232	0.273264
2310015B20Rik	68.5974	-0.564838	0.238663	-2.36668	0.0179484	0.172345
2310015D24Rik	0	NA	NA	NA	NA	NA
2310016D03Rik	0	NA	NA	NA	NA	NA
2310020H05Rik	4.98814	0.0550791	0.171372	0.321401	0.747906	NA
2310022A10Rik	516.216	0.076466	0.158552	0.482277	0.629609	0.953105
2310022B05Rik	2628.67	-0.415354	0.126514	-3.28305	0.00102689	0.0198046
2310030A07Rik	0.502034	0.00183265	0.057278	0.0319957	0.974475	NA
2310030G06Rik	64.7549	-0.172804	0.23861	-0.724213	0.468935	0.90908
2310033P09Rik	216.251	-0.0379948	0.188504	-0.20156	0.840261	0.988085
2310034C09Rik	0	NA	NA	NA	NA	NA
2310034G01Rik	3.28218	0.0319599	0.144053	0.221862	0.824421	NA
2310034O05Rik	0	NA	NA	NA	NA	NA
2310035C23Rik	836.819	0.0745447	0.13505	0.55198	0.580962	0.942423
2310036O22Rik	1481.3	-0.0112389	0.146851	-0.0765324	0.938996	0.995412
2310039H08Rik	88.7168	0.138542	0.231601	0.598192	0.549712	0.935359
2310039L15Rik	0.253378	0.0154668	0.049419	0.312973	0.754302	NA
2310040G24Rik	3.06339	0.0942775	0.140207	0.672415	0.50132	NA
2310042D19Rik	22.2818	0.0861288	0.242175	0.355646	0.722106	0.974576
2310042E22Rik	0	NA	NA	NA	NA	NA
2310043L19Rik	27.3913	-0.315353	0.244052	-1.29215	0.196304	0.684044
2310043O21Rik	0.235277	-0.0130653	0.049419	-0.264378	0.791489	NA
2310044G17Rik	670.686	-0.191952	0.1414	-1.35751	0.174619	0.654713
2310045N01Rik	161.264	0.0725677	0.211136	0.343701	0.731071	0.975711
2310047M10Rik	226.734	-0.173674	0.192812	-0.90074	0.367726	0.850924
2310050B05Rik	9.23669	-0.0241514	0.205786	-0.117362	0.906573	NA
2310050C09Rik	0	NA	NA	NA	NA	NA
2310057J18Rik	0.253378	0.0154668	0.049419	0.312973	0.754302	NA
2310057M21Rik	160.035	0.0500155	0.207403	0.241151	0.809438	0.98342
2310057N15Rik	0	NA	NA	NA	NA	NA
2310061I04Rik	311.862	-0.0856561	0.169279	-0.506004	0.612854	0.947209
2310061J03Rik	10.3741	-0.136379	0.213325	-0.639302	0.522626	NA
2310061N02Rik	0	NA	NA	NA	NA	NA
2310065F04Rik	1.21697	-0.0593115	0.0921533	-0.643618	0.519823	NA
2310067B10Rik	963.85	-0.0378277	0.134799	-0.280624	0.778999	0.982868
2310068J16Rik	6.21733	0.0312202	0.175754	0.177636	0.859009	NA
2310069B03Rik	1.48684	0.00575859	0.107504	0.0535664	0.957281	NA
2310069G16Rik	0.253378	0.0154668	0.049419	0.312973	0.754302	NA
2310079G19Rik	0	NA	NA	NA	NA	NA
2310081J21Rik	0	NA	NA	NA	NA	NA
2410002F23Rik	475.948	-0.212635	0.190455	-1.11646	0.264227	0.764186
2410003L11Rik	0	NA	NA	NA	NA	NA
2410004B18Rik	260.135	0.057645	0.186967	0.308317	0.757841	0.979802
2410004I01Rik	0	NA	NA	NA	NA	NA
2410004N09Rik	95.2063	-0.152178	0.225826	-0.673874	0.500391	0.919111
2410004P03Rik	0.496149	0.00136189	0.0571112	0.0238463	0.980975	NA
2410006H16Rik	703.236	0.0309915	0.182795	0.169543	0.86537	0.990033
2410007B07Rik	0	NA	NA	NA	NA	NA
2410012E07Rik	6.25469	0.0720974	0.182398	0.395275	0.69264	NA
2410012M07Rik	0	NA	NA	NA	NA	NA
2410015M20Rik	580.767	-0.107244	0.153367	-0.699265	0.484387	0.914536
2410016O06Rik	164.387	-0.12705	0.202899	-0.626177	0.531199	0.927954
2410017I17Rik	0	NA	NA	NA	NA	NA
2410018L13Rik	1.85392	0.12117	0.0982224	1.23363	0.217343	NA
2410018M08Rik	131.381	0.299804	0.226695	1.3225	0.186002	0.670146
2410021H03Rik	10.0822	-0.154801	0.210177	-0.736527	0.46141	NA
2410057H14Rik	0	NA	NA	NA	NA	NA
2410066E13Rik	154.33	-0.242432	0.220547	-1.09923	0.271667	0.772549
2410076I21Rik	15.7261	0.177897	0.225393	0.789277	0.42995	0.890174
2410088K16Rik	0	NA	NA	NA	NA	NA
2410089E03Rik	1791.6	0.103884	0.124833	0.832182	0.405306	0.87583
2410114N07Rik	0	NA	NA	NA	NA	NA
2410124H12Rik	0	NA	NA	NA	NA	NA
2410127L17Rik	117.507	-0.438315	0.222328	-1.97148	0.0486689	0.331183
2410131K14Rik	161.106	0.5212	0.203587	2.56009	0.0104645	0.117813
2410137F16Rik	0.242771	-0.0130653	0.049419	-0.264378	0.791489	NA
2410137M14Rik	0.242771	-0.0130653	0.049419	-0.264378	0.791489	NA
2410141K09Rik	0	NA	NA	NA	NA	NA
2500004C02Rik	17.3614	-0.0996281	0.237294	-0.41985	0.674595	0.966179
2510002D24Rik	68.2131	-0.132116	0.242357	-0.545131	0.585663	0.943619
2510003D18Rik	0.266757	0.0154668	0.049419	0.312973	0.754302	NA
2510003E04Rik	945.742	-0.0552785	0.133989	-0.412561	0.679928	0.967805
2510009E07Rik	820.104	-0.0704115	0.144653	-0.486762	0.626427	0.952526
2510039O18Rik	1231.31	-0.149745	0.131777	-1.13635	0.25581	0.756073
2510049J12Rik	3.45922	-0.0303712	0.150375	-0.20197	0.83994	NA
2600006L11Rik	0	NA	NA	NA	NA	NA
2610001J05Rik	471.957	0.0865092	0.173774	0.497826	0.618607	0.949391
2610002J02Rik	209.779	0.0653917	0.19066	0.342976	0.731617	0.975711
2610002M06Rik	415.067	-0.191936	0.159708	-1.20179	0.229443	0.722716
2610005L07Rik	57.501	-0.130344	0.246233	-0.529351	0.596562	0.944744
2610008E11Rik	604.979	0.00843854	0.169233	0.0498633	0.960231	0.997341
2610015P09Rik	124.266	0.0686056	0.213738	0.32098	0.748226	0.977715
2610016A17Rik	2.50312	0.0526857	0.132813	0.396691	0.691596	NA
2610017I09Rik	0	NA	NA	NA	NA	NA
2610018G03Rik	0	NA	NA	NA	NA	NA
2610019E17Rik	30.7389	0.366759	0.248941	1.47328	0.140677	0.595615
2610019F03Rik	0	NA	NA	NA	NA	NA
2610020C07Rik	23.9792	0.314315	0.245638	1.27959	0.20069	0.689071
2610020H08Rik	68.989	0.406527	0.239812	1.69519	0.090039	0.472685
2610027K06Rik	1.74182	0.0161886	0.089916	0.180041	0.85712	NA
2610028E06Rik	0.242771	-0.0130653	0.049419	-0.264378	0.791489	NA
2610028H24Rik	0.235277	-0.0130653	0.049419	-0.264378	0.791489	NA
2610034B18Rik	444.56	0.245205	0.158775	1.54435	0.122503	0.553747
2610034M16Rik	0	NA	NA	NA	NA	NA
2610035D17Rik	7.32955	0.224096	0.193403	1.1587	0.246578	NA
2610035F20Rik	0.786892	0.0590817	0.0698726	0.845563	0.397796	NA
2610037D02Rik	3.50408	0.012648	0.151707	0.083371	0.933557	NA
2610044O15Rik8	92.9031	0.069897	0.229821	0.304137	0.761024	0.980054
2610100L16Rik	0	NA	NA	NA	NA	NA
2610203C20Rik	980.942	-0.18731	0.200764	-0.932985	0.350828	0.838247
2610203C22Rik	5.79474	0.137739	0.17326	0.794983	0.426623	NA
2610204G22Rik	1.48373	-0.0409928	0.106436	-0.38514	0.700134	NA
2610206C17Rik	33.0328	-0.0345485	0.249563	-0.138436	0.889896	0.991517
2610301B20Rik	331.756	0.0910174	0.172003	0.529162	0.596693	0.944744
2610301G19Rik	1299.26	-0.131945	0.141234	-0.934234	0.350183	0.838109
2610305D13Rik	2.76399	0.0692533	0.134006	0.516793	0.605301	NA
2610306M01Rik	39.1967	-0.0348914	0.24972	-0.139722	0.88888	0.991517
2610307P16Rik	53.2953	0.138885	0.24654	0.563334	0.573207	0.939194
2610316D01Rik	32.3834	-0.236333	0.249667	-0.946594	0.343846	0.83353
2610318N02Rik	34.7888	0.245323	0.248131	0.988686	0.322817	0.816628
2610507B11Rik	3493.34	0.113765	0.123145	0.923826	0.355577	0.841891
2610507I01Rik	11.0592	-0.218261	0.216609	-1.00762	0.313635	NA
2610524H06Rik	16.314	0.113074	0.234206	0.482796	0.629241	0.953105
2610528A11Rik	203.04	0.0832314	0.157388	0.528828	0.596924	0.944744
2610528J11Rik	0	NA	NA	NA	NA	NA
2700029M09Rik	662.272	0.413115	0.158264	2.61029	0.00904642	0.105671
2700038G22Rik	22.3927	0.179312	0.240576	0.745342	0.456065	0.903352
2700046A07Rik	0	NA	NA	NA	NA	NA
2700046G09Rik	8.94145	-0.00431751	0.194034	-0.0222513	0.982247	NA
2700049A03Rik	282.593	0.289509	0.174691	1.65726	0.0974666	0.492824
2700050L05Rik	390.674	0.0796265	0.158135	0.503534	0.614589	0.947805
2700054A10Rik	17.3055	0.195906	0.23651	0.82832	0.407489	0.877296
2700060E02Rik	1032.29	0.169182	0.128014	1.32159	0.186304	0.670308
2700062C07Rik	125.937	0.131388	0.214514	0.612492	0.540213	0.930734
2700069I18Rik	15.9509	-0.0448747	0.232002	-0.193423	0.846627	0.988367
2700070H01Rik	7.43104	0.295793	0.191371	1.54565	0.122189	NA
2700081L22Rik	0	NA	NA	NA	NA	NA
2700081O15Rik	1205.2	-0.352403	0.124741	-2.82509	0.00472679	0.0661529
2700086A05Rik	8.72244	-0.0580409	0.201059	-0.288676	0.77283	NA
2700089E24Rik	840.093	-0.0823367	0.149229	-0.551748	0.581121	0.942423
2700089I24Rik	0	NA	NA	NA	NA	NA
2700094K13Rik	657.079	0.777202	0.163547	4.75216	2.01253e-06	0.00010971
2700097O09Rik	110.825	-0.112748	0.233443	-0.482979	0.62911	0.953105
2700099C18Rik	106.49	0.401434	0.238678	1.68191	0.0925872	0.479289
2810001G20Rik	38.6674	-0.143721	0.249681	-0.57562	0.564872	0.939194
2810002D19Rik	36.4894	-0.0502677	0.24965	-0.201353	0.840423	0.988177
2810004N23Rik	463.962	-0.192586	0.154939	-1.24298	0.213875	0.702389
2810006K23Rik	118.555	-0.0270163	0.214597	-0.125893	0.899816	0.991883
2810007J24Rik	0	NA	NA	NA	NA	NA
2810008D09Rik	129.223	-0.354449	0.224815	-1.57663	0.114881	0.537612
2810011L19Rik	0	NA	NA	NA	NA	NA
2810013P06Rik	65.6796	-0.228219	0.238483	-0.95696	0.338588	0.830333
2810021J22Rik	90.9191	-0.0540261	0.229356	-0.235555	0.813778	0.98342
2810025M15Rik	467.762	0.105624	0.155868	0.67765	0.497994	0.918302
2810029C07Rik	10.376	-0.0704956	0.212759	-0.331339	0.740388	NA
2810032G03Rik	0	NA	NA	NA	NA	NA
2810047C21Rik1	2.02313	0.00743394	0.108351	0.0686099	0.9453	NA
2810049E08Rik	0	NA	NA	NA	NA	NA
2810055G20Rik	5.95878	-0.0512396	0.177319	-0.288968	0.772606	NA
2810403A07Rik	1247.02	-0.216217	0.148322	-1.45775	0.14491	0.605541
2810403D21Rik	11.0064	-0.0305582	0.210102	-0.145445	0.88436	NA
2810404M03Rik	0.760133	0.0412349	0.0587387	0.702006	0.482675	NA
2810405F15Rik	8.46974	0.0586365	0.199459	0.293978	0.768775	NA
2810407C02Rik	3286.79	-0.240524	0.116054	-2.07252	0.0382171	0.285862
2810408A11Rik	59.9241	0.045019	0.246135	0.182904	0.854873	0.988755
2810408I11Rik	55.5683	0.557011	0.244716	2.27616	0.0228365	0.202866
2810408M09Rik	213.726	-0.0579966	0.194968	-0.297467	0.76611	0.980177
2810410L24Rik	21.439	-0.236319	0.24049	-0.982655	0.325777	0.818344
2810417H13Rik	555.933	0.727189	0.211292	3.44164	0.000578207	0.0123482
2810428I15Rik	763.313	-0.0289038	0.148961	-0.194036	0.846148	0.988331
2810429I04Rik	0	NA	NA	NA	NA	NA
2810433D01Rik	7.79313	-0.307656	0.197133	-1.56065	0.118605	NA
2810442I21Rik	12.7709	0.097281	0.210563	0.462005	0.644078	NA
2810442N19Rik	1.27832	0.0247767	0.0909291	0.272484	0.78525	NA
2810454H06Rik	6.26924	0.039776	0.184764	0.21528	0.829549	NA
2810459M11Rik	0.235277	-0.0130653	0.049419	-0.264378	0.791489	NA
2810468N07Rik	26.6669	-0.260092	0.248195	-1.04794	0.294668	0.792822
2810471M01Rik	0	NA	NA	NA	NA	NA
2810474O19Rik	2191.63	-0.359771	0.138796	-2.5921	0.00953932	0.110083
2900002K06Rik	6.93609	-0.0478053	0.187508	-0.25495	0.798761	NA
2900005J15Rik	1.75359	0.0304865	0.11552	0.263906	0.791852	NA
2900008C10Rik	2.22415	-0.012578	0.124214	-0.101261	0.919344	NA
2900009J06Rik	1.04027	0.0781243	0.0798886	0.977916	0.328116	NA
2900011O08Rik	0	NA	NA	NA	NA	NA
2900026A02Rik	784.773	-0.0622859	0.137776	-0.45208	0.651211	0.958707
2900041M22Rik	7.64709	-0.0299312	0.188669	-0.158644	0.873949	NA
2900052N01Rik	0	NA	NA	NA	NA	NA
2900055J20Rik	1.25628	0.0496088	0.0817465	0.606861	0.543943	NA
2900056M20Rik	177.548	-0.18171	0.195141	-0.931175	0.351763	0.838247
2900057B20Rik	3.91605	-0.152494	0.157129	-0.970505	0.331795	NA
2900060B14Rik	0.723932	-0.0154676	0.0663258	-0.233206	0.815601	NA
2900076A07Rik	47.0428	-0.378775	0.249416	-1.51865	0.128851	0.56824
2900079G21Rik	0.235277	-0.0130653	0.049419	-0.264378	0.791489	NA
2900092C05Rik	0	NA	NA	NA	NA	NA
2900092D14Rik	0	NA	NA	NA	NA	NA
2900093L17Rik	1.23346	-0.0190011	0.100045	-0.189927	0.849367	NA
2900097C17Rik	1306.47	-0.0246838	0.12786	-0.193053	0.846918	0.98849
3000002C10Rik	35.1952	0.052734	0.249709	0.211182	0.832745	0.986435
3010001F23Rik	12.6506	-0.10327	0.221685	-0.465842	0.641329	NA
3010026O09Rik	59.1693	0.0286735	0.243459	0.117775	0.906246	0.992205
3100003L05Rik	0	NA	NA	NA	NA	NA
3110001D03Rik	294.048	0.0106239	0.172252	0.0616763	0.950821	0.99631
3110001I22Rik	48.6315	0.297263	0.24943	1.19177	0.23335	0.728682
3110002H16Rik	613.302	0.0241763	0.152189	0.158857	0.873782	0.990033
3110007F17Rik	2.99178	0.0516256	0.140817	0.366616	0.713906	NA
3110009E18Rik	37.1991	-0.117403	0.249505	-0.470543	0.637967	0.954674
3110009F21Rik	0	NA	NA	NA	NA	NA
3110015C05Rik	1.7461	0.0251542	0.104414	0.240909	0.809625	NA
3110021A11Rik	7.54639	0.0949187	0.195315	0.485978	0.626983	NA
3110021N24Rik	46.5321	-0.0945898	0.249262	-0.379479	0.704332	0.972116
3110035E14Rik	2.56886	0.0770069	0.119392	0.644991	0.518933	NA
3110039I08Rik	0	NA	NA	NA	NA	NA
3110039M20Rik	2.23325	-0.0142468	0.12194	-0.116834	0.906991	NA
3110040N11Rik	123.837	0.0416503	0.222633	0.187081	0.851597	0.988755
3110043O21Rik	405.721	-0.0751229	0.193189	-0.388858	0.697382	0.971194
3110045C21Rik	1.7371	-0.0167415	0.113015	-0.148136	0.882236	NA
3110047P20Rik	0.253378	0.0154668	0.049419	0.312973	0.754302	NA
3110052M02Rik	14.006	0.0678862	0.229284	0.296079	0.76717	NA
3110056K07Rik	44.3975	-0.592761	0.248077	-2.38943	0.0168747	0.166351
3110057O12Rik	104.217	0.0833916	0.249706	0.333959	0.738411	0.97591
3110062M04Rik	88.7385	-0.177659	0.239289	-0.742442	0.45782	0.905325
3110070M22Rik	0.253378	0.0154668	0.049419	0.312973	0.754302	NA
3110079O15Rik	0	NA	NA	NA	NA	NA
3110082I17Rik	189.711	0.0418832	0.193194	0.216793	0.82837	0.9856
3110082J24Rik	0	NA	NA	NA	NA	NA
3110099E03Rik	0.506755	0.0290359	0.0495187	0.586361	0.557633	NA
3200001D21Rik	7.47166	0.0187542	0.190303	0.098549	0.921496	NA
3230401D17Rik	190.885	0.144422	0.200257	0.721181	0.470798	0.910026
3300002I08Rik	7.40825	-0.0854438	0.194786	-0.438655	0.660911	NA
3300005D01Rik	174.743	0.330748	0.21194	1.56057	0.118625	0.546141
3425401B19Rik	8.63077	-0.189106	0.19817	-0.954264	0.33995	NA
3632451O06Rik	0.235277	-0.0130653	0.049419	-0.264378	0.791489	NA
3632454L22Rik	0.72082	-0.0537663	0.0673588	-0.798207	0.42475	NA
3830403N18Rik	582.72	0.139413	0.15972	0.872855	0.382742	0.861709
3830406C13Rik	157.095	-0.156348	0.203565	-0.76805	0.442457	0.896632
3830408C21Rik	13.5052	0.0366366	0.226111	0.162029	0.871283	NA
3830417A13Rik	4.39283	-0.0972697	0.158456	-0.613861	0.539307	NA
3930402G23Rik	1.53642	0.0899264	0.102949	0.873504	0.382389	NA
4430402I18Rik	0.72082	-0.0537663	0.0673588	-0.798207	0.42475	NA
4632415K11Rik	171.034	-0.229188	0.202511	-1.13173	0.257747	0.756892
4632415L05Rik	326.605	0.0560172	0.166219	0.337009	0.73611	0.975872
4632427E13Rik	9.47819	0.0285607	0.209303	0.136456	0.891461	NA
4632428C04Rik	6.1764	-0.0762035	0.184632	-0.412731	0.679804	NA
4632428N05Rik	153.543	-0.16862	0.202949	-0.83085	0.406059	0.876587
4632434I11Rik	123.006	0.742514	0.237792	3.12254	0.00179301	0.0312937
4732415M23Rik	4.42592	-0.0646639	0.162798	-0.397203	0.691217	NA
4732416N19Rik	1.728	-0.0113748	0.101235	-0.11236	0.910538	NA
4732456N10Rik	0	NA	NA	NA	NA	NA
4732471J01Rik	11.7367	-0.0165217	0.21728	-0.0760386	0.939388	NA
4732490B19Rik	0	NA	NA	NA	NA	NA
4732491K20Rik	38.4762	-0.0606566	0.249623	-0.242992	0.808011	0.98342
4831440E17Rik	12.844	-0.219292	0.213394	-1.02764	0.304121	NA
4833403I15Rik	102.645	0.384366	0.222298	1.72906	0.0837992	0.455346
4833412C05Rik	0.737311	-0.0146991	0.0667423	-0.220236	0.825687	NA
4833417C18Rik	7.0191	0.130691	0.190467	0.68616	0.492612	NA
4833418N02Rik	26.4835	-0.10111	0.247089	-0.409202	0.682391	0.968054
4833419F23Rik	13.5645	0.222742	0.227086	0.980871	0.326656	NA
4833420G17Rik	179.353	-0.0233548	0.196814	-0.118664	0.905541	0.992205
4833422C13Rik	22.7656	-0.447132	0.24337	-1.83725	0.0661732	0.395185
4833423E24Rik	0	NA	NA	NA	NA	NA
4833424O15Rik	0	NA	NA	NA	NA	NA
4833427F10Rik	0.742032	0.01953	0.0670432	0.291304	0.770819	NA
4833427G06Rik	16.3014	0.43805	0.230674	1.899	0.0575648	0.366121
4833428L15Rik	0	NA	NA	NA	NA	NA
4833439L19Rik	2045.95	-0.271691	0.121566	-2.23493	0.0254222	0.218025
4921501E09Rik	0	NA	NA	NA	NA	NA
4921504E06Rik	0	NA	NA	NA	NA	NA
4921506M07Rik	0	NA	NA	NA	NA	NA
4921507L20Rik	25.1887	0.0630585	0.247246	0.255044	0.798689	0.98342
4921507P07Rik	0.488655	0.00180403	0.056819	0.0317505	0.974671	NA
4921508A21Rik	0	NA	NA	NA	NA	NA
4921508D12Rik	0	NA	NA	NA	NA	NA
4921509C19Rik	0	NA	NA	NA	NA	NA
4921509O07Rik	0.470554	-0.0266484	0.0494734	-0.53864	0.590135	NA
4921511C10Rik	0.992298	0.00167026	0.0744659	0.0224299	0.982105	NA
4921511C20Rik	0	NA	NA	NA	NA	NA
4921511H03Rik	0	NA	NA	NA	NA	NA
4921511I17Rik	0	NA	NA	NA	NA	NA
4921511M17Rik	0	NA	NA	NA	NA	NA
4921513I03Rik	1.70562	-0.0544546	0.105453	-0.516386	0.605585	NA
4921515E04Rik	0	NA	NA	NA	NA	NA
4921517D22Rik	0	NA	NA	NA	NA	NA
4921524J17Rik	245.164	-0.101855	0.18478	-0.551221	0.581482	0.942423
4921524L21Rik	0	NA	NA	NA	NA	NA
4921525B02Rik	0	NA	NA	NA	NA	NA
4921525O09Rik	111.126	-0.23388	0.23076	-1.01352	0.310811	0.807338
4921530D09Rik	5.73134	0.037199	0.176407	0.21087	0.832989	NA
4921530L18Rik	20.3639	-0.0624326	0.241823	-0.258175	0.796272	0.98342
4921530L21Rik	0	NA	NA	NA	NA	NA
4921531C22Rik	24.0283	-0.16741	0.236512	-0.707829	0.479051	0.911573
4921531P14Rik	0	NA	NA	NA	NA	NA
4921533I20Rik	0	NA	NA	NA	NA	NA
4921536K21Rik	27.3218	0.0497032	0.246511	0.201627	0.840208	0.988085
4921539E11Rik	0	NA	NA	NA	NA	NA
4922501C03Rik	352.997	0.235527	0.162872	1.44608	0.148154	0.610141
4922501L14Rik	0	NA	NA	NA	NA	NA
4922502D21Rik	0	NA	NA	NA	NA	NA
4922502H24Rik	0	NA	NA	NA	NA	NA
4922502N22Rik	0	NA	NA	NA	NA	NA
4922505E12Rik	0	NA	NA	NA	NA	NA
4930401C15Rik	0	NA	NA	NA	NA	NA
4930401O10Rik	0	NA	NA	NA	NA	NA
4930401O12Rik	0	NA	NA	NA	NA	NA
4930402F06Rik	0	NA	NA	NA	NA	NA
4930402F11Rik	0	NA	NA	NA	NA	NA
4930402H24Rik	970.267	-0.0432257	0.132617	-0.325944	0.744466	0.977013
4930402K13Rik	0	NA	NA	NA	NA	NA
4930404A05Rik	0	NA	NA	NA	NA	NA
4930404A10Rik	0	NA	NA	NA	NA	NA
4930404H11Rik	0	NA	NA	NA	NA	NA
4930404I05Rik	11.8763	-0.0637255	0.220172	-0.289435	0.772249	NA
4930404N11Rik	148.407	-0.188904	0.213587	-0.884435	0.376462	0.859222
4930405A10Rik	0	NA	NA	NA	NA	NA
4930405A21Rik	3.94626	-0.0247731	0.153438	-0.161454	0.871736	NA
4930405D11Rik	0	NA	NA	NA	NA	NA
4930405J17Rik	0	NA	NA	NA	NA	NA
4930405P13Rik	5.09907	0.21816	0.172056	1.26796	0.204813	NA
4930406D18Rik	0	NA	NA	NA	NA	NA
4930407I10Rik	1.00407	0.00387973	0.0747313	0.0519157	0.958596	NA
4930408F14Rik	0	NA	NA	NA	NA	NA
4930412B13Rik	0.235277	-0.0130653	0.049419	-0.264378	0.791489	NA
4930412C18Rik	0	NA	NA	NA	NA	NA
4930412O13Rik	0	NA	NA	NA	NA	NA
4930413E15Rik	0	NA	NA	NA	NA	NA
4930413F20Rik	0	NA	NA	NA	NA	NA
4930413G21Rik	126.082	-0.295542	0.229342	-1.28865	0.197518	0.68521
4930413M19Rik	0	NA	NA	NA	NA	NA
4930414L22Rik	39.4472	-0.0310573	0.249415	-0.124521	0.900903	0.992205
4930414N06Rik	2.79353	0.0280967	0.128937	0.217911	0.827499	NA
4930415F15Rik	0	NA	NA	NA	NA	NA
4930415L06Rik	0	NA	NA	NA	NA	NA
4930415O20Rik	2.7203	-0.0115561	0.136955	-0.0843788	0.932755	NA
4930417O13Rik	0.242771	-0.0130653	0.049419	-0.264378	0.791489	NA
4930417O22Rik	0	NA	NA	NA	NA	NA
4930419G24Rik	0	NA	NA	NA	NA	NA
4930422G04Rik	269.968	0.510039	0.192819	2.64516	0.00816515	0.0992331
4930423M02Rik	0	NA	NA	NA	NA	NA
4930425K10Rik	0	NA	NA	NA	NA	NA
4930425O10Rik	0	NA	NA	NA	NA	NA
4930426D05Rik	0	NA	NA	NA	NA	NA
4930426L09Rik	9.15435	-0.0563082	0.204481	-0.275372	0.78303	NA
4930427A07Rik	219.118	0.49136	0.222834	2.20505	0.0274509	0.229167
4930428D18Rik	0	NA	NA	NA	NA	NA
4930428E07Rik	0	NA	NA	NA	NA	NA
4930428G15Rik	0	NA	NA	NA	NA	NA
4930428O21Rik	0	NA	NA	NA	NA	NA
4930429B21Rik	16.5496	-0.0531364	0.228082	-0.232971	0.815784	0.984351
4930429D17Rik	0	NA	NA	NA	NA	NA
4930429F11Rik	0	NA	NA	NA	NA	NA
4930429F24Rik	10.2821	-0.302579	0.202794	-1.49206	0.135685	NA
4930430A15Rik	0	NA	NA	NA	NA	NA
4930430D24Rik	0.786892	0.0590817	0.0698726	0.845563	0.397796	NA
4930430F08Rik	235.589	-0.045585	0.181409	-0.251284	0.801595	0.98342
4930430F21Rik	0	NA	NA	NA	NA	NA
4930430J02Rik	0.755412	0.0259946	0.0762106	0.341089	0.733036	NA
4930431F12Rik	1.28893	0.0684629	0.0940983	0.727568	0.466878	NA
4930431P03Rik	0	NA	NA	NA	NA	NA
4930432J09Rik	0	NA	NA	NA	NA	NA
4930432K09Rik	0	NA	NA	NA	NA	NA
4930432K21Rik	3.98962	-0.0270119	0.157227	-0.171802	0.863593	NA
4930432M17Rik	0	NA	NA	NA	NA	NA
4930433B08Rik	0	NA	NA	NA	NA	NA
4930433I11Rik	0	NA	NA	NA	NA	NA
4930433N12Rik	0	NA	NA	NA	NA	NA
4930434J06Rik	0	NA	NA	NA	NA	NA
4930435E12Rik	0	NA	NA	NA	NA	NA
4930438E09Rik	0	NA	NA	NA	NA	NA
4930440C22Rik	0	NA	NA	NA	NA	NA
4930441J16Rik	0	NA	NA	NA	NA	NA
4930441O14Rik	1.23346	-0.0190011	0.100045	-0.189927	0.849367	NA
4930442J19Rik	0	NA	NA	NA	NA	NA
4930442L01Rik	0	NA	NA	NA	NA	NA
4930443O20Rik	8.96911	0.0550941	0.201746	0.273087	0.784786	NA
4930444A02Rik	248.402	0.0342147	0.192101	0.178108	0.858638	0.988755
4930444F02Rik	0	NA	NA	NA	NA	NA
4930444G20Rik	0	NA	NA	NA	NA	NA
4930444M15Rik	0	NA	NA	NA	NA	NA
4930444P10Rik	0.253378	0.0154668	0.049419	0.312973	0.754302	NA
4930447A16Rik	0	NA	NA	NA	NA	NA
4930447C04Rik	0.7523	-0.0155078	0.0671814	-0.230835	0.817443	NA
4930447J18Rik	0	NA	NA	NA	NA	NA
4930447K03Rik	0.744805	-0.0194515	0.0757087	-0.256925	0.797237	NA
4930447N08Rik	0.990689	0.00401722	0.0837397	0.0479728	0.961738	NA
4930448C13Rik	0	NA	NA	NA	NA	NA
4930448F12Rik	0	NA	NA	NA	NA	NA
4930448H16Rik	0	NA	NA	NA	NA	NA
4930448I06Rik	0	NA	NA	NA	NA	NA
4930448I18Rik	0	NA	NA	NA	NA	NA
4930448K20Rik	0	NA	NA	NA	NA	NA
4930449E01Rik	0	NA	NA	NA	NA	NA
4930449E18Rik	0	NA	NA	NA	NA	NA
4930449I24Rik	0	NA	NA	NA	NA	NA
4930451C15Rik	3.6945	-0.049527	0.153845	-0.321927	0.747508	NA
4930451G09Rik	7.23905	0.0413523	0.192576	0.214733	0.829976	NA
4930451I11Rik	0	NA	NA	NA	NA	NA
4930452A19Rik	2.95246	-0.0765269	0.142622	-0.536571	0.591564	NA
4930452B06Rik	38.2735	0.38895	0.249333	1.55996	0.118769	0.546349
4930452G13Rik	0	NA	NA	NA	NA	NA
4930452N14Rik	0	NA	NA	NA	NA	NA
4930453H23Rik	0	NA	NA	NA	NA	NA
4930453L07Rik	0	NA	NA	NA	NA	NA
4930453N24Rik	303.612	0.0615467	0.18278	0.336725	0.736324	0.975872
4930455B14Rik	0	NA	NA	NA	NA	NA
4930455C13Rik	9.43771	-0.0424382	0.209802	-0.202277	0.8397	NA
4930455D15Rik	0.496149	0.00136189	0.0571112	0.0238463	0.980975	NA
4930455F16Rik	0	NA	NA	NA	NA	NA
4930455F23Rik	145.541	0.211161	0.208077	1.01482	0.310192	0.807064
4930455H04Rik	0	NA	NA	NA	NA	NA
4930455J16Rik	0	NA	NA	NA	NA	NA
4930456L15Rik	0	NA	NA	NA	NA	NA
4930459L07Rik	0	NA	NA	NA	NA	NA
4930461G14Rik	10.8741	0.285499	0.216217	1.32043	0.186693	NA
4930465A12Rik	0	NA	NA	NA	NA	NA
4930465K10Rik	2.23476	0.0245874	0.113154	0.217292	0.827981	NA
4930465M20Rik	0	NA	NA	NA	NA	NA
4930467D21Rik	10.7333	0.106383	0.212724	0.500097	0.617007	NA
4930467E23Rik	0	NA	NA	NA	NA	NA
4930467K11Rik	0.235277	-0.0130653	0.049419	-0.264378	0.791489	NA
4930468A15Rik	0	NA	NA	NA	NA	NA
4930469G21Rik	0	NA	NA	NA	NA	NA
4930470H14Rik	0	NA	NA	NA	NA	NA
4930470P17Rik	0	NA	NA	NA	NA	NA
4930471C04Rik	0	NA	NA	NA	NA	NA
4930471G03Rik	0	NA	NA	NA	NA	NA
4930471I20Rik	0.488655	0.00180403	0.056819	0.0317505	0.974671	NA
4930471M09Rik	0	NA	NA	NA	NA	NA
4930473A02Rik	12.5936	-0.204761	0.223235	-0.917247	0.359013	NA
4930473O22Rik	0	NA	NA	NA	NA	NA
4930474G06Rik	0	NA	NA	NA	NA	NA
4930474H20Rik	0	NA	NA	NA	NA	NA
4930474M22Rik	0.235277	-0.0130653	0.049419	-0.264378	0.791489	NA
4930474N05Rik	0	NA	NA	NA	NA	NA
4930474N09Rik	0	NA	NA	NA	NA	NA
4930478L05Rik	0.235277	-0.0130653	0.049419	-0.264378	0.791489	NA
4930478P22Rik	0	NA	NA	NA	NA	NA
4930479D17Rik	0	NA	NA	NA	NA	NA
4930479M11Rik	0	NA	NA	NA	NA	NA
4930480E11Rik	0	NA	NA	NA	NA	NA
4930480G23Rik	0	NA	NA	NA	NA	NA
4930480K15Rik	0	NA	NA	NA	NA	NA
4930480M12Rik	0	NA	NA	NA	NA	NA
4930481A15Rik	0.776286	0.0204994	0.0680474	0.301252	0.763222	NA
4930483J18Rik	0.502034	0.00183265	0.057278	0.0319957	0.974475	NA
4930483K19Rik	44.3828	-0.142723	0.247666	-0.576271	0.564432	0.939194
4930483O08Rik	0.266757	0.0154668	0.049419	0.312973	0.754302	NA
4930486F22Rik	0	NA	NA	NA	NA	NA
4930486I03Rik	0.266757	0.0154668	0.049419	0.312973	0.754302	NA
4930486L24Rik	15.21	0.0813332	0.231856	0.350791	0.725745	0.97523
4930487D11Rik	0	NA	NA	NA	NA	NA
4930487H11Rik	28.173	-0.0437442	0.247396	-0.176819	0.859651	0.9895
4930488B22Rik	0.506755	0.0290359	0.0495187	0.586361	0.557633	NA
4930488L21Rik	2.25563	0.0309635	0.125823	0.246088	0.805614	NA
4930500F04Rik	0	NA	NA	NA	NA	NA
4930500J02Rik	171.619	-0.108451	0.196662	-0.551458	0.58132	0.942423
4930500L23Rik	0	NA	NA	NA	NA	NA
4930502A04Rik	0	NA	NA	NA	NA	NA
4930502E09Rik	1.73238	-0.0524201	0.105627	-0.496274	0.619701	NA
4930502E18Rik	0.242771	-0.0130653	0.049419	-0.264378	0.791489	NA
4930503B20Rik	0.533514	0.0299348	0.0502455	0.595771	0.551329	NA
4930503E14Rik	0.242771	-0.0130653	0.049419	-0.264378	0.791489	NA
4930503E24Rik	0	NA	NA	NA	NA	NA
4930503H13Rik	0	NA	NA	NA	NA	NA
4930503L19Rik	488.858	0.20597	0.15542	1.32525	0.185089	0.668561
4930503O07Rik	0	NA	NA	NA	NA	NA
4930504O13Rik	0	NA	NA	NA	NA	NA
4930505A04Rik	0.266757	0.0154668	0.049419	0.312973	0.754302	NA
4930505G20Rik	0	NA	NA	NA	NA	NA
4930506C21Rik	16.1555	-0.00530299	0.234614	-0.022603	0.981967	0.998204
4930506M07Rik	7.24377	0.077101	0.193331	0.398804	0.690038	NA
4930507D05Rik	3.51941	0.0936756	0.150108	0.624054	0.532592	NA
4930509E16Rik	1.02217	0.0482905	0.0862503	0.559888	0.575556	NA
4930509J09Rik	0	NA	NA	NA	NA	NA
4930509K18Rik	0	NA	NA	NA	NA	NA
4930511A02Rik	0	NA	NA	NA	NA	NA
4930511E03Rik	0	NA	NA	NA	NA	NA
4930511M06Rik	2.67072	-0.0933823	0.132756	-0.703411	0.4818	NA
4930511M11Rik	0	NA	NA	NA	NA	NA
4930512B01Rik	3.21367	0.0275362	0.138369	0.199006	0.842258	NA
4930513D17Rik	0	NA	NA	NA	NA	NA
4930513N10Rik	15.8883	-0.0465612	0.23309	-0.199756	0.841671	0.988288
4930513O06Rik	0.980082	-0.0394013	0.084871	-0.464249	0.642469	NA
4930515B02Rik	0	NA	NA	NA	NA	NA
4930515G01Rik	32.0482	-0.370979	0.249341	-1.48784	0.136793	0.588388
4930515G16Rik	0	NA	NA	NA	NA	NA
4930515L03Rik	0	NA	NA	NA	NA	NA
4930515L19Rik	0	NA	NA	NA	NA	NA
4930517E11Rik	0	NA	NA	NA	NA	NA
4930518P08Rik	0	NA	NA	NA	NA	NA
4930519D14Rik	0	NA	NA	NA	NA	NA
4930519F09Rik	8.16655	-0.131947	0.197246	-0.668943	0.503532	NA
4930519F16Rik	0	NA	NA	NA	NA	NA
4930519F24Rik	0	NA	NA	NA	NA	NA
4930519G04Rik	0	NA	NA	NA	NA	NA
4930519H02Rik	0	NA	NA	NA	NA	NA
4930520O04Rik	13.8707	-0.114735	0.2273	-0.504776	0.613716	NA
4930520P13Rik	0	NA	NA	NA	NA	NA
4930521E06Rik	1.78508	0.0775465	0.11595	0.668794	0.503627	NA
4930522H14Rik	0	NA	NA	NA	NA	NA
4930522O17Rik	0	NA	NA	NA	NA	NA
4930523C07Rik	169.17	-0.227333	0.200429	-1.13423	0.256698	0.756314
4930523O13Rik	0	NA	NA	NA	NA	NA
4930524B15Rik	0	NA	NA	NA	NA	NA
4930524C18Rik	0	NA	NA	NA	NA	NA
4930524L23Rik	4.28936	0.0724243	0.157437	0.460021	0.645501	NA
4930524N10Rik	0	NA	NA	NA	NA	NA
4930524O05Rik	0	NA	NA	NA	NA	NA
4930524O08Rik	0	NA	NA	NA	NA	NA
4930525D18Rik	0	NA	NA	NA	NA	NA
4930525G20Rik	0	NA	NA	NA	NA	NA
4930525M21Rik	0	NA	NA	NA	NA	NA
4930526D03Rik	0	NA	NA	NA	NA	NA
4930526I15Rik	115.961	-0.345974	0.215684	-1.60408	0.108696	0.522181
4930526L06Rik	0	NA	NA	NA	NA	NA
4930527F14Rik	0	NA	NA	NA	NA	NA
4930527G23Rik	0	NA	NA	NA	NA	NA
4930528A17Rik	3.30617	0.0726907	0.143945	0.504989	0.613567	NA
4930528D03Rik	0	NA	NA	NA	NA	NA
4930528P14Rik	0	NA	NA	NA	NA	NA
4930529C04Rik	0.7523	-0.0155078	0.0671814	-0.230835	0.817443	NA
4930529F24Rik	0	NA	NA	NA	NA	NA
4930529K09Rik	0	NA	NA	NA	NA	NA
4930529L06Rik	0	NA	NA	NA	NA	NA
4930529M08Rik	0.744805	-0.0194515	0.0757087	-0.256925	0.797237	NA
4930533B01Rik	2.41423	-0.15275	0.124276	-1.22912	0.219026	NA
4930533P14Rik	0	NA	NA	NA	NA	NA
4930538K18Rik	2.94069	-0.0580686	0.123358	-0.470734	0.637831	NA
4930539C22Rik	0	NA	NA	NA	NA	NA
4930539E08Rik	0	NA	NA	NA	NA	NA
4930539J05Rik	104.893	-0.142079	0.223207	-0.636538	0.524426	0.927359
4930539M17Rik	0	NA	NA	NA	NA	NA
4930539N22Rik	0	NA	NA	NA	NA	NA
4930540M03Rik	0	NA	NA	NA	NA	NA
4930542C21Rik	0.253378	0.0154668	0.049419	0.312973	0.754302	NA
4930542D17Rik	0.980082	-0.0394013	0.084871	-0.464249	0.642469	NA
4930542H20Rik	0	NA	NA	NA	NA	NA
4930543E12Rik	0.235277	-0.0130653	0.049419	-0.264378	0.791489	NA
4930544D05Rik	0	NA	NA	NA	NA	NA
4930544G11Rik	0	NA	NA	NA	NA	NA
4930544M13Rik	0	NA	NA	NA	NA	NA
4930545E07Rik	0	NA	NA	NA	NA	NA
4930545H06Rik	0	NA	NA	NA	NA	NA
4930545L23Rik	0	NA	NA	NA	NA	NA
4930546C10Rik	0	NA	NA	NA	NA	NA
4930546K05Rik	0	NA	NA	NA	NA	NA
4930547C10Rik	0	NA	NA	NA	NA	NA
4930547E08Rik	0	NA	NA	NA	NA	NA
4930547E14Rik	0.266757	0.0154668	0.049419	0.312973	0.754302	NA
4930548G14Rik	0	NA	NA	NA	NA	NA
4930548H24Rik	0.506755	0.0290359	0.0495187	0.586361	0.557633	NA
4930548J01Rik	0	NA	NA	NA	NA	NA
4930548K13Rik	0	NA	NA	NA	NA	NA
4930549C01Rik	0	NA	NA	NA	NA	NA
4930549G23Rik	9.36541	-0.208218	0.204734	-1.01702	0.309146	NA
4930550C14Rik	0.266757	0.0154668	0.049419	0.312973	0.754302	NA
4930550L24Rik	318.581	-0.237481	0.168719	-1.40755	0.159264	0.627973
4930552N02Rik	0	NA	NA	NA	NA	NA
4930552P12Rik	0.485543	-0.0271686	0.0495094	-0.548756	0.583173	NA
4930553E22Rik	0	NA	NA	NA	NA	NA
4930554C24Rik	0	NA	NA	NA	NA	NA
4930555B11Rik	0	NA	NA	NA	NA	NA
4930555G01Rik	0	NA	NA	NA	NA	NA
4930556C24Rik	0	NA	NA	NA	NA	NA
4930556G01Rik	0	NA	NA	NA	NA	NA
4930556J02Rik	0	NA	NA	NA	NA	NA
4930556M19Rik	54.9235	-0.191485	0.246983	-0.775295	0.438165	0.894572
4930556N09Rik	0	NA	NA	NA	NA	NA
4930557A04Rik	0.253378	0.0154668	0.049419	0.312973	0.754302	NA
4930557J02Rik	0	NA	NA	NA	NA	NA
4930558C23Rik	0	NA	NA	NA	NA	NA
4930558G05Rik	0	NA	NA	NA	NA	NA
4930558J18Rik	8.27343	0.115267	0.201988	0.570661	0.56823	NA
4930558K02Rik	0	NA	NA	NA	NA	NA
4930562C15Rik	6.21066	-0.0735895	0.18338	-0.401295	0.688203	NA
4930562F07Rik	2.21515	-0.0586155	0.125429	-0.467321	0.640271	NA
4930563D23Rik	0	NA	NA	NA	NA	NA
4930563E18Rik	0	NA	NA	NA	NA	NA
4930563E22Rik	15.0409	-0.274073	0.229888	-1.1922	0.233182	0.728682
4930563F08Rik	0	NA	NA	NA	NA	NA
4930563M20Rik	0	NA	NA	NA	NA	NA
4930564B18Rik	0	NA	NA	NA	NA	NA
4930564C03Rik	0.762906	0.0254567	0.0764419	0.333021	0.739119	NA
4930564D02Rik	0.253378	0.0154668	0.049419	0.312973	0.754302	NA
4930564G21Rik	0	NA	NA	NA	NA	NA
4930564K09Rik	0	NA	NA	NA	NA	NA
4930565D16Rik	0	NA	NA	NA	NA	NA
4930565N06Rik	36.2365	-0.0591838	0.249027	-0.23766	0.812145	0.98342
4930567H12Rik	0	NA	NA	NA	NA	NA
4930567H17Rik	0	NA	NA	NA	NA	NA
4930567J20Rik	0	NA	NA	NA	NA	NA
4930567K20Rik	0	NA	NA	NA	NA	NA
4930568D16Rik	0	NA	NA	NA	NA	NA
4930568E12Rik	0	NA	NA	NA	NA	NA
4930568G15Rik	0	NA	NA	NA	NA	NA
4930568K20Rik	0.773513	0.0583408	0.0694485	0.840058	0.400876	NA
4930570G19Rik	0.470554	-0.0266484	0.0494734	-0.53864	0.590135	NA
4930571K23Rik	0	NA	NA	NA	NA	NA
4930572K03Rik	0	NA	NA	NA	NA	NA
4930572O03Rik	0	NA	NA	NA	NA	NA
4930572O13Rik	0.253378	0.0154668	0.049419	0.312973	0.754302	NA
4930573O16Rik	0.253378	0.0154668	0.049419	0.312973	0.754302	NA
4930577N17Rik	47.2378	-0.154512	0.248943	-0.620675	0.534814	0.928535
4930578C19Rik	0	NA	NA	NA	NA	NA
4930578E11Rik	0	NA	NA	NA	NA	NA
4930578I06Rik	0	NA	NA	NA	NA	NA
4930578M01Rik	2.98983	-0.0287451	0.138317	-0.207821	0.835369	NA
4930578N18Rik	0	NA	NA	NA	NA	NA
4930579F01Rik	0	NA	NA	NA	NA	NA
4930579G18Rik	101.265	-0.000971935	0.221884	-0.00438038	0.996505	0.999404
4930579G24Rik	165.207	0.50946	0.227252	2.24183	0.0249723	0.215093
4930579K19Rik	4.73593	-0.00177195	0.164282	-0.010786	0.991394	NA
4930581F22Rik	35.2908	0.0908129	0.249373	0.364165	0.715735	0.973615
4930583K01Rik	0.242771	-0.0130653	0.049419	-0.264378	0.791489	NA
4930583P06Rik	0	NA	NA	NA	NA	NA
4930584F24Rik	0	NA	NA	NA	NA	NA
4930590J08Rik	1.70562	-0.0544546	0.105453	-0.516386	0.605585	NA
4930590L20Rik	0	NA	NA	NA	NA	NA
4930591A17Rik	0	NA	NA	NA	NA	NA
4930592A05Rik	1.99048	0.00591424	0.118041	0.0501031	0.96004	NA
4930592I03Rik	0.744805	-0.0194515	0.0757087	-0.256925	0.797237	NA
4930593A02Rik	0.533514	0.0299348	0.0502455	0.595771	0.551329	NA
4930593C16Rik	0	NA	NA	NA	NA	NA
4930594C11Rik	5.45086	-0.0598259	0.177689	-0.336689	0.736352	NA
4930595M18Rik	0	NA	NA	NA	NA	NA
4930596D02Rik	0	NA	NA	NA	NA	NA
4930596M17Rik	0	NA	NA	NA	NA	NA
4930597G03Rik	0	NA	NA	NA	NA	NA
4930598F16Rik	0	NA	NA	NA	NA	NA
4930599N23Rik	1.95739	-0.0354683	0.117332	-0.30229	0.762431	NA
4931402G19Rik	3.16814	-0.172616	0.140879	-1.22529	0.220468	NA
4931403E22Rik	0.520135	0.0403906	0.0581592	0.694484	0.487379	NA
4931403G20Rik	6.52374	0.201852	0.172787	1.16822	0.242719	NA
4931406B18Rik	0	NA	NA	NA	NA	NA
4931406C07Rik	510.012	-0.0399207	0.149915	-0.266289	0.790017	0.98342
4931406H21Rik	6.50451	0.0217273	0.186842	0.116287	0.907425	NA
4931406P16Rik	1491.67	-0.177665	0.122826	-1.44648	0.148043	0.61008
4931408C20Rik	0	NA	NA	NA	NA	NA
4931408D14Rik	0.235277	-0.0130653	0.049419	-0.264378	0.791489	NA
4931409K22Rik	0	NA	NA	NA	NA	NA
4931414P19Rik	107.647	0.0688414	0.218758	0.314692	0.752996	0.977887
4931417E11Rik	0	NA	NA	NA	NA	NA
4931417G12Rik	1.50494	0.0515603	0.107158	0.481161	0.630402	NA
4931419H13Rik	0	NA	NA	NA	NA	NA
4931420L22Rik	0	NA	NA	NA	NA	NA
4931423N10Rik	0	NA	NA	NA	NA	NA
4931428F04Rik	322.786	-0.252653	0.175398	-1.44046	0.149739	0.610626
4931428L18Rik	0	NA	NA	NA	NA	NA
4931429I11Rik	0	NA	NA	NA	NA	NA
4931429L15Rik	0	NA	NA	NA	NA	NA
4931429P17Rik	0	NA	NA	NA	NA	NA
4931430N09Rik	0	NA	NA	NA	NA	NA
4931431B13Rik	0	NA	NA	NA	NA	NA
4931431C16Rik	8.41899	0.0219088	0.196104	0.11172	0.911045	NA
4931431F19Rik	0	NA	NA	NA	NA	NA
4931440F15Rik	1.46124	-0.0314065	0.0949814	-0.33066	0.740901	NA
4931440J10Rik	0	NA	NA	NA	NA	NA
4931440L10Rik	0	NA	NA	NA	NA	NA
4931440P22Rik	17.9068	0.025752	0.220009	0.11705	0.906821	0.992205
4932411E22Rik	0	NA	NA	NA	NA	NA
4932411N23Rik	0.235277	-0.0130653	0.049419	-0.264378	0.791489	NA
4932412D23Rik	0.502034	0.00183265	0.057278	0.0319957	0.974475	NA
4932413F04Rik	0	NA	NA	NA	NA	NA
4932414J04Rik	0	NA	NA	NA	NA	NA
4932414N04Rik	0	NA	NA	NA	NA	NA
4932415G12Rik	59.0224	-0.262925	0.244681	-1.07456	0.28257	0.782722
4932415M13Rik	0	NA	NA	NA	NA	NA
4932416H05Rik	38.6731	-0.206729	0.249512	-0.828531	0.40737	0.877296
4932416K20Rik	0	NA	NA	NA	NA	NA
4932418E24Rik	0.7523	-0.0155078	0.0671814	-0.230835	0.817443	NA
4932429P05Rik	0	NA	NA	NA	NA	NA
4932435O22Rik	0	NA	NA	NA	NA	NA
4932438A13Rik	2231.76	0.0765706	0.129668	0.590514	0.554846	0.936485
4932438H23Rik	0.948602	-0.0686164	0.0757329	-0.906033	0.364918	NA
4932441J04Rik	5.6822	-0.00299381	0.17098	-0.0175097	0.98603	NA
4932443I19Rik	0.533514	0.0299348	0.0502455	0.595771	0.551329	NA
4932702P03Rik	0	NA	NA	NA	NA	NA
4933400A11Rik	0	NA	NA	NA	NA	NA
4933400B14Rik	0	NA	NA	NA	NA	NA
4933400C23Rik	0	NA	NA	NA	NA	NA
4933400F21Rik	2.24663	-0.0139403	0.124342	-0.112113	0.910734	NA
4933400L20Rik	0	NA	NA	NA	NA	NA
4933401B06Rik	0	NA	NA	NA	NA	NA
4933401D09Rik	0	NA	NA	NA	NA	NA
4933401H06Rik	0	NA	NA	NA	NA	NA
4933401P06Rik	0	NA	NA	NA	NA	NA
4933402C06Rik	0	NA	NA	NA	NA	NA
4933402D24Rik	4.02144	0.0963762	0.159447	0.604442	0.54555	NA
4933402E13Rik	1.04304	0.0370216	0.0761422	0.486217	0.626813	NA
4933402J07Rik	0	NA	NA	NA	NA	NA
4933402J10Rik	0	NA	NA	NA	NA	NA
4933402J15Rik	0	NA	NA	NA	NA	NA
4933402N03Rik	0	NA	NA	NA	NA	NA
4933402N22Rik	0	NA	NA	NA	NA	NA
4933402P03Rik	0	NA	NA	NA	NA	NA
4933403G14Rik	0	NA	NA	NA	NA	NA
4933403O08Rik	19.0966	-0.403663	0.240029	-1.68173	0.0926218	0.479289
4933404G15Rik	0	NA	NA	NA	NA	NA
4933404K08Rik	0	NA	NA	NA	NA	NA
4933404O12Rik	159.537	0.288204	0.215267	1.33882	0.180629	0.662387
4933405D12Rik	0.496149	0.00136189	0.0571112	0.0238463	0.980975	NA
4933405E24Rik	0.266757	0.0154668	0.049419	0.312973	0.754302	NA
4933405L10Rik	0.974197	-0.0407818	0.0847249	-0.481344	0.630272	NA
4933405O20Rik	0	NA	NA	NA	NA	NA
4933406C10Rik	4.92323	-0.100673	0.17032	-0.591081	0.554466	NA
4933406D12Rik	0	NA	NA	NA	NA	NA
4933406F09Rik	0	NA	NA	NA	NA	NA
4933406G16Rik	0	NA	NA	NA	NA	NA
4933406I18Rik	1.49433	0.00523692	0.107591	0.0486743	0.961179	NA
4933406J08Rik	0	NA	NA	NA	NA	NA
4933406J10Rik	0.728314	-0.0389802	0.0575198	-0.677683	0.497973	NA
4933406K04Rik	0	NA	NA	NA	NA	NA
4933406M09Rik	0	NA	NA	NA	NA	NA
4933407E24Rik	0	NA	NA	NA	NA	NA
4933407G14Rik	0	NA	NA	NA	NA	NA
4933407I05Rik	0	NA	NA	NA	NA	NA
4933407K13Rik	172.161	-0.233685	0.196119	-1.19154	0.23344	0.728682
4933407L21Rik	0	NA	NA	NA	NA	NA
4933408B17Rik	10.3253	-0.0956569	0.205111	-0.466367	0.640953	NA
4933408J17Rik	0.755412	0.0259946	0.0762106	0.341089	0.733036	NA
4933408N05Rik	0	NA	NA	NA	NA	NA
4933409G03Rik	0	NA	NA	NA	NA	NA
4933409K07Rik	0	NA	NA	NA	NA	NA
4933411E08Rik	0.242771	-0.0130653	0.049419	-0.264378	0.791489	NA
4933411G06Rik	0	NA	NA	NA	NA	NA
4933411G11Rik	0	NA	NA	NA	NA	NA
4933411K16Rik	24.1518	-0.169017	0.22942	-0.736712	0.461297	0.905761
4933411K20Rik	457.911	-0.103129	0.17297	-0.596227	0.551024	0.935854
4933412E12Rik	117.355	-0.20985	0.214428	-0.978649	0.327754	0.819782
4933412E24Rik	0	NA	NA	NA	NA	NA
4933412O06Rik	0	NA	NA	NA	NA	NA
4933413G19Rik	1.76697	0.0301088	0.113564	0.265127	0.790911	NA
4933413J09Rik	24.432	-0.101131	0.241966	-0.417954	0.675981	0.966316
4933413L06Rik	0	NA	NA	NA	NA	NA
4933415F23Rik	0	NA	NA	NA	NA	NA
4933416C03Rik	0	NA	NA	NA	NA	NA
4933416E03Rik	0	NA	NA	NA	NA	NA
4933416I08Rik	0	NA	NA	NA	NA	NA
4933416M06Rik	0	NA	NA	NA	NA	NA
4933416M07Rik	1.5136	0.00614246	0.0972617	0.063154	0.949644	NA
4933417A18Rik	0	NA	NA	NA	NA	NA
4933417D19Rik	3.76529	0.112677	0.152935	0.736763	0.461267	NA
4933417E11Rik	2.05183	0.0989735	0.1215	0.814598	0.415302	NA
4933417G07Rik	0.266757	0.0154668	0.049419	0.312973	0.754302	NA
4933417O13Rik	0	NA	NA	NA	NA	NA
4933421I07Rik	0	NA	NA	NA	NA	NA
4933421O10Rik	53.6066	-0.074189	0.247251	-0.300056	0.764135	0.980177
4933422A05Rik	0.235277	-0.0130653	0.049419	-0.264378	0.791489	NA
4933422H20Rik	0.253378	0.0154668	0.049419	0.312973	0.754302	NA
4933424G05Rik	1.50022	0.00663041	0.107669	0.0615816	0.950896	NA
4933424G06Rik	1.00568	0.00304811	0.0840414	0.0362691	0.971068	NA
4933425B07Rik	0	NA	NA	NA	NA	NA
4933425H06Rik	0.242771	-0.0130653	0.049419	-0.264378	0.791489	NA
4933425L06Rik	0	NA	NA	NA	NA	NA
4933426D04Rik	0.776286	0.0204994	0.0680474	0.301252	0.763222	NA
4933426M11Rik	2000.49	-0.407701	0.121431	-3.35747	0.000786586	0.0161068
4933427D06Rik	0	NA	NA	NA	NA	NA
4933427D14Rik	391.61	0.178874	0.166388	1.07504	0.282358	0.782722
4933427E11Rik	1.26494	0.0299457	0.100793	0.297102	0.766388	NA
4933427E13Rik	0	NA	NA	NA	NA	NA
4933427G17Rik	0.253378	0.0154668	0.049419	0.312973	0.754302	NA
4933427I22Rik	0	NA	NA	NA	NA	NA
4933428C19Rik	0	NA	NA	NA	NA	NA
4933429K18Rik	0	NA	NA	NA	NA	NA
4933429O19Rik	0	NA	NA	NA	NA	NA
4933430H16Rik	0.242771	-0.0130653	0.049419	-0.264378	0.791489	NA
4933430I17Rik	12.8803	-0.0580977	0.223552	-0.259885	0.794953	NA
4933430M04Rik	0	NA	NA	NA	NA	NA
4933430N04Rik	0	NA	NA	NA	NA	NA
4933431E20Rik	69.2788	-0.00182922	0.236671	-0.00772899	0.993833	0.999404
4933431G14Rik	17.7451	-0.241718	0.237396	-1.01821	0.30858	0.805737
4933432G23Rik	0	NA	NA	NA	NA	NA
4933432I03Rik	0	NA	NA	NA	NA	NA
4933432I09Rik	0.253378	0.0154668	0.049419	0.312973	0.754302	NA
4933433C11Rik	0	NA	NA	NA	NA	NA
4933433F19Rik	0	NA	NA	NA	NA	NA
4933433G15Rik	3.4364	-0.107978	0.146893	-0.735077	0.462293	NA
4933433G19Rik	3.48287	-0.0648441	0.144551	-0.448591	0.653727	NA
4933433H22Rik	7.96965	0.114329	0.189499	0.603321	0.546295	NA
4933434E20Rik	888.237	0.0480655	0.155357	0.309387	0.757027	0.97956
4933434I20Rik	0	NA	NA	NA	NA	NA
4933436C20Rik	81.9871	0.0603261	0.238013	0.253457	0.799915	0.98342
4933436E23Rik	0	NA	NA	NA	NA	NA
4933436H12Rik	0	NA	NA	NA	NA	NA
4933436I01Rik	0	NA	NA	NA	NA	NA
4933438B17Rik	0	NA	NA	NA	NA	NA
4933438K21Rik	0	NA	NA	NA	NA	NA
4933439C10Rik	32.5745	0.167754	0.249657	0.671938	0.501623	0.919874
4933439K11Rik	0	NA	NA	NA	NA	NA
4933440J02Rik	0	NA	NA	NA	NA	NA
4933440M02Rik	0	NA	NA	NA	NA	NA
5031410I06Rik	0	NA	NA	NA	NA	NA
5031414D18Rik	73.9327	0.395136	0.244276	1.61758	0.105753	0.51341
5031425E22Rik	198.404	-0.438485	0.207756	-2.11057	0.0348089	0.268443
5031425F14Rik	0.496149	0.00136189	0.0571112	0.0238463	0.980975	NA
5031426D15Rik	8.0009	0.0411009	0.17788	0.23106	0.817269	NA
5031434C07Rik	0.266757	0.0154668	0.049419	0.312973	0.754302	NA
5031434O11Rik	1.18388	-0.0828667	0.0828457	-1.00025	0.317188	NA
5031439G07Rik	2554.71	0.195766	0.129102	1.51637	0.129426	0.570356
5033403H07Rik	0	NA	NA	NA	NA	NA
5033404E19Rik	0	NA	NA	NA	NA	NA
5033406O09Rik	3.51585	0.0130266	0.140946	0.0924227	0.926362	NA
5033411D12Rik	5.74355	0.0752174	0.179379	0.419322	0.674981	NA
5330411J11Rik	0.242771	-0.0130653	0.049419	-0.264378	0.791489	NA
5330413P13Rik	0	NA	NA	NA	NA	NA
5330417C22Rik	0.984804	0.00270606	0.0836115	0.0323646	0.974181	NA
5330426P16Rik	178.409	0.0380127	0.213417	0.178115	0.858633	0.988755
5330434G04Rik	0	NA	NA	NA	NA	NA
5330439B14Rik	0	NA	NA	NA	NA	NA
5430401F13Rik	0	NA	NA	NA	NA	NA
5430402E10Rik	0	NA	NA	NA	NA	NA
5430402O13Rik	0.502034	0.00183265	0.057278	0.0319957	0.974475	NA
5430403N17Rik	1.49433	0.00523692	0.107591	0.0486743	0.961179	NA
5430405H02Rik	17.8591	-0.100009	0.238819	-0.418767	0.675387	0.966179
5430416N02Rik	65.5797	-0.0593778	0.241244	-0.246132	0.80558	0.98342
5430416O09Rik	4.9426	-0.131886	0.164973	-0.799439	0.424036	NA
5430417L22Rik	659.366	-0.251459	0.145177	-1.73209	0.0832579	0.453851
5430419D17Rik	4.9787	-0.0202521	0.168788	-0.119986	0.904495	NA
5430421F17Rik	0.768791	0.0209523	0.0678282	0.308903	0.757395	NA
5430421N21Rik	0	NA	NA	NA	NA	NA
5430425J12Rik	0	NA	NA	NA	NA	NA
5430427M07Rik	0.506755	0.0290359	0.0495187	0.586361	0.557633	NA
5430427O19Rik	1.50022	0.00663041	0.107669	0.0615816	0.950896	NA
5430428K19Rik	0	NA	NA	NA	NA	NA
5430434I15Rik	0	NA	NA	NA	NA	NA
5430435G22Rik	372.77	0.275666	0.166393	1.65671	0.0975773	0.492965
5430437J10Rik	0.963591	-0.0693885	0.0761392	-0.911337	0.362118	NA
5430440P10Rik	0	NA	NA	NA	NA	NA
5530400C23Rik	0	NA	NA	NA	NA	NA
5530401A14Rik	0	NA	NA	NA	NA	NA
5530601H04Rik	117.955	0.0186775	0.217144	0.0860142	0.931455	0.995291
5730403I07Rik	0	NA	NA	NA	NA	NA
5730405O15Rik	13.3967	-0.165579	0.219941	-0.752833	0.45155	NA
5730408K05Rik	9.39207	-0.156933	0.199185	-0.787873	0.430771	NA
5730409E04Rik	3.4711	-0.0621124	0.139249	-0.446052	0.65556	NA
5730412P04Rik	0	NA	NA	NA	NA	NA
5730416F02Rik	2.98589	0.0461019	0.135317	0.340696	0.733333	NA
5730420D15Rik	1.49433	0.00523692	0.107591	0.0486743	0.961179	NA
5730422E09Rik	0.956096	-0.0712	0.0771005	-0.92347	0.355762	NA
5730435O14Rik	0.990689	0.00401722	0.0837397	0.0479728	0.961738	NA
5730455P16Rik	585.304	-0.0130844	0.148272	-0.0882463	0.929681	0.994916
5730457N03Rik	0	NA	NA	NA	NA	NA
5730460C07Rik	0	NA	NA	NA	NA	NA
5730480H06Rik	20.5042	0.0473111	0.240335	0.196855	0.843941	0.988288
5730488B01Rik	0	NA	NA	NA	NA	NA
5730507C01Rik	0	NA	NA	NA	NA	NA
5730508B09Rik	83.6856	-0.66745	0.237183	-2.81408	0.00489173	0.0679831
5730522E02Rik	0	NA	NA	NA	NA	NA
5730559C18Rik	174.082	-0.11555	0.219164	-0.527234	0.598031	0.944744
5730577I03Rik	21.004	-0.26163	0.23907	-1.09437	0.273795	0.774908
5830403L16Rik	0.242771	-0.0130653	0.049419	-0.264378	0.791489	NA
5830403M04Rik	0	NA	NA	NA	NA	NA
5830411N06Rik	12.8269	0.172025	0.222943	0.771609	0.440346	NA
5830415F09Rik	61.4067	0.0879596	0.249465	0.352594	0.724393	0.975033
5830416I19Rik	0	NA	NA	NA	NA	NA
5830416P10Rik	9.036	0.0608432	0.20517	0.29655	0.76681	NA
5830417I10Rik	399.902	0.198882	0.163122	1.21922	0.22276	0.714869
5830418K08Rik	486.705	0.278552	0.154201	1.80643	0.0708517	0.410397
5830418P13Rik	8.41048	-0.170944	0.194912	-0.877034	0.380468	NA
5830428M24Rik	0.723932	-0.0154676	0.0663258	-0.233206	0.815601	NA
5830432E09Rik	4.30873	0.0279769	0.14664	0.190786	0.848693	NA
5830454E08Rik	0.987577	-0.0398404	0.0850494	-0.468438	0.639471	NA
5830473C10Rik	0.520135	0.0403906	0.0581592	0.694484	0.487379	NA
5930403L14Rik	0	NA	NA	NA	NA	NA
5930412G12Rik	0	NA	NA	NA	NA	NA
5930438M14Rik	1.45225	-0.0801493	0.100785	-0.795252	0.426467	NA
6030407O03Rik	0.478048	-0.0351212	0.0564918	-0.621704	0.534136	NA
6030408B16Rik	1.24095	-0.0194913	0.100168	-0.194587	0.845717	NA
6030419C18Rik	541.25	0.00317517	0.157507	0.0201589	0.983917	0.998215
6030440G07Rik	0	NA	NA	NA	NA	NA
6030458C11Rik	1474.58	-0.27388	0.136157	-2.0115	0.0442725	0.314224
6030466F02Rik	0	NA	NA	NA	NA	NA
6030468B19Rik	0.755412	0.0259946	0.0762106	0.341089	0.733036	NA
6030498E09Rik	0	NA	NA	NA	NA	NA
6230400D17Rik	21.0146	-0.240728	0.240036	-1.00288	0.315918	0.811821
6330403A02Rik	0	NA	NA	NA	NA	NA
6330403K07Rik	4.85124	0.102399	0.158965	0.644158	0.519473	NA
6330403M23Rik	175.595	0.0158588	0.212207	0.0747328	0.940427	0.995653
6330407A03Rik	0.749527	0.0190797	0.0672707	0.283626	0.776697	NA
6330408A02Rik	124.332	0.120372	0.212627	0.566117	0.571314	0.939194
6330409D20Rik	0	NA	NA	NA	NA	NA
6330410L21Rik	0	NA	NA	NA	NA	NA
6330415B21Rik	0	NA	NA	NA	NA	NA
6330416G13Rik	328.433	0.162642	0.178592	0.91069	0.362459	0.846115
6330418K02Rik	3.50408	0.012648	0.151707	0.083371	0.933557	NA
6330549D23Rik	22.1812	-0.0652405	0.243035	-0.26844	0.78836	0.98342
6430411K18Rik	0	NA	NA	NA	NA	NA
6430531B16Rik	5.31591	0.0723847	0.16954	0.426948	0.669417	NA
6430548M08Rik	876.893	0.0777158	0.149569	0.519597	0.603344	0.944744
6430550D23Rik	8.63272	-0.13512	0.204717	-0.660031	0.509234	NA
6430562O15Rik	3.20861	-0.09084	0.143607	-0.632559	0.527021	NA
6430571L13Rik	4.2264	-0.00348906	0.156163	-0.0223425	0.982175	NA
6430573F11Rik	0	NA	NA	NA	NA	NA
6430584L05Rik	0	NA	NA	NA	NA	NA
6430706D22Rik	0	NA	NA	NA	NA	NA
6530402F18Rik	38.9913	0.0460628	0.249626	0.184528	0.8536	0.988755
6530411M01Rik	0.242771	-0.0130653	0.049419	-0.264378	0.791489	NA
6720401G13Rik	857.361	-0.499259	0.132914	-3.75626	0.000172471	0.00455522
6720456H20Rik	333.004	0.0590403	0.176532	0.334446	0.738043	0.97591
6720468P15Rik	0.744805	-0.0194515	0.0757087	-0.256925	0.797237	NA
6720483E21Rik	4.04348	0.052954	0.153853	0.344185	0.730707	NA
6720489N17Rik	20.5432	0.0727182	0.240372	0.302524	0.762253	0.980177
6820408C15Rik	0	NA	NA	NA	NA	NA
6820431F20Rik	69.0726	-0.118799	0.245186	-0.484526	0.628012	0.953105
7420426K07Rik	0	NA	NA	NA	NA	NA
7420461P10Rik	0	NA	NA	NA	NA	NA
7420700N18Rik	0	NA	NA	NA	NA	NA
7420701I03Rik	0	NA	NA	NA	NA	NA
7530416G11Rik	0	NA	NA	NA	NA	NA
7530420F21Rik	9.91767	0.286507	0.210028	1.36414	0.172525	NA
7630403G23Rik	0	NA	NA	NA	NA	NA
8030411F24Rik	0	NA	NA	NA	NA	NA
8030423F21Rik	0	NA	NA	NA	NA	NA
8030423J24Rik	0	NA	NA	NA	NA	NA
8030442B05Rik	0	NA	NA	NA	NA	NA
8030443G20Rik	0	NA	NA	NA	NA	NA
8030462N17Rik	423.128	-0.021398	0.175555	-0.121888	0.902988	0.992205
8430403D17Rik	1.68591	-0.0894708	0.103291	-0.866198	0.386382	NA
8430408G22Rik	136.127	0.128782	0.246261	0.522948	0.601011	0.944744
8430410A17Rik	309.602	0.0605329	0.175628	0.344665	0.730346	0.975711
8430419L09Rik	282.756	-0.0317016	0.181291	-0.174866	0.861185	0.989768
8430422H06Rik	0	NA	NA	NA	NA	NA
8430423G03Rik	7.83908	0.221674	0.197159	1.12434	0.26087	NA
8430427H17Rik	15.4632	0.116448	0.226064	0.515113	0.606474	0.945011
8430429K09Rik	33.0966	-0.0526989	0.249409	-0.211295	0.832657	0.98643
8430431K14Rik	0.242771	-0.0130653	0.049419	-0.264378	0.791489	NA
8430436N08Rik	1.20198	-0.058502	0.0918552	-0.636894	0.524194	NA
8430437L04Rik	0	NA	NA	NA	NA	NA
9030025P20Rik	33.7871	0.157285	0.249722	0.629841	0.528799	0.927766
9030204H09Rik	0.266757	0.0154668	0.049419	0.312973	0.754302	NA
9030404E10Rik	0.242771	-0.0130653	0.049419	-0.264378	0.791489	NA
9030612E09Rik	6.63669	-0.0682305	0.183392	-0.372047	0.709858	NA
9030617O03Rik	323.553	0.459516	0.194144	2.36688	0.0179385	0.172345
9030619P08Rik	0.242771	-0.0130653	0.049419	-0.264378	0.791489	NA
9030624G23Rik	2.00225	0.00853352	0.118142	0.0722308	0.942418	NA
9030624J02Rik	1388.05	0.155708	0.127438	1.22184	0.22177	0.712362
9130008F23Rik	28.3689	0.0608243	0.242132	0.251203	0.801657	0.98342
9130011E15Rik	336.286	-0.123145	0.167121	-0.736857	0.461209	0.905761
9130015A21Rik	0.266757	0.0154668	0.049419	0.312973	0.754302	NA
9130015L21Rik	0	NA	NA	NA	NA	NA
9130017N09Rik	0.713325	-0.0533485	0.0671054	-0.794996	0.426616	NA
9130019O22Rik	28.8944	0.0334365	0.245443	0.136229	0.89164	0.991517
9130019P16Rik	16.3966	-0.0182557	0.235515	-0.0775139	0.938215	0.995412
9130023H24Rik	115.945	-0.0650042	0.216981	-0.299585	0.764494	0.980177
9130024F11Rik	28.7883	-0.166793	0.244603	-0.681894	0.495306	0.916171
9130204L05Rik	0	NA	NA	NA	NA	NA
9130206I24Rik	125.777	0.206105	0.221189	0.931806	0.351437	0.838247
9130209A04Rik	0	NA	NA	NA	NA	NA
9130221F21Rik	0	NA	NA	NA	NA	NA
9130221H12Rik	43.285	0.326505	0.248563	1.31357	0.188991	0.675298
9130227L01Rik	0	NA	NA	NA	NA	NA
9130230L23Rik	0.998183	0.0042867	0.0921332	0.0465273	0.96289	NA
9130401M01Rik	449.149	0.143041	0.153244	0.933419	0.350604	0.838247
9130409I23Rik	0	NA	NA	NA	NA	NA
9230009I02Rik	0	NA	NA	NA	NA	NA
9230102K24Rik	0	NA	NA	NA	NA	NA
9230102O04Rik	0	NA	NA	NA	NA	NA
9230104L09Rik	0	NA	NA	NA	NA	NA
9230105E05Rik	5.81356	0.102735	0.169909	0.604651	0.545411	NA
9230110C19Rik	28.1784	0.0673585	0.248316	0.271262	0.78619	0.983342
9230110F15Rik	0	NA	NA	NA	NA	NA
9230112D13Rik	0.496149	0.00136189	0.0571112	0.0238463	0.980975	NA
9230112J17Rik	1.78196	0.0234358	0.102799	0.227976	0.819665	NA
9230114K14Rik	32.1559	0.186173	0.249249	0.746937	0.455102	0.902831
9230115E21Rik	0.242771	-0.0130653	0.049419	-0.264378	0.791489	NA
9230116N13Rik	4.89175	-0.140036	0.169423	-0.826548	0.408493	NA
9330020H09Rik	28.4303	-0.0680765	0.244543	-0.278383	0.780719	0.982946
9330111N05Rik	0.242771	-0.0130653	0.049419	-0.264378	0.791489	NA
9330117O12Rik	0	NA	NA	NA	NA	NA
9330133O14Rik	32.0739	-0.375782	0.249417	-1.50664	0.131903	0.576557
9330151L19Rik	51.5736	-0.317491	0.246014	-1.29054	0.196863	0.685176
9330158H04Rik	0	NA	NA	NA	NA	NA
9330159F19Rik	439.203	-0.125132	0.167333	-0.747801	0.45458	0.902831
9330159M07Rik	9.84875	-0.0340681	0.198855	-0.171322	0.863971	NA
9330162B11Rik	0	NA	NA	NA	NA	NA
9330175E14Rik	0.253378	0.0154668	0.049419	0.312973	0.754302	NA
9330175M20Rik	1.73272	0.0234956	0.102314	0.229642	0.81837	NA
9330178D15Rik	0	NA	NA	NA	NA	NA
9330179D12Rik	1.75359	0.0304865	0.11552	0.263906	0.791852	NA
9330182L06Rik	0.776286	0.0204994	0.0680474	0.301252	0.763222	NA
9330182O14Rik	0	NA	NA	NA	NA	NA
9430007A20Rik	0	NA	NA	NA	NA	NA
9430008C03Rik	340.861	-0.105781	0.17172	-0.61601	0.537888	0.92995
9430014N10Rik	0	NA	NA	NA	NA	NA
9430015G10Rik	351.845	0.392845	0.170841	2.29948	0.0214777	0.194391
9430016H08Rik	230.348	0.124275	0.186988	0.664615	0.506297	0.920946
9430018G01Rik	12.5581	0.125254	0.219554	0.570491	0.568344	NA
9430019J16Rik	0	NA	NA	NA	NA	NA
9430020K01Rik	1715.75	0.189515	0.147063	1.28866	0.197515	0.68521
9430021M05Rik	0	NA	NA	NA	NA	NA
9430023L20Rik	547.776	-0.0732121	0.170063	-0.4305	0.666832	0.962581
9430037G07Rik	9.1804	0.00574992	0.201203	0.0285778	0.977201	NA
9430038I01Rik	35.7824	-0.121672	0.249679	-0.487315	0.626035	0.952173
9430041J12Rik	0	NA	NA	NA	NA	NA
9430060I03Rik	0.723932	-0.0154676	0.0663258	-0.233206	0.815601	NA
9430069I07Rik	0.723932	-0.0154676	0.0663258	-0.233206	0.815601	NA
9430076C15Rik	13.6736	0.0191164	0.227339	0.0840879	0.932987	NA
9430076G02Rik	0.235277	-0.0130653	0.049419	-0.264378	0.791489	NA
9430083A17Rik	2.17146	-0.133229	0.118584	-1.12349	0.261229	NA
9430091E24Rik	34.8806	-0.20009	0.249722	-0.801252	0.422986	0.885768
9530002B09Rik	0	NA	NA	NA	NA	NA
9530003J23Rik	0	NA	NA	NA	NA	NA
9530026F06Rik	0.266757	0.0154668	0.049419	0.312973	0.754302	NA
9530026P05Rik	0.506755	0.0290359	0.0495187	0.586361	0.557633	NA
9530027J09Rik	7.38862	0.131992	0.182723	0.722361	0.470073	NA
9530036O11Rik	0	NA	NA	NA	NA	NA
9530048J24Rik	0	NA	NA	NA	NA	NA
9530051G07Rik	0	NA	NA	NA	NA	NA
9530052E02Rik	0.253378	0.0154668	0.049419	0.312973	0.754302	NA
9530053A07Rik	3.01381	0.0117441	0.135937	0.0863935	0.931154	NA
9530059O14Rik	0	NA	NA	NA	NA	NA
9530068E07Rik	3992.98	0.0887581	0.110586	0.802613	0.422198	0.885477
9530077C05Rik	34.0038	0.417193	0.24972	1.67064	0.0947924	0.486933
9530080O11Rik	0	NA	NA	NA	NA	NA
9530082P21Rik	241.399	0.117958	0.181442	0.650113	0.515619	0.925171
9530091C08Rik	0.266757	0.0154668	0.049419	0.312973	0.754302	NA
9630013A20Rik	0	NA	NA	NA	NA	NA
9630028B13Rik	0.502034	0.00183265	0.057278	0.0319957	0.974475	NA
9630028H03Rik	0.762906	0.0254567	0.0764419	0.333021	0.739119	NA
9630033F20Rik	215.099	-0.0954706	0.20719	-0.460787	0.644951	0.955986
9830001H06Rik	2924.87	0.000805674	0.111766	0.0072086	0.994248	0.999404
9830107B12Rik	0	NA	NA	NA	NA	NA
9830132P13Rik	0.235277	-0.0130653	0.049419	-0.264378	0.791489	NA
9830147E19Rik	32.4564	0.312964	0.24965	1.25361	0.209983	0.698463
9830166K06Rik	0	NA	NA	NA	NA	NA
9930012K11Rik	127.568	-0.0511787	0.239695	-0.213516	0.830925	0.986002
9930013L23Rik	237.501	-0.613322	0.20134	-3.0462	0.00231754	0.0379517
9930014A18Rik	0.266757	0.0154668	0.049419	0.312973	0.754302	NA
9930021J03Rik	703.875	-0.0634616	0.168433	-0.376776	0.70634	0.972308
9930104L06Rik	211.227	-0.299194	0.203554	-1.46985	0.141603	0.597545
9930111J21Rik1	48.0846	0.155025	0.248055	0.624961	0.531997	0.927954
9930111J21Rik2	1.69341	-0.0961272	0.106767	-0.900349	0.367935	NA
A030009H04Rik	47.5053	0.00201166	0.249238	0.00807123	0.99356	0.999404
A130010J15Rik	142.098	0.00319106	0.21264	0.0150068	0.988027	0.999311
A130049A11Rik	9.31614	0.0764883	0.204179	0.374613	0.707948	NA
A130077B15Rik	0	NA	NA	NA	NA	NA
A1bg	0	NA	NA	NA	NA	NA
A1cf	0	NA	NA	NA	NA	NA
A230001M10Rik	1.72684	0.021957	0.101436	0.216463	0.828627	NA
A230020J21Rik	0.72082	-0.0537663	0.0673588	-0.798207	0.42475	NA
A230028O05Rik	23.8646	0.173823	0.241281	0.72042	0.471267	0.910026
A230046K03Rik	2149.09	-0.00225125	0.151432	-0.0148664	0.988139	0.999311
A230050P20Rik	189.208	-0.0672963	0.194073	-0.346758	0.728773	0.975711
A230056J06Rik	0.959208	-0.0304062	0.073876	-0.411584	0.680645	NA
A230056P14Rik	14.4346	-0.0532681	0.225983	-0.235717	0.813652	0.98342
A230057D06Rik	7.08292	-0.218999	0.191627	-1.14284	0.253106	NA
A230065H16Rik	0.242771	-0.0130653	0.049419	-0.264378	0.791489	NA
A230070E04Rik	1.23934	-0.0109815	0.0804637	-0.136478	0.891443	NA
A230072C01Rik	37.311	-0.114392	0.249658	-0.458196	0.646811	0.956609
A230072E10Rik	0	NA	NA	NA	NA	NA
A230073K19Rik	2.5075	0.0055905	0.116047	0.0481745	0.961577	NA
A230077H06Rik	0	NA	NA	NA	NA	NA
A230108P19Rik	0.509528	0.00138489	0.057563	0.0240586	0.980806	NA
A2m	0	NA	NA	NA	NA	NA
A330009N23Rik	8.76928	-0.20641	0.18685	-1.10468	0.269297	NA
A330021E22Rik	95.0296	0.21625	0.224934	0.961393	0.336355	0.829399
A330023F24Rik	17.1863	-0.000755936	0.237437	-0.00318373	0.99746	0.999404
A330032B11Rik	0.485543	-0.0271686	0.0495094	-0.548756	0.583173	NA
A330035P11Rik	13.9499	-0.106003	0.221477	-0.478618	0.63221	NA
A330040F15Rik	6.27984	0.0782204	0.18561	0.421423	0.673446	NA
A330041J22Rik	0.963591	-0.0693885	0.0761392	-0.911337	0.362118	NA
A330048O09Rik	0	NA	NA	NA	NA	NA
A330049N07Rik	0.266757	0.0154668	0.049419	0.312973	0.754302	NA
A330050B17Rik	1.02689	0.0749125	0.0783089	0.956628	0.338755	NA
A330050F15Rik	0	NA	NA	NA	NA	NA
A330069E16Rik	9.04627	0.0248345	0.199182	0.124682	0.900775	NA
A330070K13Rik	0	NA	NA	NA	NA	NA
A330076C08Rik	0	NA	NA	NA	NA	NA
A330076H08Rik	9.30396	-0.254437	0.208207	-1.22204	0.221692	NA
A330093E20Rik	0	NA	NA	NA	NA	NA
A330102I10Rik	0.974197	-0.0407818	0.0847249	-0.481344	0.630272	NA
A3galt2	2.28122	0.075663	0.127767	0.592196	0.553719	NA
A430005L14Rik	199.138	0.0854508	0.194055	0.440343	0.659689	0.960096
A430033K04Rik	69.8375	-0.173745	0.241166	-0.720438	0.471256	0.910026
A430035B10Rik	5.74633	0.038743	0.181225	0.213784	0.830715	NA
A430071A18Rik	7.08914	-0.131842	0.185879	-0.709293	0.478142	NA
A430078G23Rik	0	NA	NA	NA	NA	NA
A430088P11Rik	0	NA	NA	NA	NA	NA
A430089I19Rik	0	NA	NA	NA	NA	NA
A430090L17Rik	1.95267	-0.0637009	0.106925	-0.595755	0.551339	NA
A430092G05Rik	0	NA	NA	NA	NA	NA
A430093F15Rik	3.43951	-0.0653606	0.145453	-0.449359	0.653172	NA
A430105I19Rik	1173.14	-0.300745	0.161467	-1.86258	0.0625215	0.381781
A430107P09Rik	0.235277	-0.0130653	0.049419	-0.264378	0.791489	NA
A4galt	616.813	-0.20915	0.149299	-1.40088	0.16125	0.63115
A4gnt	0	NA	NA	NA	NA	NA
A530006G24Rik	0	NA	NA	NA	NA	NA
A530013C23Rik	3.79088	0.14397	0.149133	0.965379	0.334355	NA
A530016L24Rik	0.533514	0.0299348	0.0502455	0.595771	0.551329	NA
A530032D15Rik	7.09671	0.113689	0.180721	0.629085	0.529293	NA
A530046M15Rik	0.253378	0.0154668	0.049419	0.312973	0.754302	NA
A530050N04Rik	0	NA	NA	NA	NA	NA
A530053G22Rik	0	NA	NA	NA	NA	NA
A530054K11Rik	398.978	-0.0991058	0.175165	-0.565786	0.571539	0.939194
A530058N18Rik	2.43233	-0.124507	0.131181	-0.949121	0.342559	NA
A530064D06Rik	0	NA	NA	NA	NA	NA
A530065N20Rik	0	NA	NA	NA	NA	NA
A530072M11Rik	10.4689	0.0305353	0.213473	0.143041	0.886258	NA
A530088E08Rik	0	NA	NA	NA	NA	NA
A530099J19Rik	0	NA	NA	NA	NA	NA
A630001G21Rik	0.956096	-0.0712	0.0771005	-0.92347	0.355762	NA
A630007B06Rik	564.522	0.0297872	0.151958	0.196022	0.844593	0.988288
A630010A05Rik	0	NA	NA	NA	NA	NA
A630012P03Rik	0	NA	NA	NA	NA	NA
A630019I02Rik	0	NA	NA	NA	NA	NA
A630020A06	0	NA	NA	NA	NA	NA
A630023A22Rik	3.18025	-0.0932541	0.144966	-0.643281	0.520042	NA
A630033H20Rik	102.298	-0.0881292	0.223934	-0.39355	0.693913	0.970905
A630066F11Rik	6.01781	0.0962986	0.183557	0.524626	0.599843	NA
A630072M18Rik	52.2264	-0.345241	0.248887	-1.38714	0.1654	0.639075
A630073D07Rik	0	NA	NA	NA	NA	NA
A630075F10Rik	0	NA	NA	NA	NA	NA
A630076J17Rik	1.48684	0.00575859	0.107504	0.0535664	0.957281	NA
A630077J23Rik	0	NA	NA	NA	NA	NA
A630089N07Rik	12.1446	-0.0482878	0.222046	-0.217468	0.827844	NA
A630095E13Rik	0.242771	-0.0130653	0.049419	-0.264378	0.791489	NA
A630095N17Rik	2.91787	-0.161558	0.139594	-1.15734	0.247134	NA
A730008H23Rik	0	NA	NA	NA	NA	NA
A730017C20Rik	0	NA	NA	NA	NA	NA
A730017L22Rik	56.1286	0.00313178	0.244428	0.0128127	0.989777	0.999311
A730018C14Rik	0	NA	NA	NA	NA	NA
A730020E08Rik	3.03941	0.0530992	0.140911	0.376828	0.706301	NA
A730020M07Rik	0.266757	0.0154668	0.049419	0.312973	0.754302	NA
A730036I17Rik	0.773513	0.0583408	0.0694485	0.840058	0.400876	NA
A730043L09Rik	0.235277	-0.0130653	0.049419	-0.264378	0.791489	NA
A730046J19Rik	0	NA	NA	NA	NA	NA
A730056A06Rik	23.0149	0.0478274	0.24418	0.195869	0.844713	0.988288
A730082K24Rik	0	NA	NA	NA	NA	NA
A730085A09Rik	27.1264	0.19397	0.247815	0.782719	0.433792	0.89188
A730085K08Rik	0.744805	-0.0194515	0.0757087	-0.256925	0.797237	NA
A730090H04Rik	0	NA	NA	NA	NA	NA
A730090N16Rik	6.31293	0.109772	0.182294	0.60217	0.547061	NA
A730098P11Rik	15.91	0.00469871	0.226615	0.0207344	0.983458	0.998204
A830009L08Rik	0.496149	0.00136189	0.0571112	0.0238463	0.980975	NA
A830010M20Rik	194.608	0.325106	0.23526	1.3819	0.167002	0.640639
A830018L16Rik	0	NA	NA	NA	NA	NA
A830019L24Rik	0	NA	NA	NA	NA	NA
A830052D11Rik	2.22853	-0.0575602	0.125471	-0.458752	0.646412	NA
A830080D01Rik	221.953	0.00445593	0.186644	0.023874	0.980953	0.998204
A830082K12Rik	55.7815	0.568815	0.24398	2.3314	0.0197321	0.184033
A830082N09Rik	34.922	-0.239008	0.249715	-0.95712	0.338507	0.830305
A930001A20Rik	0	NA	NA	NA	NA	NA
A930001C03Rik	7.39015	-0.119893	0.193523	-0.619526	0.53557	NA
A930003A15Rik	49.8105	-0.425517	0.248733	-1.71073	0.0871303	0.464659
A930003O13Rik	0.478048	-0.0351212	0.0564918	-0.621704	0.534136	NA
A930004D18Rik	53.3034	0.0479919	0.249649	0.192238	0.847556	0.98849
A930005H10Rik	48.0096	-0.208848	0.246494	-0.847273	0.396843	0.871343
A930006I01Rik	0	NA	NA	NA	NA	NA
A930006K02Rik	2.32447	0.0944991	0.113056	0.835862	0.403233	NA
A930007I19Rik	7.92805	-0.11474	0.196422	-0.584152	0.559118	NA
A930009A15Rik	0	NA	NA	NA	NA	NA
A930011G23Rik	0	NA	NA	NA	NA	NA
A930011O12Rik	0.253378	0.0154668	0.049419	0.312973	0.754302	NA
A930012L18Rik	0.981692	-0.0315307	0.0744368	-0.42359	0.671865	NA
A930013F10Rik	101.334	0.130562	0.220733	0.59149	0.554192	0.936226
A930015D03Rik	57.6946	0.207764	0.246017	0.844514	0.398382	0.872882
A930016O22Rik	4.86188	-0.172634	0.165066	-1.04585	0.29563	NA
A930017M01Rik	0.253378	0.0154668	0.049419	0.312973	0.754302	NA
A930018P22Rik	0.485543	-0.0271686	0.0495094	-0.548756	0.583173	NA
A930019D19Rik	4.13173	-0.236856	0.15358	-1.54223	0.123017	NA
A930024E05Rik	36.6347	-0.100229	0.249531	-0.401668	0.687928	0.969023
A930041C12Rik	2.6947	-0.0488267	0.13055	-0.374006	0.7084	NA
AA387883	0	NA	NA	NA	NA	NA
AA388235	0	NA	NA	NA	NA	NA
AA414768	22.4407	0.220583	0.238849	0.923524	0.355734	0.841891
AA415398	10.7361	0.077256	0.214875	0.35954	0.719191	NA
AA465934	61.6154	-0.0673408	0.242299	-0.277924	0.78107	0.982946
AA467197	19.2511	0.401841	0.239283	1.67935	0.0930829	0.480633
AA474331	33.6362	-0.0749072	0.249511	-0.300216	0.764012	0.980177
AA536875	1.50771	0.00610875	0.107754	0.0566914	0.954791	NA
AA543186	2.6676	-0.143295	0.135632	-1.0565	0.290742	NA
AA545190	0	NA	NA	NA	NA	NA
AA619741	0	NA	NA	NA	NA	NA
AA792892	0	NA	NA	NA	NA	NA
AA986860	40.5498	0.155767	0.249365	0.624652	0.532199	0.927954
AA987161	215.173	0.191251	0.214449	0.891825	0.372487	0.854489
AB099516	0	NA	NA	NA	NA	NA
AB124611	16.6512	0.321201	0.227983	1.40888	0.15887	0.62794
AF067061	0	NA	NA	NA	NA	NA
AF067063	0	NA	NA	NA	NA	NA
AF251705	0.266757	0.0154668	0.049419	0.312973	0.754302	NA
AF357355	0	NA	NA	NA	NA	NA
AF357359	0	NA	NA	NA	NA	NA
AF357399	3.06617	0.0395118	0.121495	0.325213	0.74502	NA
AF357425	0	NA	NA	NA	NA	NA
AF357426	0	NA	NA	NA	NA	NA
AF366264	0	NA	NA	NA	NA	NA
AF529169	0	NA	NA	NA	NA	NA
AI115009	0	NA	NA	NA	NA	NA
AI118078	0	NA	NA	NA	NA	NA
AI182371	2.2765	0.0305763	0.124785	0.245033	0.806431	NA
AI197445	5.03772	0.134017	0.171596	0.781005	0.4348	NA
AI314180	2499.85	0.0199533	0.136776	0.145883	0.884014	0.991376
AI314831	0	NA	NA	NA	NA	NA
AI316807	245.04	0.00896745	0.187464	0.0478356	0.961847	0.9977
AI317395	1.5498	0.0906021	0.103164	0.878234	0.379817	NA
AI413582	255.161	0.273025	0.206914	1.31951	0.187	0.671197
AI414108	45.8118	0.0134196	0.247522	0.0542158	0.956763	0.997341
AI427809	1.28893	0.0684629	0.0940983	0.727568	0.466878	NA
AI429214	178.684	0.00506852	0.233224	0.0217324	0.982661	0.998204
AI450353	12.3944	-0.0908824	0.221809	-0.409733	0.682002	NA
AI462493	94.3074	0.268404	0.224994	1.19294	0.232893	0.728393
AI463170	1.80318	0.111507	0.110256	1.01135	0.311849	NA
AI464131	1074.16	-0.697577	0.128074	-5.44665	5.13259e-08	4.34559e-06
AI467606	620.123	0.193776	0.173348	1.11784	0.263634	0.763426
AI480653	533.693	0.0347095	0.162807	0.213194	0.831175	0.986002
AI504432	3.01576	0.0932747	0.140156	0.665506	0.505727	NA
AI506816	138.219	0.339005	0.207913	1.63051	0.102993	0.506607
AI507597	0	NA	NA	NA	NA	NA
AI593442	0	NA	NA	NA	NA	NA
AI597468	1616.05	0.122305	0.137085	0.892184	0.372294	0.854489
AI597479	609.308	-0.0593373	0.156015	-0.380331	0.7037	0.97204
AI606473	0	NA	NA	NA	NA	NA
AI607873	44.6881	0.0481803	0.24877	0.193674	0.846431	0.988331
AI646519	0	NA	NA	NA	NA	NA
AI661453	2.16396	-0.12764	0.116305	-1.09746	0.272439	NA
AI662270	123.275	0.168853	0.214622	0.786747	0.43143	0.890865
AI747448	6.35225	0.220273	0.182049	1.20997	0.226292	NA
AI836003	0.520135	0.0403906	0.0581592	0.694484	0.487379	NA
AI837181	732.221	-0.130804	0.137187	-0.953475	0.340349	0.832259
AI846148	420.748	-0.358532	0.183709	-1.95163	0.0509819	0.340583
AI847159	1.24845	-0.0160761	0.0902209	-0.178186	0.858577	NA
AI848285	6.42506	-0.0939243	0.18779	-0.500155	0.616966	NA
AI854517	0	NA	NA	NA	NA	NA
AI854703	0.242771	-0.0130653	0.049419	-0.264378	0.791489	NA
AI987944	166.474	0.161323	0.2067	0.780473	0.435113	0.892654
AK010878	37.7779	0.114309	0.249484	0.458184	0.646821	0.956609
AK129341	18.6229	-0.411002	0.239335	-1.71726	0.0859309	0.461468
AU015228	0	NA	NA	NA	NA	NA
AU015836	0	NA	NA	NA	NA	NA
AU016765	0.470554	-0.0266484	0.0494734	-0.53864	0.590135	NA
AU018091	697.992	0.0433931	0.14491	0.299448	0.764598	0.980177
AU018829	0	NA	NA	NA	NA	NA
AU019823	237.526	-0.0937878	0.186308	-0.503403	0.614681	0.947826
AU019990	0.235277	-0.0130653	0.049419	-0.264378	0.791489	NA
AU021063	0	NA	NA	NA	NA	NA
AU021092	77.5576	-0.0273305	0.249657	-0.109472	0.912828	0.992862
AU022252	244.382	-0.204565	0.178694	-1.14478	0.2523	0.751863
AU022751	0	NA	NA	NA	NA	NA
AU022754	1.45536	-0.0343836	0.0973086	-0.353345	0.72383	NA
AU022793	0	NA	NA	NA	NA	NA
AU023762	0	NA	NA	NA	NA	NA
AU023871	2.24502	-0.0124122	0.125467	-0.0989283	0.921195	NA
AU040320	1641.36	0.111335	0.129196	0.861753	0.388823	0.865784
AU040972	1.29642	0.0678658	0.0942275	0.720233	0.471381	NA
AU041133	60.8863	-0.0202573	0.241581	-0.0838529	0.933173	0.995412
AV039307	5.69086	-0.0399458	0.179998	-0.221923	0.824374	NA
AV051173	1.50771	0.00610875	0.107754	0.0566914	0.954791	NA
AV320801	0	NA	NA	NA	NA	NA
AW011738	2.96895	-0.0301442	0.140221	-0.214976	0.829786	NA
AW046200	17.3826	0.191499	0.233565	0.819896	0.412275	0.8794
AW112010	0.235277	-0.0130653	0.049419	-0.264378	0.791489	NA
AW146154	35.9528	-0.20839	0.249722	-0.834486	0.404007	0.875138
AW209491	138.424	-0.0506409	0.207488	-0.244067	0.807179	0.98342
AW495222	0	NA	NA	NA	NA	NA
AW549542	0.478048	-0.0351212	0.0564918	-0.621704	0.534136	NA
AW549877	1571.71	0.0129276	0.162104	0.0797488	0.936437	0.995412
AW551984	0	NA	NA	NA	NA	NA
AW554918	198.231	0.221541	0.196738	1.12607	0.260136	0.760222
AY074887	1.27832	0.0247767	0.0909291	0.272484	0.78525	NA
AY358078	2.48191	-0.0352261	0.132189	-0.266484	0.789866	NA
AY512915	0	NA	NA	NA	NA	NA
AY512931	0.235277	-0.0130653	0.049419	-0.264378	0.791489	NA
AY761184	0	NA	NA	NA	NA	NA
AY761185	0	NA	NA	NA	NA	NA
Aaas	715.55	0.557858	0.17535	3.18139	0.00146568	0.0267953
Aacs	1699.59	-0.288756	0.12498	-2.31042	0.0208647	0.190576
Aadac	0	NA	NA	NA	NA	NA
Aadacl2	0	NA	NA	NA	NA	NA
Aadacl3	0	NA	NA	NA	NA	NA
Aadat	0.776286	0.0204994	0.0680474	0.301252	0.763222	NA
Aaed1	303.373	0.158159	0.192178	0.82298	0.410519	0.87847
Aagab	539.65	-0.0655027	0.154733	-0.423327	0.672057	0.964768
Aak1	1535.18	-0.0833195	0.121364	-0.686527	0.492381	0.915658
Aamdc	341.483	-0.617315	0.174062	-3.54653	0.000390348	0.00899608
Aamp	2158.21	-0.107943	0.132082	-0.817238	0.413792	0.880613
Aanat	0	NA	NA	NA	NA	NA
Aar2	429.199	0.194915	0.172462	1.13019	0.258396	0.758105
Aard	0	NA	NA	NA	NA	NA
Aars	4316.61	0.258608	0.112498	2.29879	0.0215169	0.194598
Aars2	360.451	0.00221771	0.184908	0.0119936	0.990431	0.999311
Aarsd1	326.356	0.494495	0.180349	2.74187	0.00610898	0.079966
Aasdh	165.428	0.0822834	0.205554	0.400301	0.688935	0.969185
Aasdhppt	329.763	0.0188002	0.175308	0.107241	0.914598	0.992862
Aass	0	NA	NA	NA	NA	NA
Aatf	526.761	0.115022	0.151058	0.761438	0.446395	0.898901
Aatk	2.71719	-0.056259	0.137959	-0.407794	0.683425	NA
Abat	4.73788	0.0707981	0.163855	0.432079	0.665684	NA
Abca1	421.77	0.807819	0.175672	4.59844	4.25664e-06	0.000204902
Abca12	3.01542	0.0108862	0.140858	0.0772847	0.938397	NA
Abca13	2.83284	0.140923	0.129161	1.09107	0.275241	NA
Abca14	0	NA	NA	NA	NA	NA
Abca15	0	NA	NA	NA	NA	NA
Abca16	1.52859	0.00407312	0.0860472	0.0473359	0.962246	NA
Abca17	0.242771	-0.0130653	0.049419	-0.264378	0.791489	NA
Abca2	722.552	0.232679	0.143104	1.62595	0.103961	0.509268
Abca3	201.204	-0.113819	0.190648	-0.597011	0.5505	0.935764
Abca4	42.0308	-0.255877	0.248385	-1.03017	0.302933	0.800267
Abca5	1306.82	0.180802	0.136719	1.32244	0.186023	0.670146
Abca6	0.768791	0.0209523	0.0678282	0.308903	0.757395	NA
Abca7	2480.49	-0.125345	0.11564	-1.08393	0.278396	0.77903
Abca8a	7.16987	-0.107295	0.193863	-0.553459	0.579949	NA
Abca8b	96.8096	-0.0882945	0.230633	-0.382836	0.701841	0.971194
Abca9	6.48408	0.0504419	0.180765	0.279047	0.780208	NA
Abcb10	542.149	-0.166464	0.154457	-1.07774	0.281152	0.782006
Abcb11	1.00568	0.00304811	0.0840414	0.0362691	0.971068	NA
Abcb1a	3.44584	-0.0288402	0.144926	-0.199	0.842263	NA
Abcb1b	206.74	0.122949	0.211648	0.580912	0.561299	0.938743
Abcb4	0	NA	NA	NA	NA	NA
Abcb5	0	NA	NA	NA	NA	NA
Abcb6	800.751	0.119731	0.13428	0.891655	0.372578	0.854532
Abcb7	466.351	0.0506213	0.155123	0.326329	0.744175	0.97695
Abcb8	612.648	-0.0846735	0.149947	-0.564689	0.572286	0.939194
Abcb9	4.45545	-0.0941364	0.157623	-0.597224	0.550358	NA
Abcc1	2603.7	-0.0217428	0.150807	-0.144176	0.885361	0.991428
Abcc10	170.962	-0.0998195	0.200505	-0.497841	0.618596	0.949391
Abcc12	2.69631	-0.0544672	0.135193	-0.402885	0.687033	NA
Abcc2	0.266757	0.0154668	0.049419	0.312973	0.754302	NA
Abcc3	0.235277	-0.0130653	0.049419	-0.264378	0.791489	NA
Abcc4	235.844	0.191061	0.191466	0.997884	0.318336	0.812692
Abcc5	2355.74	-0.0168558	0.129145	-0.130518	0.896156	0.991517
Abcc6	1.50022	0.00663041	0.107669	0.0615816	0.950896	NA
Abcc8	2.66921	-0.122479	0.125494	-0.975973	0.329078	NA
Abcc9	1.45536	-0.0343836	0.0973086	-0.353345	0.72383	NA
Abcd1	423.472	-0.444951	0.158745	-2.80292	0.00506417	0.0693304
Abcd2	57.9733	-0.0544703	0.242182	-0.224914	0.822046	0.984808
Abcd3	849.058	0.0942236	0.133941	0.703471	0.481763	0.912757
Abcd4	780.17	0.0324547	0.136412	0.237917	0.811945	0.98342
Abce1	2722.05	0.0605855	0.131517	0.460666	0.645038	0.955986
Abcf1	2191.28	-0.00873012	0.133118	-0.0655817	0.947711	0.99631
Abcf2	1368.97	0.0228143	0.149883	0.152214	0.879018	0.990748
Abcf3	924.25	0.0316157	0.136287	0.231978	0.816555	0.984511
Abcg1	148.104	0.430255	0.203307	2.11628	0.0343213	0.265712
Abcg2	962.586	0.170596	0.141139	1.20871	0.226773	0.720433
Abcg3	0	NA	NA	NA	NA	NA
Abcg4	5.26794	-0.00128901	0.170369	-0.00756598	0.993963	NA
Abcg5	0	NA	NA	NA	NA	NA
Abcg8	0.737311	-0.0146991	0.0667423	-0.220236	0.825687	NA
Abhd1	30.5157	-0.348084	0.24933	-1.39608	0.162692	0.634278
Abhd10	178.648	0.163332	0.196006	0.833301	0.404675	0.875342
Abhd11	288.753	-0.197073	0.172052	-1.14543	0.252032	0.751863
Abhd12	784.237	0.143573	0.139808	1.02693	0.304454	0.802009
Abhd12b	0	NA	NA	NA	NA	NA
Abhd13	744.01	-0.0332286	0.143826	-0.231034	0.817289	0.984511
Abhd14a	89.6874	-0.102337	0.226093	-0.45263	0.650815	0.9585
Abhd14b	125.109	-0.304867	0.21671	-1.40679	0.159489	0.628011
Abhd15	10.6932	-0.0804792	0.212004	-0.379612	0.704234	NA
Abhd16a	784.917	-0.00285017	0.138413	-0.0205918	0.983571	0.998204
Abhd16b	1.01156	0.00435469	0.0841667	0.0517388	0.958737	NA
Abhd2	1062.79	-0.054498	0.132184	-0.41229	0.680127	0.967906
Abhd3	6.04306	0.0491527	0.172977	0.284158	0.776289	NA
Abhd4	1221.19	0.0469814	0.129659	0.362347	0.717093	0.974019
Abhd5	617.97	0.125786	0.142188	0.884641	0.37635	0.859221
Abhd6	281.261	0.239352	0.175371	1.36483	0.172307	0.650331
Abhd8	1344.8	0.104503	0.130928	0.798175	0.424769	0.887469
Abi1	1627.65	-0.0888291	0.142075	-0.625225	0.531823	0.927954
Abi2	751.347	0.0137325	0.148004	0.092785	0.926074	0.994038
Abi3	33.2173	0.27051	0.243505	1.1109	0.266611	0.766017
Abi3bp	1.51832	0.0542979	0.109237	0.497065	0.619143	NA
Abl1	2470.25	-0.0890149	0.115854	-0.768339	0.442286	0.896632
Abl2	2231.48	-0.0856833	0.114742	-0.746749	0.455215	0.902831
Ablim1	3793.93	-0.734521	0.109642	-6.69929	2.09438e-11	3.04911e-09
Ablim2	61.9586	-0.9694	0.24671	-3.92931	8.51904e-05	0.00256224
Ablim3	207.554	-1.24704	0.191824	-6.50094	7.98193e-11	1.08282e-08
Abo	0	NA	NA	NA	NA	NA
Abp1	0	NA	NA	NA	NA	NA
Abr	3962.36	-0.210602	0.112233	-1.87647	0.0605903	0.376574
Abra	24.2417	-0.439903	0.229885	-1.91358	0.0556741	0.359371
Abracl	1563.02	0.0416038	0.121639	0.342027	0.732331	0.975711
Abt1	216.531	-0.0219331	0.192892	-0.113707	0.90947	0.992659
Abtb1	268.706	-0.352403	0.175673	-2.00602	0.0448538	0.316005
Abtb2	705.511	-0.183757	0.162688	-1.12951	0.258684	0.758469
Acaa1a	440.607	-0.0619029	0.174707	-0.354324	0.723096	0.974576
Acaa1b	29.2206	-0.125559	0.245137	-0.512201	0.60851	0.945336
Acaa2	1903.87	0.162961	0.118404	1.37631	0.168725	0.643525
Acaca	2208.38	-0.014721	0.119209	-0.123489	0.90172	0.992205
Acacb	19.9161	-0.344144	0.240614	-1.43027	0.152639	0.616233
Acad10	196.401	0.461155	0.192572	2.39471	0.0166336	0.164653
Acad11	130.577	-0.353497	0.212348	-1.66471	0.0959715	0.490134
Acad12	40.9175	-0.188175	0.249446	-0.75437	0.450627	0.90036
Acad8	331.035	-0.205969	0.169573	-1.21464	0.224504	0.716604
Acad9	586.875	0.0271923	0.150054	0.181216	0.856198	0.988755
Acadl	2351.24	-0.167287	0.12745	-1.31258	0.189326	0.675559
Acadm	1932.49	-0.212583	0.120304	-1.76705	0.0772194	0.433193
Acads	704.228	-0.191403	0.150126	-1.27495	0.202328	0.689548
Acadsb	892.774	-0.0954773	0.134949	-0.707505	0.479253	0.911605
Acadvl	1630.61	-0.152551	0.1237	-1.23323	0.217489	0.707397
Acan	0	NA	NA	NA	NA	NA
Acap1	106.746	0.329591	0.249714	1.31988	0.186877	0.670976
Acap2	1901.07	0.128171	0.129297	0.991288	0.321545	0.815927
Acap3	894.132	0.000515825	0.132531	0.00389211	0.996895	0.999404
Acat1	1405.46	0.146986	0.131234	1.12003	0.262702	0.762931
Acat2	1415.12	0.0107925	0.133125	0.0810702	0.935386	0.995412
Acat3	49.1397	0.197992	0.155093	1.2766	0.201744	0.689436
Acbd3	1244.69	0.0514077	0.131262	0.391642	0.695323	0.971194
Acbd4	375.986	-0.0865465	0.16209	-0.533941	0.593383	0.944744
Acbd5	1016.5	-0.239073	0.136545	-1.75087	0.0799684	0.442588
Acbd6	467.95	0.0553371	0.175737	0.314886	0.752848	0.977887
Acbd7	0.956096	-0.0712	0.0771005	-0.92347	0.355762	NA
Accs	127.42	-0.0345857	0.212858	-0.162482	0.870926	0.990033
Accsl	1.72211	-0.0158073	0.112865	-0.140054	0.888617	NA
Acd	385.508	0.286127	0.162628	1.7594	0.0785098	0.437762
Ace	182.944	0.519942	0.208805	2.49008	0.0127713	0.135043
Ace2	0	NA	NA	NA	NA	NA
Ace3	0	NA	NA	NA	NA	NA
Acer1	0.242771	-0.0130653	0.049419	-0.264378	0.791489	NA
Acer2	1.44164	-0.103709	0.0921143	-1.12587	0.26022	NA
Acer3	201.132	0.0764002	0.190355	0.401358	0.688157	0.969023
Ache	18.2522	-0.147357	0.235895	-0.624672	0.532186	0.927954
Acin1	2782.36	-0.00276995	0.117081	-0.0236584	0.981125	0.998204
Acly	5426.92	-0.126322	0.11315	-1.11641	0.264245	0.764186
Acmsd	0.980082	-0.0394013	0.084871	-0.464249	0.642469	NA
Acn9	33.2076	-0.149668	0.249623	-0.599573	0.548791	0.935275
Acnat1	0	NA	NA	NA	NA	NA
Acnat2	0	NA	NA	NA	NA	NA
Aco1	1597.21	-0.0306265	0.122679	-0.249647	0.802861	0.98342
Aco2	7571.74	-0.0558651	0.113904	-0.490457	0.623811	0.951214
Acot1	1.25906	0.0236088	0.0920781	0.2564	0.797642	NA
Acot10	4.64149	-0.113523	0.161707	-0.70203	0.48266	NA
Acot11	30.9833	-0.229992	0.248354	-0.926064	0.354413	0.840814
Acot12	2.68571	-0.0994493	0.136265	-0.729822	0.465499	NA
Acot13	324.585	0.522786	0.167218	3.12637	0.00176979	0.0309791
Acot2	133.666	-0.121484	0.238544	-0.509273	0.610561	0.945468
Acot3	0	NA	NA	NA	NA	NA
Acot4	0.266757	0.0154668	0.049419	0.312973	0.754302	NA
Acot5	0	NA	NA	NA	NA	NA
Acot6	1.74299	-0.0159766	0.11514	-0.138758	0.889641	NA
Acot7	1455.92	0.120013	0.151726	0.790988	0.428951	0.889494
[truncated: 21,421 more rows]
