# Supplementary material for: Data describing the effects of depletion of Myoparr, myogenin, Ddx17, and hnRNPK in differentiating C2C12 cells
Source: Data Brief. 2019 Jun 24;25:104172. doi: 10.1016/j.dib.2019.104172 (PMC6612617; doi:10.1016/j.dib.2019.104172)
Supplement: Supplementary file 4 [file mmc4.xlsx]

## Sheet: hnRNPK KD
Gene Name	baseMean	log2FoldChange	lfcSE	stat	pvalue	padj
0610005C13Rik	8.61357	0.270218	0.264479	1.0217	0.306923	0.678227
0610007N19Rik	169.719	-0.0222883	0.230286	-0.0967853	0.922897	0.979006
0610007P14Rik	533.535	-0.180815	0.188921	-0.95709	0.338522	0.706522
0610008F07Rik	2.06369	0.17493	0.157426	1.11118	0.26649	NA
0610009B14Rik	0	NA	NA	NA	NA	NA
0610009B22Rik	217.006	-0.130818	0.214256	-0.610569	0.541485	0.829498
0610009D07Rik	541.592	0.155722	0.205097	0.759258	0.447698	0.779533
0610009L18Rik	13.1805	-0.630778	0.277171	-2.27577	0.0228596	0.178199
0610009O20Rik	482.855	-0.0414669	0.182582	-0.227113	0.820336	0.943756
0610010B08Rik	0	NA	NA	NA	NA	NA
0610010F05Rik	497.186	-0.208064	0.182385	-1.1408	0.253955	0.630197
0610010K14Rik	352.791	0.0507347	0.192361	0.263747	0.791975	0.93333
0610011F06Rik	104.075	0.0396158	0.249781	0.158602	0.873983	0.962832
0610012G03Rik	354.211	-0.299957	0.194367	-1.54325	0.122769	0.447532
0610012H03Rik	0.239873	-0.0180879	0.0705714	-0.256306	0.797714	NA
0610030E20Rik	484.086	-0.393313	0.190033	-2.06971	0.0384798	0.245474
0610031J06Rik	1681.4	0.0815478	0.153606	0.530891	0.595495	0.85727
0610031O16Rik	0.231734	-0.0180879	0.0705714	-0.256306	0.797714	NA
0610037L13Rik	384.939	-0.0475405	0.189057	-0.251461	0.801457	0.937207
0610038B21Rik	11.0742	0.177447	0.279115	0.635749	0.52494	0.821321
0610038L08Rik	3.5811	0.195089	0.206961	0.942636	0.345867	NA
0610039K10Rik	1.26626	0.033945	0.127639	0.265945	0.790282	NA
0610040B10Rik	3.1539	-0.0945128	0.175681	-0.537979	0.590592	NA
0610040F04Rik	0.268642	0.0226565	0.0705714	0.321044	0.748177	NA
0610040J01Rik	1.49799	0.0100399	0.149745	0.0670465	0.946545	NA
0610043K17Rik	1.26783	0.0436904	0.140889	0.310104	0.756482	NA
1100001G20Rik	0.268642	0.0226565	0.0705714	0.321044	0.748177	NA
1110001A16Rik	64.8098	0.228244	0.274981	0.830036	0.406519	0.754886
1110001J03Rik	64.8165	-0.196641	0.27705	-0.709767	0.477849	0.797944
1110002L01Rik	57.5004	0.455091	0.279362	1.62903	0.103306	0.416089
1110004E09Rik	185.971	0.111971	0.245123	0.456796	0.647818	0.879634
1110004F10Rik	881.844	0.069447	0.160956	0.431465	0.66613	0.888227
1110006O24Rik	7.08339	-0.141387	0.231652	-0.610341	0.541636	NA
1110007C09Rik	683.25	-0.0947121	0.235124	-0.402817	0.687083	0.894351
1110008F13Rik	519.21	-0.140138	0.211864	-0.661453	0.508322	0.813766
1110008J03Rik	147.403	0.139929	0.229939	0.608547	0.542825	0.829673
1110008L16Rik	171.645	0.347448	0.221138	1.57118	0.11614	0.437299
1110008P14Rik	296.813	-0.207541	0.21346	-0.97227	0.330916	0.700178
1110012L19Rik	139.801	0.114442	0.246509	0.464249	0.642469	0.877111
1110015O18Rik	0	NA	NA	NA	NA	NA
1110017D15Rik	1.68468	-0.0651304	0.140477	-0.463637	0.642908	NA
1110018G07Rik	1080.48	-0.0291087	0.162921	-0.178668	0.858198	0.957103
1110019D14Rik	36.4573	-0.656389	0.298569	-2.19845	0.0279171	0.20305
1110020A21Rik	7.83869	0.152554	0.255539	0.596988	0.550516	0.834161
1110025L11Rik	0	NA	NA	NA	NA	NA
1110028F11Rik	0	NA	NA	NA	NA	NA
1110028F18Rik	0.479746	-0.038061	0.0707367	-0.538067	0.590531	NA
1110032A03Rik	42.079	-0.464969	0.298475	-1.55782	0.119277	0.442605
1110032F04Rik	0	NA	NA	NA	NA	NA
1110034G24Rik	41.0357	0.120376	0.292949	0.410912	0.681137	0.894351
1110035M17Rik	1.72851	-0.0647532	0.140974	-0.459328	0.645999	NA
1110036E04Rik	0	NA	NA	NA	NA	NA
1110037F02Rik	1661.99	0.0951007	0.150064	0.633735	0.526254	0.82209
1110038B12Rik	844.24	0.049993	0.161414	0.309719	0.756775	0.919211
1110038F14Rik	489.274	-0.210689	0.191074	-1.10266	0.270176	0.646814
1110046J04Rik	62.155	0.412173	0.276013	1.49331	0.135356	0.472029
1110051M20Rik	450.585	0.07526	0.178961	0.420538	0.674092	0.892725
1110054M08Rik	22.6253	0.0319776	0.298149	0.107254	0.914588	0.976826
1110057K04Rik	667.695	0.112632	0.197986	0.568888	0.569432	0.84241
1110058L19Rik	140.878	-0.0395944	0.237454	-0.166745	0.86757	0.960337
1110059E24Rik	348.484	0.301632	0.196221	1.53721	0.124242	0.450561
1110059G10Rik	156.91	-0.0163476	0.235495	-0.069418	0.944657	0.983627
1110059M19Rik	23.5992	-0.276376	0.298834	-0.924849	0.355044	0.718774
1110065P20Rik	126.262	-0.262817	0.240339	-1.09353	0.274163	0.650809
1190002F15Rik	40.3691	-0.204153	0.297729	-0.685701	0.492902	0.8064
1190002N15Rik	3729.6	0.273928	0.166731	1.64294	0.100396	0.409464
1190003J15Rik	0.527577	0.0552552	0.0809731	0.68239	0.494993	NA
1190003K10Rik	0	NA	NA	NA	NA	NA
1190005I06Rik	28.6652	0.217395	0.298831	0.727484	0.466929	0.789713
1190007I07Rik	28.9005	0.302605	0.298887	1.01244	0.311328	0.681759
1200011I18Rik	715.91	-0.00572317	0.175704	-0.0325727	0.974015	0.993603
1200014J11Rik	840.171	0.130402	0.162106	0.804424	0.421152	0.762772
1300002E11Rik	130.363	-0.504159	0.248817	-2.02622	0.0427417	0.261907
1300002K09Rik	2.87933	0.260134	0.180094	1.44443	0.148617	NA
1300015D01Rik	0	NA	NA	NA	NA	NA
1300017J02Rik	0.268642	0.0226565	0.0705714	0.321044	0.748177	NA
1300018J18Rik	202.326	-0.781535	0.225345	-3.46818	0.000524002	0.0128768
1500002O10Rik	0	NA	NA	NA	NA	NA
1500004A13Rik	60.3426	-0.230202	0.281694	-0.817206	0.413811	0.758625
1500009C09Rik	1.78413	0.0826508	0.142863	0.578531	0.562906	NA
1500009L16Rik	1.04545	0.101505	0.108157	0.938493	0.347991	NA
1500011B03Rik	64.039	-0.364205	0.292386	-1.24563	0.212899	0.579554
1500011K16Rik	176.962	0.105951	0.223339	0.474396	0.635217	0.874727
1500012F01Rik	1246.53	0.195231	0.171953	1.13538	0.256217	0.63258
1500012K07Rik	9.35418	0.201762	0.269848	0.74769	0.454647	0.783766
1500015A07Rik	32.5593	-0.389925	0.298958	-1.30428	0.192139	0.556873
1500015L24Rik	0.989476	0.00558846	0.116407	0.0480081	0.96171	NA
1500015O10Rik	29.4823	0.793207	0.298695	2.65558	0.00791727	0.0901741
1500016L03Rik	0	NA	NA	NA	NA	NA
1500017E21Rik	11.5928	0.129048	0.276784	0.466242	0.641042	0.876764
1500032L24Rik	1381.31	0.0178987	0.164945	0.108513	0.913589	0.976826
1600002D24Rik	0.268642	0.0226565	0.0705714	0.321044	0.748177	NA
1600002H07Rik	98.0758	0.0609551	0.265997	0.229157	0.818747	0.943273
1600002K03Rik	74.364	-0.476947	0.270593	-1.76259	0.0779689	0.357338
1600010M07Rik	0	NA	NA	NA	NA	NA
1600012H06Rik	654.56	-0.15273	0.174717	-0.874153	0.382035	0.737861
1600014C10Rik	193.216	-0.198382	0.220016	-0.901671	0.367232	0.726532
1600014C23Rik	2.58192	0.199742	0.183331	1.08952	0.275926	NA
1600014K23Rik	0	NA	NA	NA	NA	NA
1600015I10Rik	0	NA	NA	NA	NA	NA
1600016N20Rik	1.20215	-0.0812851	0.129643	-0.62699	0.530665	NA
1600019K03Rik	0.471607	-0.0458342	0.0779391	-0.588076	0.556481	NA
1600020E01Rik	69.2919	-0.466701	0.278573	-1.67533	0.0938696	0.395618
1600023N17Rik	3.6477	-0.103871	0.199798	-0.519877	0.603149	NA
1600025M17Rik	0	NA	NA	NA	NA	NA
1600029D21Rik	21.1122	0.831154	0.295008	2.81739	0.00484151	0.0653345
1600029I14Rik	0.231734	-0.0180879	0.0705714	-0.256306	0.797714	NA
1600029O15Rik	0	NA	NA	NA	NA	NA
1700001C02Rik	0	NA	NA	NA	NA	NA
1700001C19Rik	0	NA	NA	NA	NA	NA
1700001D01Rik	2.01622	0.0131149	0.1631	0.0804105	0.935911	NA
1700001F09Rik	0.231734	-0.0180879	0.0705714	-0.256306	0.797714	NA
1700001G11Rik	1.52676	0.0777581	0.15224	0.510759	0.60952	NA
1700001G17Rik	2.2301	-0.0149864	0.176125	-0.0850897	0.93219	NA
1700001J03Rik	0	NA	NA	NA	NA	NA
1700001J11Rik	0.738681	-0.020605	0.0918741	-0.224275	0.822544	NA
1700001K19Rik	6.73807	0.449242	0.228995	1.9618	0.0497862	NA
1700001K23Rik	0.471607	-0.0458342	0.0779391	-0.588076	0.556481	NA
1700001L05Rik	47.5574	-0.430073	0.290142	-1.48229	0.138264	0.477779
1700001L19Rik	0.981337	0.00478882	0.101681	0.0470967	0.962436	NA
1700001O22Rik	10.4041	0.114816	0.250179	0.458934	0.646282	0.879334
1700001P01Rik	2.86962	0.262466	0.180823	1.45151	0.146638	NA
1700003C15Rik	0	NA	NA	NA	NA	NA
1700003D09Rik	0	NA	NA	NA	NA	NA
1700003E16Rik	35.009	0.25505	0.298536	0.854336	0.392919	0.745321
1700003F12Rik	59.6328	-0.371235	0.278941	-1.33087	0.183231	0.546577
1700003F17Rik	0.989476	0.00558846	0.116407	0.0480081	0.96171	NA
1700003G13Rik	0	NA	NA	NA	NA	NA
1700003G18Rik	0	NA	NA	NA	NA	NA
1700003H04Rik	0	NA	NA	NA	NA	NA
1700003L19Rik	0	NA	NA	NA	NA	NA
1700003M02Rik	0.79622	0.0801113	0.0966988	0.828463	0.407409	NA
1700003M07Rik	0.258935	0.0226565	0.0705714	0.321044	0.748177	NA
1700003P14Rik	0	NA	NA	NA	NA	NA
1700006A11Rik	0	NA	NA	NA	NA	NA
1700006E09Rik	0	NA	NA	NA	NA	NA
1700006F04Rik	0	NA	NA	NA	NA	NA
1700006H21Rik	0	NA	NA	NA	NA	NA
1700007B14Rik	0	NA	NA	NA	NA	NA
1700007F19Rik	0	NA	NA	NA	NA	NA
1700007G11Rik	2.00651	0.0128719	0.166255	0.077423	0.938287	NA
1700007J10Rik	48.0129	0.349011	0.2864	1.21862	0.22299	0.588873
1700007K09Rik	0.999184	0.00796027	0.129378	0.0615271	0.950939	NA
1700007K13Rik	5.18503	0.0317447	0.18241	0.17403	0.861842	NA
1700007L15Rik	15.4264	0.382008	0.286225	1.33464	0.181993	0.545124
1700007P06Rik	0	NA	NA	NA	NA	NA
1700008A04Rik	0	NA	NA	NA	NA	NA
1700008F21Rik	0	NA	NA	NA	NA	NA
1700008I05Rik	11.8351	0.198136	0.281925	0.702797	0.482182	0.799752
1700008J07Rik	66.6453	-0.431434	0.277772	-1.55319	0.120378	0.44394
1700008K24Rik	0	NA	NA	NA	NA	NA
1700008O03Rik	0.268642	0.0226565	0.0705714	0.321044	0.748177	NA
1700008P02Rik	0	NA	NA	NA	NA	NA
1700009C05Rik	0	NA	NA	NA	NA	NA
1700009J07Rik	0	NA	NA	NA	NA	NA
1700009N14Rik	2.03371	0.0586816	0.151179	0.38816	0.697898	NA
1700009P17Rik	13.5492	0.471189	0.285549	1.65012	0.0989192	0.406557
1700010B08Rik	0	NA	NA	NA	NA	NA
1700010D01Rik	1.56332	0.140943	0.125957	1.11898	0.263149	NA
1700010I02Rik	0	NA	NA	NA	NA	NA
1700010I14Rik	0.258935	0.0226565	0.0705714	0.321044	0.748177	NA
1700010J16Rik	0	NA	NA	NA	NA	NA
1700010K23Rik	0	NA	NA	NA	NA	NA
1700011A15Rik	0.268642	0.0226565	0.0705714	0.321044	0.748177	NA
1700011B04Rik	0	NA	NA	NA	NA	NA
1700011E24Rik	0.479746	-0.038061	0.0707367	-0.538067	0.590531	NA
1700011H14Rik	1.06486	0.102785	0.108795	0.944752	0.344786	NA
1700011I03Rik	3.54227	0.155557	0.188933	0.823344	0.410313	NA
1700011J10Rik	37.444	0.0252821	0.295507	0.085555	0.93182	0.981391
1700011L22Rik	0.463467	-0.0372466	0.0706812	-0.526966	0.598217	NA
1700011M02Rik	0	NA	NA	NA	NA	NA
1700012A03Rik	0	NA	NA	NA	NA	NA
1700012B07Rik	1.74722	0.0314317	0.139503	0.225311	0.821737	NA
1700012B09Rik	16.2258	0.134714	0.286815	0.469691	0.638576	0.875581
1700012B15Rik	96.3572	0.123866	0.252522	0.490515	0.62377	0.869227
1700012D01Rik	12.308	-0.175425	0.280938	-0.624425	0.532349	0.82484
1700012D14Rik	5.17511	0.329694	0.224339	1.46963	0.141663	NA
1700012I11Rik	0	NA	NA	NA	NA	NA
1700012L04Rik	0	NA	NA	NA	NA	NA
1700012P22Rik	0	NA	NA	NA	NA	NA
1700013D24Rik	0	NA	NA	NA	NA	NA
1700013F07Rik	1.26783	0.0436904	0.140889	0.310104	0.756482	NA
1700013G23Rik	1.46108	-0.04622	0.13685	-0.337743	0.735557	NA
1700013G24Rik	3.22115	-0.00655695	0.197682	-0.0331692	0.97354	NA
1700013H16Rik	0.268642	0.0226565	0.0705714	0.321044	0.748177	NA
1700015E13Rik	0.231734	-0.0180879	0.0705714	-0.256306	0.797714	NA
1700015F17Rik	0.79622	0.0801113	0.0966988	0.828463	0.407409	NA
1700015G11Rik	0	NA	NA	NA	NA	NA
1700016C15Rik	0.490668	0.00316539	0.0788481	0.0401455	0.967977	NA
1700016D06Rik	0.988262	-0.0396	0.102101	-0.387852	0.698125	NA
1700016G22Rik	0	NA	NA	NA	NA	NA
1700016H13Rik	0.268642	0.0226565	0.0705714	0.321044	0.748177	NA
1700016K19Rik	0	NA	NA	NA	NA	NA
1700016L04Rik	0.239873	-0.0180879	0.0705714	-0.256306	0.797714	NA
1700016L21Rik	0	NA	NA	NA	NA	NA
1700016P04Rik	0	NA	NA	NA	NA	NA
1700017B05Rik	963.427	-0.194061	0.15981	-1.21432	0.224625	0.591032
1700017D01Rik	0	NA	NA	NA	NA	NA
1700017G19Rik	0	NA	NA	NA	NA	NA
1700017J07Rik	0	NA	NA	NA	NA	NA
1700017N19Rik	0	NA	NA	NA	NA	NA
1700018A04Rik	1.80511	0.103715	0.156665	0.662015	0.507961	NA
1700018B08Rik	0	NA	NA	NA	NA	NA
1700018B24Rik	0	NA	NA	NA	NA	NA
1700018C11Rik	0.268642	0.0226565	0.0705714	0.321044	0.748177	NA
1700018F24Rik	0	NA	NA	NA	NA	NA
1700018G05Rik	0	NA	NA	NA	NA	NA
1700018L02Rik	1.5349	0.0627539	0.138853	0.451945	0.651309	NA
1700019A02Rik	0	NA	NA	NA	NA	NA
1700019B03Rik	0	NA	NA	NA	NA	NA
1700019B21Rik	0.51787	0.0417852	0.0707645	0.590482	0.554867	NA
1700019D03Rik	0.759311	0.0372313	0.106817	0.348551	0.727426	NA
1700019E08Rik	0	NA	NA	NA	NA	NA
1700019G17Rik	7.939	0.398658	0.259048	1.53894	0.123819	0.449673
1700019G24Rik	0.971983	-0.0525337	0.117879	-0.445656	0.655846	NA
1700019L03Rik	78.0335	-0.569097	0.26481	-2.14908	0.0316282	0.218985
1700019M22Rik	0	NA	NA	NA	NA	NA
1700019N19Rik	1.27718	0.0936909	0.130158	0.719822	0.471635	NA
1700019O17Rik	0.537285	0.0418331	0.0707946	0.590908	0.554582	NA
1700020A23Rik	4.37703	-0.184748	0.219061	-0.843364	0.399025	NA
1700020D05Rik	3.67369	-0.114402	0.208083	-0.549788	0.582465	NA
1700020G17Rik	0	NA	NA	NA	NA	NA
1700020I14Rik	762.869	-0.441521	0.16512	-2.67394	0.00749659	0.0870814
1700020L24Rik	47.3218	-0.614926	0.296395	-2.07468	0.0380159	0.243622
1700020M21Rik	0	NA	NA	NA	NA	NA
1700020N01Rik	0	NA	NA	NA	NA	NA
1700020N15Rik	0	NA	NA	NA	NA	NA
1700020N18Rik	0	NA	NA	NA	NA	NA
1700021F05Rik	241.76	0.124818	0.20823	0.599426	0.548889	0.833095
1700021F07Rik	0	NA	NA	NA	NA	NA
1700021K19Rik	1928.84	0.0684105	0.22492	0.304154	0.76101	0.92028
1700021N21Rik	0.258935	0.0226565	0.0705714	0.321044	0.748177	NA
1700022A21Rik	0	NA	NA	NA	NA	NA
1700022A22Rik	0	NA	NA	NA	NA	NA
1700022E09Rik	0	NA	NA	NA	NA	NA
1700022H16Rik	0	NA	NA	NA	NA	NA
1700022I11Rik	0.695201	-0.0476669	0.0759977	-0.627215	0.530518	NA
1700022P22Rik	0.490668	0.00316539	0.0788481	0.0401455	0.967977	NA
1700023A16Rik	0	NA	NA	NA	NA	NA
1700023C21Rik	0	NA	NA	NA	NA	NA
1700023E05Rik	0	NA	NA	NA	NA	NA
1700023F02Rik	0	NA	NA	NA	NA	NA
1700023F06Rik	1.73908	0.0321452	0.139431	0.230546	0.817668	NA
1700023L04Rik	0.231734	-0.0180879	0.0705714	-0.256306	0.797714	NA
1700024B18Rik	0	NA	NA	NA	NA	NA
1700024F13Rik	0	NA	NA	NA	NA	NA
1700024G13Rik	0	NA	NA	NA	NA	NA
1700024P03Rik	0.268642	0.0226565	0.0705714	0.321044	0.748177	NA
1700024P04Rik	0	NA	NA	NA	NA	NA
1700024P16Rik	20.7349	-0.172653	0.296059	-0.583171	0.559778	0.838491
1700025B11Rik	0	NA	NA	NA	NA	NA
1700025C18Rik	0	NA	NA	NA	NA	NA
1700025E21Rik	1.24876	-0.0191977	0.126867	-0.151321	0.879722	NA
1700025F22Rik	0	NA	NA	NA	NA	NA
1700025F24Rik	4.1453	-0.163095	0.216216	-0.754312	0.450662	NA
1700025G04Rik	193.038	-0.0980497	0.217233	-0.451358	0.651732	0.881653
1700025K24Rik	0	NA	NA	NA	NA	NA
1700025M24Rik	0	NA	NA	NA	NA	NA
1700025N23Rik	0	NA	NA	NA	NA	NA
1700026D08Rik	0.537285	0.0418331	0.0707946	0.590908	0.554582	NA
1700026D11Rik	0	NA	NA	NA	NA	NA
1700026F02Rik	0	NA	NA	NA	NA	NA
1700026L06Rik	2.30513	0.142922	0.162889	0.877418	0.38026	NA
1700027A15Rik	0.239873	-0.0180879	0.0705714	-0.256306	0.797714	NA
1700027F09Rik	0	NA	NA	NA	NA	NA
1700027H10Rik	0	NA	NA	NA	NA	NA
1700027I24Rik	0	NA	NA	NA	NA	NA
1700027J07Rik	0.258935	0.0226565	0.0705714	0.321044	0.748177	NA
1700028B04Rik	0	NA	NA	NA	NA	NA
1700028D13Rik	0	NA	NA	NA	NA	NA
1700028E10Rik	3.69118	-0.0599261	0.20823	-0.287787	0.773509	NA
1700028I16Rik	0.498808	0.00250751	0.0792735	0.0316311	0.974766	NA
1700028J19Rik	5.98347	0.0668533	0.226496	0.295162	0.76787	NA
1700028K03Rik	7.94564	-0.0518308	0.260964	-0.198613	0.842565	0.95277
1700028M03Rik	0	NA	NA	NA	NA	NA
1700028P14Rik	0	NA	NA	NA	NA	NA
1700028P15Rik	0	NA	NA	NA	NA	NA
1700029B22Rik	0	NA	NA	NA	NA	NA
1700029F12Rik	0	NA	NA	NA	NA	NA
1700029H14Rik	0.757743	0.0265926	0.0929305	0.286155	0.774759	NA
1700029I15Rik	6.76099	0.058306	0.249028	0.234135	0.81488	NA
1700029J03Rik	0.231734	-0.0180879	0.0705714	-0.256306	0.797714	NA
1700029J07Rik	8.55989	-0.27937	0.257646	-1.08432	0.278224	0.654421
1700029M20Rik	0	NA	NA	NA	NA	NA
1700029N11Rik	0	NA	NA	NA	NA	NA
1700029P11Rik	0	NA	NA	NA	NA	NA
1700030A11Rik	0	NA	NA	NA	NA	NA
1700030C10Rik	0	NA	NA	NA	NA	NA
1700030F04Rik	0	NA	NA	NA	NA	NA
1700030F18Rik	1.82417	0.152572	0.150949	1.01075	0.312136	NA
1700030J22Rik	37.838	-0.0168941	0.293339	-0.0575925	0.954073	0.986969
1700030K09Rik	147.508	0.250003	0.229423	1.0897	0.275843	0.651607
1700030L20Rik	0	NA	NA	NA	NA	NA
1700030M09Rik	0.258935	0.0226565	0.0705714	0.321044	0.748177	NA
1700030N03Rik	0	NA	NA	NA	NA	NA
1700030O20Rik	0	NA	NA	NA	NA	NA
1700031A10Rik	0.997616	0.00359297	0.102104	0.0351893	0.971929	NA
1700031F05Rik	0	NA	NA	NA	NA	NA
1700031M16Rik	0	NA	NA	NA	NA	NA
1700031P21Rik	0	NA	NA	NA	NA	NA
1700034E13Rik	1.76006	0.0354273	0.140884	0.251464	0.801455	NA
1700034F02Rik	3.49793	0.0229955	0.206025	0.111615	0.911129	NA
1700034G24Rik	0	NA	NA	NA	NA	NA
1700034H15Rik	1.99023	0.0144091	0.166158	0.0867193	0.930895	NA
1700034I23Rik	2.03685	0.0728036	0.163479	0.445338	0.656076	NA
1700034J05Rik	1.03766	0.0504327	0.104157	0.484201	0.628243	NA
1700034K08Rik	0	NA	NA	NA	NA	NA
1700034O15Rik	0	NA	NA	NA	NA	NA
1700034P13Rik	0.997616	0.00359297	0.102104	0.0351893	0.971929	NA
1700036G14Rik	0	NA	NA	NA	NA	NA
1700037C18Rik	25.18	0.0938701	0.29891	0.314041	0.75349	0.918394
1700037H04Rik	505.696	-0.250904	0.181209	-1.38462	0.16617	0.522549
1700039E15Rik	0	NA	NA	NA	NA	NA
1700039E22Rik	0	NA	NA	NA	NA	NA
1700040L02Rik	0	NA	NA	NA	NA	NA
1700040N02Rik	0	NA	NA	NA	NA	NA
1700041C23Rik	0	NA	NA	NA	NA	NA
1700041M19Rik	0	NA	NA	NA	NA	NA
1700042B14Rik	0	NA	NA	NA	NA	NA
1700042G07Rik	0.537285	0.0418331	0.0707946	0.590908	0.554582	NA
1700042G15Rik	0	NA	NA	NA	NA	NA
1700042O10Rik	3.52513	0.0798503	0.207198	0.385382	0.699955	NA
1700044C05Rik	0	NA	NA	NA	NA	NA
1700044K03Rik	0	NA	NA	NA	NA	NA
1700045H11Rik	0	NA	NA	NA	NA	NA
1700045I19Rik	0	NA	NA	NA	NA	NA
1700046C09Rik	0	NA	NA	NA	NA	NA
1700047E10Rik	0	NA	NA	NA	NA	NA
1700047G03Rik	0	NA	NA	NA	NA	NA
1700047I17Rik2	0	NA	NA	NA	NA	NA
1700047L14Rik	0	NA	NA	NA	NA	NA
1700047M11Rik	0	NA	NA	NA	NA	NA
1700048M11Rik	5.45504	-0.0693874	0.231899	-0.299214	0.764777	NA
1700048O20Rik	0	NA	NA	NA	NA	NA
1700049E15Rik	0	NA	NA	NA	NA	NA
1700049E22Rik	0	NA	NA	NA	NA	NA
1700049G17Rik	109.591	-0.378144	0.249577	-1.51514	0.129736	0.461085
1700049L16Rik	0	NA	NA	NA	NA	NA
1700051A21Rik	0.258935	0.0226565	0.0705714	0.321044	0.748177	NA
1700052I22Rik	0	NA	NA	NA	NA	NA
1700052K11Rik	88.1773	-0.707833	0.266482	-2.65621	0.00790243	0.0900863
1700052N19Rik	323.207	-0.142182	0.233216	-0.609661	0.542086	0.829498
1700054A03Rik	0	NA	NA	NA	NA	NA
1700054K19Rik	0	NA	NA	NA	NA	NA
1700054M17Rik	0	NA	NA	NA	NA	NA
1700054O13Rik	0.508516	0.00253729	0.079718	0.0318283	0.974609	NA
1700055C04Rik	0	NA	NA	NA	NA	NA
1700055N04Rik	2.91438	-0.153295	0.191235	-0.801603	0.422783	NA
1700056E22Rik	30.5985	0.54475	0.299022	1.82177	0.0684896	0.337873
1700057G04Rik	0.239873	-0.0180879	0.0705714	-0.256306	0.797714	NA
1700057H15Rik	0	NA	NA	NA	NA	NA
1700058G18Rik	0	NA	NA	NA	NA	NA
1700060C16Rik	0	NA	NA	NA	NA	NA
1700060C20Rik	0	NA	NA	NA	NA	NA
1700061F12Rik	0	NA	NA	NA	NA	NA
1700061G19Rik	6.32442	0.134238	0.228227	0.588176	0.556414	NA
1700061I17Rik	2.52716	0.105695	0.162462	0.650586	0.515314	NA
1700063A18Rik	0	NA	NA	NA	NA	NA
1700063D05Rik	1.21307	-0.0145022	0.109107	-0.132918	0.894259	NA
1700063O14Rik	0	NA	NA	NA	NA	NA
1700064J06Rik	0	NA	NA	NA	NA	NA
1700064M15Rik	0	NA	NA	NA	NA	NA
1700065D16Rik	0.490668	0.00316539	0.0788481	0.0401455	0.967977	NA
1700065I16Rik	0	NA	NA	NA	NA	NA
1700065I17Rik	0	NA	NA	NA	NA	NA
1700065J11Rik	0	NA	NA	NA	NA	NA
1700065J18Rik	2.93845	-0.071976	0.166772	-0.431582	0.666045	NA
1700065O20Rik	0	NA	NA	NA	NA	NA
1700066B17Rik	0	NA	NA	NA	NA	NA
1700066B19Rik	0	NA	NA	NA	NA	NA
1700066J24Rik	42.6172	0.160744	0.292754	0.549077	0.582953	0.849968
1700066M21Rik	228.326	-0.0345103	0.206866	-0.166824	0.867508	0.960337
1700066N21Rik	0	NA	NA	NA	NA	NA
1700066O22Rik	0.258935	0.0226565	0.0705714	0.321044	0.748177	NA
1700067G17Rik	0	NA	NA	NA	NA	NA
1700067K01Rik	5.40342	-0.122505	0.236014	-0.519061	0.603718	NA
1700067P10Rik	0	NA	NA	NA	NA	NA
1700069L16Rik	0	NA	NA	NA	NA	NA
1700069P05Rik	0	NA	NA	NA	NA	NA
1700071K01Rik	0	NA	NA	NA	NA	NA
1700071M16Rik	2.61697	-0.227576	0.175296	-1.29824	0.194206	NA
1700072B07Rik	0	NA	NA	NA	NA	NA
1700072O05Rik	0	NA	NA	NA	NA	NA
1700073E17Rik	0	NA	NA	NA	NA	NA
1700074H08Rik	0	NA	NA	NA	NA	NA
1700074P13Rik	0	NA	NA	NA	NA	NA
1700080E11Rik	0	NA	NA	NA	NA	NA
1700080N15Rik	0	NA	NA	NA	NA	NA
1700080O16Rik	1.79505	0.139718	0.145349	0.961259	0.336422	NA
1700081H04Rik	0	NA	NA	NA	NA	NA
1700081H22Rik	0	NA	NA	NA	NA	NA
1700084C01Rik	0	NA	NA	NA	NA	NA
1700084E18Rik	3.76657	0.0519688	0.209948	0.247531	0.804497	NA
1700084F23Rik	0	NA	NA	NA	NA	NA
1700084J12Rik	0.777158	0.027957	0.0936667	0.298473	0.765342	NA
1700085B03Rik	0	NA	NA	NA	NA	NA
1700085C21Rik	0	NA	NA	NA	NA	NA
1700086L19Rik	7.35145	0.53026	0.240852	2.2016	0.0276933	0.202076
1700086O06Rik	10.9231	-0.285853	0.260851	-1.09585	0.273145	0.64949
1700088E04Rik	12.1091	-0.18449	0.274643	-0.671745	0.501746	0.811466
1700091E21Rik	0	NA	NA	NA	NA	NA
1700091H14Rik	0	NA	NA	NA	NA	NA
1700092C02Rik	0	NA	NA	NA	NA	NA
1700092C10Rik	0	NA	NA	NA	NA	NA
1700092E19Rik	0	NA	NA	NA	NA	NA
1700092K14Rik	0	NA	NA	NA	NA	NA
1700092M07Rik	1.17495	-0.114938	0.115838	-0.992235	0.321083	NA
1700093K21Rik	21.4073	-0.525624	0.297885	-1.76452	0.0776447	0.356629
1700094D03Rik	58.1638	-0.540581	0.293545	-1.84156	0.0655395	0.329288
1700094J05Rik	0.239873	-0.0180879	0.0705714	-0.256306	0.797714	NA
1700094M24Rik	0	NA	NA	NA	NA	NA
1700095A21Rik	0	NA	NA	NA	NA	NA
1700095B10Rik	0	NA	NA	NA	NA	NA
1700095B22Rik	0	NA	NA	NA	NA	NA
1700096J18Rik	0	NA	NA	NA	NA	NA
1700096K18Rik	13.8601	-0.417381	0.286806	-1.45527	0.145594	0.490138
1700097N02Rik	0	NA	NA	NA	NA	NA
1700100L14Rik	0	NA	NA	NA	NA	NA
1700101E01Rik	0.980123	-0.0531754	0.118124	-0.450166	0.652591	NA
1700101I11Rik	1.02639	0.0661478	0.120246	0.550105	0.582248	NA
1700101O22Rik	0	NA	NA	NA	NA	NA
1700102H20Rik	0.471607	-0.0458342	0.0779391	-0.588076	0.556481	NA
1700102P08Rik	2.4537	-0.0384885	0.17491	-0.220047	0.825834	NA
1700104A03Rik	0	NA	NA	NA	NA	NA
1700105P06Rik	1.22935	-0.0209309	0.126521	-0.165434	0.868603	NA
1700106J16Rik	0.268642	0.0226565	0.0705714	0.321044	0.748177	NA
1700108F19Rik	8.51512	0.428018	0.259527	1.64922	0.0991021	0.406812
1700108J01Rik	0.71962	-0.0489917	0.077013	-0.636149	0.524679	NA
1700109F18Rik	0	NA	NA	NA	NA	NA
1700109G14Rik	0	NA	NA	NA	NA	NA
1700109G15Rik	0	NA	NA	NA	NA	NA
1700109H08Rik	13.5379	0.11516	0.278646	0.413285	0.679398	0.894018
1700109I08Rik	0	NA	NA	NA	NA	NA
1700110C19Rik	1.74757	-0.0189036	0.156613	-0.120702	0.903927	NA
1700110I01Rik	0	NA	NA	NA	NA	NA
1700110K17Rik	0.231734	-0.0180879	0.0705714	-0.256306	0.797714	NA
1700110M21Rik	0	NA	NA	NA	NA	NA
1700111N16Rik	0	NA	NA	NA	NA	NA
1700112E06Rik	10.8238	0.109198	0.274214	0.398221	0.690467	0.894351
1700112H15Rik	0	NA	NA	NA	NA	NA
1700112J05Rik	0.722402	-0.0194272	0.0912378	-0.21293	0.831382	NA
1700113A16Rik	206.989	0.574932	0.218258	2.63419	0.00843378	0.0939081
1700113H08Rik	0	NA	NA	NA	NA	NA
1700119H24Rik	0	NA	NA	NA	NA	NA
1700120C14Rik	4.53331	0.158371	0.208663	0.758977	0.447866	NA
1700120E14Rik	0	NA	NA	NA	NA	NA
1700120G07Rik	1.00854	0.0485984	0.103285	0.470528	0.637978	NA
1700120K04Rik	6.18122	0.256345	0.232843	1.10094	0.270923	NA
1700121L16Rik	0	NA	NA	NA	NA	NA
1700121N20Rik	0	NA	NA	NA	NA	NA
1700122O11Rik	0	NA	NA	NA	NA	NA
1700123I01Rik	0.490668	0.00316539	0.0788481	0.0401455	0.967977	NA
1700123K08Rik	0	NA	NA	NA	NA	NA
1700123L14Rik	0	NA	NA	NA	NA	NA
1700123M08Rik	9.60155	-0.148988	0.270908	-0.549958	0.582348	0.849968
1700123O12Rik	0	NA	NA	NA	NA	NA
1700123O20Rik	359.083	0.126407	0.227001	0.556858	0.577625	0.846734
1700123O21Rik	0	NA	NA	NA	NA	NA
1700125G02Rik	0.239873	-0.0180879	0.0705714	-0.256306	0.797714	NA
1700125G22Rik	0.268642	0.0226565	0.0705714	0.321044	0.748177	NA
1700125H03Rik	7.8609	-0.191686	0.25927	-0.739331	0.459706	0.785453
1700125H20Rik	0.268642	0.0226565	0.0705714	0.321044	0.748177	NA
1700126H18Rik	0	NA	NA	NA	NA	NA
1700128A07Rik	0	NA	NA	NA	NA	NA
1700128F08Rik	0	NA	NA	NA	NA	NA
1700129C05Rik	0	NA	NA	NA	NA	NA
1810006J02Rik	0	NA	NA	NA	NA	NA
1810007C17Rik	0	NA	NA	NA	NA	NA
1810007D17Rik	0	NA	NA	NA	NA	NA
1810007I06Rik	0	NA	NA	NA	NA	NA
1810008I18Rik	2.54379	0.0728329	0.178895	0.407127	0.683915	NA
1810009A15Rik	196.698	0.0396141	0.232687	0.170247	0.864816	0.959295
1810009J06Rik	0	NA	NA	NA	NA	NA
1810010D01Rik	1.2966	0.095028	0.130615	0.727543	0.466894	NA
1810010H24Rik	7.05961	0.181498	0.252844	0.717828	0.472864	NA
1810011H11Rik	0	NA	NA	NA	NA	NA
1810011O10Rik	259.59	-0.0486203	0.223672	-0.217373	0.827918	0.947089
1810012K16Rik	0.991044	0.00714324	0.116459	0.061337	0.951091	NA
1810013A23Rik	2.71956	-0.0672705	0.184839	-0.363941	0.715902	NA
1810013D10Rik	26.0563	-0.042353	0.299044	-0.141628	0.887374	0.966595
1810013L24Rik	1746.65	0.269353	0.215682	1.24885	0.211721	0.577467
1810014B01Rik	21.0702	0.0983515	0.296442	0.331773	0.740061	0.9135
1810018F18Rik	0	NA	NA	NA	NA	NA
1810019D21Rik	0.722402	-0.0194272	0.0912378	-0.21293	0.831382	NA
1810019J16Rik	0	NA	NA	NA	NA	NA
1810020O05Rik	0.258935	0.0226565	0.0705714	0.321044	0.748177	NA
1810021B22Rik	7.42899	-0.0552543	0.257351	-0.214704	0.829998	0.948426
1810022K09Rik	429.155	0.184018	0.199673	0.921596	0.356739	0.718774
1810024B03Rik	6.99828	0.112525	0.236363	0.476068	0.634026	NA
1810026B05Rik	207.41	-0.0121063	0.283072	-0.0427674	0.965887	0.991383
1810026J23Rik	612.357	-0.0179437	0.172739	-0.103878	0.917266	0.976882
1810030O07Rik	657.689	0.0428162	0.169558	0.252517	0.800642	0.937052
1810032O08Rik	198.892	0.208064	0.224908	0.92511	0.354909	0.718774
1810033B17Rik	0	NA	NA	NA	NA	NA
1810034E14Rik	49.1486	-0.105164	0.285267	-0.368651	0.712388	0.904248
1810035I16Rik	0	NA	NA	NA	NA	NA
1810037I17Rik	551.309	-0.287222	0.178411	-1.60989	0.107421	0.424061
1810041L15Rik	13.4122	1.00591	0.278207	3.61569	0.000299547	0.00820732
1810043G02Rik	233.982	-0.149333	0.215315	-0.693556	0.487961	0.804277
1810043H04Rik	101.963	0.154099	0.26741	0.576265	0.564436	0.840016
1810044D09Rik	14.513	0.42333	0.283707	1.49214	0.135663	0.472185
1810046K07Rik	0.268642	0.0226565	0.0705714	0.321044	0.748177	NA
1810053B23Rik	0	NA	NA	NA	NA	NA
1810055G02Rik	652.973	0.306631	0.20806	1.47376	0.140546	0.482009
1810058I24Rik	669.456	0.0212735	0.169629	0.125412	0.900197	0.97219
1810062G17Rik	28.9923	1.53474	0.298769	5.13687	2.79349e-07	2.59445e-05
1810062O18Rik	3.07016	0.049524	0.160433	0.30869	0.757558	NA
1810064F22Rik	0	NA	NA	NA	NA	NA
1810065E05Rik	0.79622	0.0801113	0.0966988	0.828463	0.407409	NA
2010001E11Rik	0	NA	NA	NA	NA	NA
2010001M06Rik	4.6616	-0.102089	0.222328	-0.459183	0.646103	NA
2010002M12Rik	0	NA	NA	NA	NA	NA
2010003K11Rik	0	NA	NA	NA	NA	NA
2010003O02Rik	7.23416	0.0146774	0.255681	0.0574051	0.954223	NA
2010005H15Rik	2.18227	-0.138936	0.173116	-0.802563	0.422227	NA
2010009K17Rik	1.75849	0.0450052	0.16029	0.280773	0.778884	NA
2010010A06Rik	1.51741	0.00930723	0.134007	0.0694534	0.944629	NA
2010012O05Rik	226.194	-0.219845	0.208045	-1.05672	0.290639	0.665288
2010015L04Rik	10.1331	-0.0134628	0.265132	-0.0507777	0.959503	0.988538
2010016I18Rik	1.00854	0.0485984	0.103285	0.470528	0.637978	NA
2010106C02Rik	0	NA	NA	NA	NA	NA
2010106E10Rik	0	NA	NA	NA	NA	NA
2010107E04Rik	752.317	0.232421	0.203123	1.14424	0.252524	0.628746
2010107G12Rik	4.07055	0.131145	0.213043	0.615581	0.538171	NA
2010107G23Rik	10.5579	0.135476	0.276115	0.490652	0.623673	0.869227
2010109A12Rik	0	NA	NA	NA	NA	NA
2010109I03Rik	0.258935	0.0226565	0.0705714	0.321044	0.748177	NA
2010111I01Rik	656.756	-0.234769	0.199122	-1.17902	0.23839	0.609906
2010204K13Rik	25.8816	-0.0321201	0.299039	-0.107411	0.914463	0.976826
2010300C02Rik	0	NA	NA	NA	NA	NA
2010308F09Rik	0.231734	-0.0180879	0.0705714	-0.256306	0.797714	NA
2010310C07Rik	0.971983	-0.0525337	0.117879	-0.445656	0.655846	NA
2010315B03Rik	82.8351	-0.434377	0.27519	-1.57846	0.11446	0.434286
2010320M18Rik	42.7178	-0.698371	0.292335	-2.38894	0.016897	0.147109
2200002D01Rik	162.274	0.145664	0.245884	0.592411	0.553575	0.835489
2200002J24Rik	0	NA	NA	NA	NA	NA
2210010C04Rik	10.8358	0.625813	0.27489	2.27659	0.0228106	0.178072
2210013O21Rik	274.077	-0.111869	0.207561	-0.538971	0.589907	0.854486
2210015D19Rik	108.679	0.429925	0.249144	1.72561	0.0844179	0.37361
2210016F16Rik	2.41557	-0.135031	0.164924	-0.818746	0.412931	NA
2210016L21Rik	378.24	-0.0885872	0.194352	-0.455808	0.648528	0.879795
2210018M11Rik	728.306	0.0931357	0.184118	0.505848	0.612963	0.864406
2210019I11Rik	0	NA	NA	NA	NA	NA
2210039B01Rik	0.490668	0.00316539	0.0788481	0.0401455	0.967977	NA
2210404J11Rik	111.131	-0.245404	0.244858	-1.00223	0.316233	0.686087
2210404O07Rik	0.231734	-0.0180879	0.0705714	-0.256306	0.797714	NA
2210404O09Rik	63.3948	0.349985	0.277605	1.26073	0.207405	0.57287
2210407C18Rik	0	NA	NA	NA	NA	NA
2210408F21Rik	19.5142	-0.103464	0.295902	-0.349656	0.726597	0.909939
2210408I21Rik	64.3947	-0.181649	0.274787	-0.661055	0.508577	0.813766
2210409D07Rik	0.268642	0.0226565	0.0705714	0.321044	0.748177	NA
2210409E12Rik	0	NA	NA	NA	NA	NA
2210414B05Rik	0	NA	NA	NA	NA	NA
2210416O15Rik	16.0863	0.00548645	0.277645	0.0197607	0.984234	0.995798
2210417A02Rik	0	NA	NA	NA	NA	NA
2210417K05Rik	18.061	0.429433	0.29493	1.45605	0.145378	0.489673
2210420H20Rik	0	NA	NA	NA	NA	NA
2300002M23Rik	0.268642	0.0226565	0.0705714	0.321044	0.748177	NA
2300003K06Rik	0	NA	NA	NA	NA	NA
2300005B03Rik	0	NA	NA	NA	NA	NA
2300009A05Rik	42.5616	-0.584368	0.290666	-2.01045	0.0443839	0.267772
2310001H17Rik	10.6511	-0.130722	0.270157	-0.483873	0.628476	0.871674
2310001K24Rik	0.239873	-0.0180879	0.0705714	-0.256306	0.797714	NA
2310002D06Rik	0	NA	NA	NA	NA	NA
2310002F09Rik	0.695201	-0.0476669	0.0759977	-0.627215	0.530518	NA
2310002J15Rik	0.239873	-0.0180879	0.0705714	-0.256306	0.797714	NA
2310002L09Rik	4.55151	0.13448	0.223917	0.600581	0.548119	NA
2310003H01Rik	261.162	-0.363668	0.201889	-1.80132	0.0716522	0.344252
2310005A03Rik	0	NA	NA	NA	NA	NA
2310005E17Rik	0	NA	NA	NA	NA	NA
2310005G13Rik	0	NA	NA	NA	NA	NA
2310007B03Rik	0.51787	0.0417852	0.0707645	0.590482	0.554867	NA
2310007L24Rik	1.51705	0.0739576	0.149294	0.495381	0.620331	NA
2310008H04Rik	428.31	0.0839186	0.264849	0.316854	0.751354	0.91772
2310008H09Rik	1046.25	0.290676	0.213609	1.36078	0.173583	0.532812
2310008N11Rik	0.740249	-0.0257064	0.105725	-0.243145	0.807893	NA
2310009A05Rik	42.462	0.142139	0.291195	0.488123	0.625463	0.869462
2310009B15Rik	69.88	-0.715957	0.279884	-2.55805	0.010526	0.109731
2310010J17Rik	4.70008	-0.0515319	0.22711	-0.226903	0.820499	NA
2310010M20Rik	0.231734	-0.0180879	0.0705714	-0.256306	0.797714	NA
2310011J03Rik	508.502	-0.0907312	0.20598	-0.440486	0.659585	0.884475
2310014F07Rik	2.53565	0.077211	0.182599	0.422846	0.672408	NA
2310014L17Rik	44.5419	0.397039	0.289856	1.36978	0.170755	0.529149
2310015A10Rik	128.185	-0.0617378	0.265764	-0.232303	0.816303	0.942336
2310015B20Rik	65.993	-0.668142	0.278193	-2.40172	0.0163182	0.144036
2310015D24Rik	0.268642	0.0226565	0.0705714	0.321044	0.748177	NA
2310016D03Rik	0	NA	NA	NA	NA	NA
2310020H05Rik	3.17332	-0.123727	0.199274	-0.620889	0.534673	NA
2310022A10Rik	474.438	-0.106721	0.186907	-0.570984	0.568011	0.842238
2310022B05Rik	3239.94	0.196517	0.19021	1.03316	0.30153	0.672857
2310030A07Rik	0.231734	-0.0180879	0.0705714	-0.256306	0.797714	NA
2310030G06Rik	51.7263	-0.678926	0.285286	-2.37981	0.0173215	0.149447
2310033P09Rik	200.57	-0.195863	0.216981	-0.902673	0.3667	0.726346
2310034C09Rik	0	NA	NA	NA	NA	NA
2310034G01Rik	2.98628	0.0152518	0.185259	0.0823272	0.934387	NA
2310034O05Rik	0	NA	NA	NA	NA	NA
2310035C23Rik	867.651	0.198257	0.169062	1.17269	0.240921	0.614142
2310036O22Rik	1554.89	0.145781	0.183102	0.796173	0.425931	0.765283
2310039H08Rik	74.2161	-0.200206	0.270624	-0.739792	0.459426	0.785371
2310039L15Rik	0.776804	0.0534941	0.0797536	0.670743	0.502385	NA
2310040G24Rik	1.20215	-0.0812851	0.129643	-0.62699	0.530665	NA
2310042D19Rik	17.7464	-0.168072	0.294775	-0.57017	0.568563	0.84241
2310042E22Rik	0	NA	NA	NA	NA	NA
2310043L19Rik	32.4671	-0.0938713	0.297053	-0.316009	0.751996	0.918073
2310043O21Rik	0.231734	-0.0180879	0.0705714	-0.256306	0.797714	NA
2310044G17Rik	790.525	0.270641	0.165735	1.63297	0.102475	0.413825
2310045N01Rik	138.35	-0.254533	0.245216	-1.03799	0.299273	0.67109
2310047M10Rik	207.367	-0.386437	0.218768	-1.76642	0.0773254	0.356113
2310050B05Rik	34.623	1.3157	0.29877	4.40372	1.06411e-05	0.000560034
2310050C09Rik	0.258935	0.0226565	0.0705714	0.321044	0.748177	NA
2310057J18Rik	0	NA	NA	NA	NA	NA
2310057M21Rik	175.684	0.272151	0.251273	1.08309	0.27877	0.655096
2310057N15Rik	0	NA	NA	NA	NA	NA
2310061I04Rik	317.209	-0.00807744	0.195616	-0.0412924	0.967063	0.991383
2310061J03Rik	7.16976	-0.495011	0.250107	-1.9792	0.0477935	NA
2310061N02Rik	0	NA	NA	NA	NA	NA
2310065F04Rik	0.951353	-0.0912577	0.103952	-0.877885	0.380006	NA
2310067B10Rik	930.148	-0.0968813	0.172577	-0.561381	0.574538	0.844751
2310068J16Rik	4.94652	-0.0741918	0.225633	-0.328816	0.742295	NA
2310069B03Rik	2.02714	0.0768539	0.168157	0.457037	0.647644	NA
2310069G16Rik	0	NA	NA	NA	NA	NA
2310079G19Rik	0	NA	NA	NA	NA	NA
2310081J21Rik	0	NA	NA	NA	NA	NA
2410002F23Rik	501.061	-0.0463774	0.240714	-0.192666	0.847221	0.954446
2410003L11Rik	0	NA	NA	NA	NA	NA
2410004B18Rik	269.576	0.170548	0.226109	0.754274	0.450685	0.781843
2410004I01Rik	0	NA	NA	NA	NA	NA
2410004N09Rik	99.2044	-0.0374873	0.250792	-0.149476	0.881178	0.965102
2410004P03Rik	0.498808	0.00250751	0.0792735	0.0316311	0.974766	NA
2410006H16Rik	881.848	0.577899	0.192563	3.00109	0.00269019	0.0429037
2410007B07Rik	0	NA	NA	NA	NA	NA
2410012E07Rik	7.0856	0.177736	0.251494	0.706721	0.47974	NA
2410012M07Rik	0	NA	NA	NA	NA	NA
2410015M20Rik	660.974	0.248984	0.191719	1.29869	0.194049	0.558419
2410016O06Rik	167.246	-0.0556442	0.223885	-0.248539	0.803718	0.937547
2410017I17Rik	0.268642	0.0226565	0.0705714	0.321044	0.748177	NA
2410018L13Rik	0	NA	NA	NA	NA	NA
2410018M08Rik	123.218	0.228986	0.248968	0.91974	0.357709	0.719211
2410021H03Rik	11.7238	-0.0384598	0.269788	-0.142555	0.886641	0.966115
2410057H14Rik	0	NA	NA	NA	NA	NA
2410066E13Rik	185.782	0.167548	0.281123	0.595996	0.551178	0.834423
2410076I21Rik	14.7612	0.174491	0.284116	0.614155	0.539113	0.827762
2410088K16Rik	0	NA	NA	NA	NA	NA
2410089E03Rik	1610.77	-0.145937	0.164287	-0.888303	0.374378	0.731667
2410114N07Rik	0	NA	NA	NA	NA	NA
2410124H12Rik	0	NA	NA	NA	NA	NA
2410127L17Rik	143.161	0.0550786	0.237254	0.23215	0.816421	0.942357
2410131K14Rik	173.167	0.71232	0.224136	3.17807	0.00148261	0.0283311
2410137F16Rik	0.76745	0.0363919	0.107143	0.339658	0.734114	NA
2410137M14Rik	0.76745	0.0363919	0.107143	0.339658	0.734114	NA
2410141K09Rik	0	NA	NA	NA	NA	NA
2500004C02Rik	15.9281	-0.15794	0.274113	-0.576188	0.564488	0.840016
2510002D24Rik	75.2977	0.0836171	0.272981	0.306311	0.759368	0.920042
2510003D18Rik	0	NA	NA	NA	NA	NA
2510003E04Rik	887.583	-0.191647	0.172773	-1.10924	0.267326	0.643945
2510009E07Rik	727.159	-0.368508	0.188072	-1.9594	0.0500657	0.285628
2510039O18Rik	1130.98	-0.343985	0.193258	-1.77993	0.0750872	0.351829
2510049J12Rik	4.5049	0.076572	0.220192	0.347751	0.728027	NA
2600006L11Rik	0.268642	0.0226565	0.0705714	0.321044	0.748177	NA
2610001J05Rik	415.852	-0.191621	0.225763	-0.848771	0.396009	0.747764
2610002J02Rik	294.759	0.825658	0.200818	4.11148	3.93136e-05	0.00159877
2610002M06Rik	428.113	-0.0728553	0.184252	-0.395411	0.692539	0.895886
2610005L07Rik	64.7018	0.10002	0.28991	0.345002	0.730093	0.911034
2610008E11Rik	639.803	0.175887	0.201499	0.872896	0.38272	0.737861
2610015P09Rik	112.638	-0.123957	0.244026	-0.507965	0.611478	0.864406
2610016A17Rik	1.72973	-0.0199217	0.159475	-0.124921	0.900586	NA
2610017I09Rik	0	NA	NA	NA	NA	NA
2610018G03Rik	0	NA	NA	NA	NA	NA
2610019E17Rik	18.6523	-0.21499	0.29324	-0.733153	0.463465	0.788373
2610019F03Rik	0	NA	NA	NA	NA	NA
2610020C07Rik	19.8063	0.152858	0.29738	0.514017	0.60724	0.863539
2610020H08Rik	42.8735	-0.395481	0.297019	-1.3315	0.183025	0.546554
2610027K06Rik	1.76507	0.0319317	0.140836	0.226731	0.820633	NA
2610028E06Rik	0.239873	-0.0180879	0.0705714	-0.256306	0.797714	NA
2610028H24Rik	0.231734	-0.0180879	0.0705714	-0.256306	0.797714	NA
2610034B18Rik	297.386	-0.868922	0.201824	-4.30535	1.66722e-05	0.000803764
2610034M16Rik	0	NA	NA	NA	NA	NA
2610035D17Rik	4.74477	0.0508111	0.223365	0.22748	0.820051	NA
2610035F20Rik	0	NA	NA	NA	NA	NA
2610037D02Rik	4.82016	0.161766	0.22782	0.710058	0.477668	NA
2610044O15Rik8	88.3216	-0.00185329	0.277655	-0.00667478	0.994674	0.998343
2610100L16Rik	0	NA	NA	NA	NA	NA
2610203C20Rik	962.927	-0.19041	0.254209	-0.749031	0.453839	0.783323
2610203C22Rik	3.2265	-0.0621055	0.194505	-0.319301	0.749499	NA
2610204G22Rik	1.46922	-0.0449478	0.134357	-0.334541	0.737972	NA
2610206C17Rik	33.0537	-0.0162622	0.297466	-0.054669	0.956402	0.987934
2610301B20Rik	321.381	0.0474638	0.1991	0.238392	0.811577	0.94054
2610301G19Rik	1330.39	-0.0303484	0.165399	-0.183486	0.854417	0.956105
2610305D13Rik	2.53408	0.0738178	0.180631	0.408666	0.682785	NA
2610306M01Rik	34.3289	-0.257532	0.295758	-0.870752	0.38389	0.738222
2610307P16Rik	47.7043	-0.019389	0.295246	-0.0656706	0.94764	0.984589
2610316D01Rik	30.2198	-0.37021	0.297955	-1.2425	0.214052	0.580509
2610318N02Rik	29.4038	0.0849793	0.298589	0.284603	0.775949	0.927195
2610507B11Rik	3267.92	-0.0268928	0.153437	-0.17527	0.860868	0.957944
2610507I01Rik	10.7656	-0.286834	0.276621	-1.03692	0.299774	0.671237
2610524H06Rik	13.9213	-0.017894	0.287966	-0.0621393	0.950452	0.985402
2610528A11Rik	254.505	0.154379	0.198954	0.77595	0.437779	0.773442
2610528J11Rik	0	NA	NA	NA	NA	NA
2700029M09Rik	523.477	-0.123276	0.187007	-0.659202	0.509766	0.813766
2700038G22Rik	20.9267	0.134961	0.289512	0.466169	0.641094	0.876764
2700046A07Rik	0	NA	NA	NA	NA	NA
2700046G09Rik	10.2	0.0921218	0.257132	0.358267	0.720144	0.907785
2700049A03Rik	207.143	-0.464294	0.219286	-2.1173	0.0342342	0.230497
2700050L05Rik	375.35	0.0131708	0.186549	0.0706026	0.943714	0.983627
2700054A10Rik	15.0134	0.0971065	0.29066	0.334089	0.738312	0.912827
2700060E02Rik	1130.58	0.420387	0.156469	2.68671	0.00721594	0.0851819
2700062C07Rik	116.243	-0.00908538	0.253765	-0.0358023	0.97144	0.992797
2700069I18Rik	17.4671	0.0675456	0.295261	0.228766	0.819051	0.943273
2700070H01Rik	4.27473	0.106896	0.219234	0.48759	0.62584	NA
2700081L22Rik	0	NA	NA	NA	NA	NA
2700081O15Rik	1161.18	-0.423898	0.155443	-2.72703	0.0063908	0.0779925
2700086A05Rik	11.2558	0.130657	0.268106	0.487334	0.626022	0.869691
2700089E24Rik	917.094	0.17673	0.174511	1.01272	0.311195	0.681586
2700089I24Rik	0	NA	NA	NA	NA	NA
2700094K13Rik	467.147	0.0654227	0.19249	0.339876	0.73395	0.912128
2700097O09Rik	136.489	0.32995	0.260289	1.26763	0.20493	0.570649
2700099C18Rik	66.0167	-0.463618	0.289671	-1.6005	0.109487	0.4267
2810001G20Rik	46.1439	0.160793	0.293633	0.547599	0.583967	0.850013
2810002D19Rik	33.8286	-0.153196	0.29855	-0.513133	0.607859	0.863539
2810004N23Rik	566.739	0.344558	0.181016	1.90347	0.0569788	0.306255
2810006K23Rik	113.481	-0.0982826	0.244507	-0.401963	0.687711	0.894351
2810007J24Rik	0	NA	NA	NA	NA	NA
2810008D09Rik	123.841	-0.417083	0.273377	-1.52567	0.127092	0.455533
2810011L19Rik	0	NA	NA	NA	NA	NA
2810013P06Rik	61.8431	-0.342713	0.280522	-1.2217	0.221822	0.588017
2810021J22Rik	83.6497	-0.206184	0.272302	-0.757186	0.448938	0.780404
2810025M15Rik	411.458	-0.193976	0.186276	-1.04133	0.29772	0.670746
2810029C07Rik	9.32634	-0.171665	0.268962	-0.638249	0.523311	0.820296
2810032G03Rik	0	NA	NA	NA	NA	NA
2810047C21Rik1	2.54536	0.0718783	0.176235	0.407856	0.683379	NA
2810049E08Rik	0	NA	NA	NA	NA	NA
2810055G20Rik	6.45043	-0.0119127	0.24611	-0.0484039	0.961394	NA
2810403A07Rik	1237.13	-0.198453	0.18243	-1.08783	0.276669	0.652559
2810403D21Rik	11.4692	0.0100675	0.279507	0.0360186	0.971267	0.992797
2810404M03Rik	0.527577	0.0552552	0.0809731	0.68239	0.494993	NA
2810405F15Rik	7.19225	-0.0279259	0.2486	-0.112333	0.91056	NA
2810407C02Rik	3805.38	0.196139	0.149772	1.30958	0.190336	0.555144
2810408A11Rik	65.5416	0.240906	0.277776	0.867267	0.385796	0.740013
2810408I11Rik	46.6768	0.341482	0.292358	1.16803	0.242796	0.615687
2810408M09Rik	224.313	0.0881865	0.219183	0.402342	0.687432	0.894351
2810410L24Rik	16.831	-0.572648	0.285147	-2.00825	0.0446164	0.267847
2810417H13Rik	370.254	-0.019987	0.276596	-0.0722605	0.942395	0.983627
2810428I15Rik	754.031	-0.0248098	0.179204	-0.138445	0.889889	0.967917
2810429I04Rik	0	NA	NA	NA	NA	NA
2810433D01Rik	9.58249	-0.194114	0.271164	-0.715852	0.474082	0.79617
2810442I21Rik	7.20253	-0.284497	0.236857	-1.20113	0.229699	NA
2810442N19Rik	1.51705	0.0739576	0.149294	0.495381	0.620331	NA
2810454H06Rik	4.14373	-0.166135	0.217038	-0.765465	0.443995	NA
2810459M11Rik	0.500376	0.00320149	0.0793005	0.0403716	0.967797	NA
2810468N07Rik	23.7084	-0.481031	0.298963	-1.609	0.107617	0.424061
2810471M01Rik	0	NA	NA	NA	NA	NA
2810474O19Rik	2463.75	0.00923053	0.169391	0.0544926	0.956543	0.987934
2900002K06Rik	7.97876	0.0415204	0.256197	0.162065	0.871255	0.96222
2900005J15Rik	2.55471	0.137288	0.18256	0.752019	0.452039	NA
2900008C10Rik	2.23167	-0.011909	0.167598	-0.0710569	0.943352	NA
2900009J06Rik	1.06486	0.102785	0.108795	0.944752	0.344786	NA
2900011O08Rik	0.268642	0.0226565	0.0705714	0.321044	0.748177	NA
2900026A02Rik	766.44	-0.0882837	0.176335	-0.50066	0.616611	0.866438
2900041M22Rik	5.30897	-0.260868	0.22645	-1.15199	0.249325	NA
2900052N01Rik	0	NA	NA	NA	NA	NA
2900055J20Rik	1.58309	0.0867304	0.120179	0.72168	0.470492	NA
2900056M20Rik	167.721	-0.290089	0.239013	-1.2137	0.224864	0.591032
2900057B20Rik	4.39139	-0.0957286	0.189767	-0.504454	0.613943	NA
2900060B14Rik	0.991044	0.00714324	0.116459	0.061337	0.951091	NA
2900076A07Rik	47.3122	-0.389012	0.292904	-1.32812	0.184138	0.548037
2900079G21Rik	0.231734	-0.0180879	0.0705714	-0.256306	0.797714	NA
2900092C05Rik	0	NA	NA	NA	NA	NA
2900092D14Rik	0	NA	NA	NA	NA	NA
2900093L17Rik	0.70334	-0.0704709	0.0919637	-0.76629	0.443504	NA
2900097C17Rik	1332.41	0.0634434	0.157105	0.403829	0.686338	0.894351
3000002C10Rik	36.7339	0.152587	0.294809	0.517577	0.604753	0.862052
3010001F23Rik	10.7606	-0.281658	0.275975	-1.02059	0.307448	0.679039
3010026O09Rik	67.1853	0.29592	0.273694	1.08121	0.279606	0.656206
3100003L05Rik	0	NA	NA	NA	NA	NA
3110001D03Rik	308.315	0.156556	0.210785	0.742728	0.457646	0.784807
3110001I22Rik	33.4994	-0.244134	0.297411	-0.820862	0.411725	0.757643
3110002H16Rik	582.591	-0.0731832	0.200041	-0.365842	0.714483	0.905304
3110007F17Rik	1.69282	-0.0698368	0.144733	-0.482523	0.629434	NA
3110009E18Rik	33.2815	-0.296389	0.29817	-0.994027	0.32021	0.690317
3110009F21Rik	0	NA	NA	NA	NA	NA
3110015C05Rik	0.695201	-0.0476669	0.0759977	-0.627215	0.530518	NA
3110021A11Rik	5.17825	-0.0983847	0.23041	-0.426998	0.669381	NA
3110021N24Rik	47.1141	-0.0597812	0.29427	-0.203151	0.839017	0.951142
3110035E14Rik	1.51584	0.00789141	0.133971	0.0589039	0.953029	NA
3110039I08Rik	0.268642	0.0226565	0.0705714	0.321044	0.748177	NA
3110039M20Rik	1.97774	-0.0466395	0.16205	-0.287809	0.773493	NA
3110040N11Rik	144.764	0.396714	0.245814	1.61388	0.106553	0.422964
3110043O21Rik	470.811	0.299721	0.21671	1.38305	0.16665	0.523035
3110045C21Rik	1.72816	-0.0164765	0.140041	-0.117654	0.906342	NA
3110047P20Rik	0	NA	NA	NA	NA	NA
3110052M02Rik	10.0444	-0.227245	0.271618	-0.836634	0.402798	0.752625
3110056K07Rik	55.653	-0.11844	0.290362	-0.407904	0.683344	0.894351
3110057O12Rik	109.808	0.184111	0.297996	0.617832	0.536686	0.826402
3110062M04Rik	89.1146	-0.142444	0.284088	-0.501408	0.616084	0.86618
3110070M22Rik	0	NA	NA	NA	NA	NA
3110079O15Rik	0	NA	NA	NA	NA	NA
3110082I17Rik	236.356	0.549177	0.218633	2.51187	0.0120094	0.119181
3110082J24Rik	0	NA	NA	NA	NA	NA
3110099E03Rik	0	NA	NA	NA	NA	NA
3200001D21Rik	4.85207	-0.168629	0.196897	-0.856432	0.391759	NA
3230401D17Rik	204.222	0.309934	0.243543	1.27261	0.203158	0.56923
3300002I08Rik	10.0315	0.134219	0.272894	0.491837	0.622834	0.868996
3300005D01Rik	131.184	-0.255823	0.259672	-0.985178	0.324537	0.694103
3425401B19Rik	22.9075	0.669193	0.295921	2.26139	0.0237349	0.182106
3632451O06Rik	1.00854	0.0485984	0.103285	0.470528	0.637978	NA
3632454L22Rik	1.23906	-0.0247036	0.139867	-0.176621	0.859806	NA
3830403N18Rik	539.069	-0.0214301	0.190412	-0.112546	0.91039	0.976428
3830406C13Rik	144.553	-0.344022	0.232786	-1.47784	0.13945	0.479681
3830408C21Rik	9.24974	-0.305301	0.267314	-1.14211	0.25341	0.629826
3830417A13Rik	5.68263	0.00640861	0.226885	0.028246	0.977466	NA
3930402G23Rik	1.8129	0.15033	0.150728	0.997365	0.318587	NA
4430402I18Rik	0.71148	-0.0710647	0.0923328	-0.769658	0.441503	NA
4632415K11Rik	175.403	-0.138042	0.229288	-0.602047	0.547143	0.832027
4632415L05Rik	279.957	-0.297635	0.229579	-1.29644	0.194825	0.559028
4632427E13Rik	11.3169	0.197067	0.279392	0.705342	0.480597	0.799058
4632428C04Rik	4.87463	-0.215559	0.220085	-0.979434	0.327366	NA
4632428N05Rik	144.851	-0.291603	0.230689	-1.26405	0.206211	0.571372
4632434I11Rik	102.052	0.494024	0.28598	1.72748	0.0840814	0.372643
4732415M23Rik	4.1725	-0.111012	0.218551	-0.507943	0.611493	NA
4732416N19Rik	1.72315	-0.0128869	0.138828	-0.0928261	0.926042	NA
4732456N10Rik	0	NA	NA	NA	NA	NA
4732471J01Rik	13.5395	0.122437	0.282412	0.433541	0.664622	0.887562
4732490B19Rik	0	NA	NA	NA	NA	NA
4732491K20Rik	36.8352	-0.116542	0.296825	-0.39263	0.694593	0.896877
4831440E17Rik	11.4878	-0.370297	0.267499	-1.38429	0.166268	0.522549
4833403I15Rik	80.9351	-0.0507685	0.265276	-0.19138	0.848228	0.954814
4833412C05Rik	0.73211	-0.0186662	0.091638	-0.203696	0.838591	NA
4833417C18Rik	4.69194	-0.049889	0.225256	-0.221477	0.824721	NA
4833418N02Rik	22.3224	-0.372057	0.298668	-1.24572	0.212867	0.579554
4833419F23Rik	18.8946	0.623244	0.295837	2.10671	0.0351427	0.233415
4833420G17Rik	146.463	-0.521769	0.23465	-2.22361	0.026175	0.194252
4833422C13Rik	24.04	-0.421437	0.298866	-1.41012	0.158504	0.512566
4833423E24Rik	0	NA	NA	NA	NA	NA
4833424O15Rik	0	NA	NA	NA	NA	NA
4833427F10Rik	1.27718	0.0936909	0.130158	0.719822	0.471635	NA
4833427G06Rik	8.47979	-0.00433446	0.260161	-0.0166607	0.986707	0.996073
4833428L15Rik	0	NA	NA	NA	NA	NA
4833439L19Rik	2461.8	0.263012	0.155525	1.69112	0.0908133	0.38881
4921501E09Rik	0	NA	NA	NA	NA	NA
4921504E06Rik	0	NA	NA	NA	NA	NA
4921506M07Rik	0	NA	NA	NA	NA	NA
4921507L20Rik	25.7548	0.123417	0.299023	0.412734	0.679801	0.894155
4921507P07Rik	0.749603	0.0272725	0.0926114	0.294483	0.768389	NA
4921508A21Rik	0	NA	NA	NA	NA	NA
4921508D12Rik	0	NA	NA	NA	NA	NA
4921509C19Rik	0	NA	NA	NA	NA	NA
4921509O07Rik	0.981337	0.00478882	0.101681	0.0470967	0.962436	NA
4921511C10Rik	1.28567	0.0262306	0.110996	0.23632	0.813185	NA
4921511C20Rik	0	NA	NA	NA	NA	NA
4921511H03Rik	0	NA	NA	NA	NA	NA
4921511I17Rik	0	NA	NA	NA	NA	NA
4921511M17Rik	0	NA	NA	NA	NA	NA
4921513I03Rik	6.41032	0.369847	0.235033	1.5736	0.11558	NA
4921515E04Rik	0	NA	NA	NA	NA	NA
4921517D22Rik	0	NA	NA	NA	NA	NA
4921524J17Rik	274.92	0.206103	0.207958	0.991082	0.321645	0.691492
4921524L21Rik	0	NA	NA	NA	NA	NA
4921525B02Rik	0	NA	NA	NA	NA	NA
4921525O09Rik	153.254	0.46528	0.24417	1.90556	0.0567075	0.30561
4921530D09Rik	5.18225	0.00329759	0.21822	0.0151113	0.987943	NA
4921530L18Rik	19.8592	-0.0905424	0.297256	-0.304594	0.760675	0.92028
4921530L21Rik	0	NA	NA	NA	NA	NA
4921531C22Rik	24.0679	-0.18758	0.296177	-0.633337	0.526513	0.82209
4921531P14Rik	0	NA	NA	NA	NA	NA
4921533I20Rik	0	NA	NA	NA	NA	NA
4921536K21Rik	37.1541	0.514688	0.296071	1.73839	0.0821417	0.367919
4921539E11Rik	0	NA	NA	NA	NA	NA
4922501C03Rik	329.354	0.102433	0.196553	0.521149	0.602263	0.860931
4922501L14Rik	0	NA	NA	NA	NA	NA
4922502D21Rik	0	NA	NA	NA	NA	NA
4922502H24Rik	0	NA	NA	NA	NA	NA
4922502N22Rik	0	NA	NA	NA	NA	NA
4922505E12Rik	0	NA	NA	NA	NA	NA
4930401C15Rik	0	NA	NA	NA	NA	NA
4930401O10Rik	0.258935	0.0226565	0.0705714	0.321044	0.748177	NA
4930401O12Rik	0	NA	NA	NA	NA	NA
4930402F06Rik	0	NA	NA	NA	NA	NA
4930402F11Rik	0	NA	NA	NA	NA	NA
4930402H24Rik	891.114	-0.23889	0.179205	-1.33305	0.182514	0.545799
4930402K13Rik	0	NA	NA	NA	NA	NA
4930404A05Rik	0	NA	NA	NA	NA	NA
4930404A10Rik	0	NA	NA	NA	NA	NA
4930404H11Rik	0	NA	NA	NA	NA	NA
4930404I05Rik	11.8616	-0.0649963	0.279506	-0.23254	0.816119	0.942267
4930404N11Rik	160.524	0.0230938	0.22755	0.101489	0.919163	0.977646
4930405A10Rik	0	NA	NA	NA	NA	NA
4930405A21Rik	5.51657	0.121889	0.227957	0.5347	0.592857	NA
4930405D11Rik	0	NA	NA	NA	NA	NA
4930405J17Rik	0	NA	NA	NA	NA	NA
4930405P13Rik	4.8874	0.263533	0.224543	1.17364	0.240538	NA
4930406D18Rik	0	NA	NA	NA	NA	NA
4930407I10Rik	0.463467	-0.0372466	0.0706812	-0.526966	0.598217	NA
4930408F14Rik	0	NA	NA	NA	NA	NA
4930412B13Rik	0.231734	-0.0180879	0.0705714	-0.256306	0.797714	NA
4930412C18Rik	0	NA	NA	NA	NA	NA
4930412O13Rik	0	NA	NA	NA	NA	NA
4930413E15Rik	0	NA	NA	NA	NA	NA
4930413F20Rik	0	NA	NA	NA	NA	NA
4930413G21Rik	119.899	-0.42629	0.248826	-1.71321	0.086674	0.380153
4930413M19Rik	0	NA	NA	NA	NA	NA
4930414L22Rik	35.7212	-0.173064	0.298753	-0.579287	0.562395	0.83957
4930414N06Rik	1.98745	-0.0456795	0.162103	-0.281794	0.778102	NA
4930415F15Rik	0	NA	NA	NA	NA	NA
4930415L06Rik	0	NA	NA	NA	NA	NA
4930415O20Rik	2.47154	-0.039544	0.177654	-0.22259	0.823854	NA
4930417O13Rik	0.239873	-0.0180879	0.0705714	-0.256306	0.797714	NA
4930417O22Rik	0	NA	NA	NA	NA	NA
4930419G24Rik	0	NA	NA	NA	NA	NA
4930422G04Rik	178.893	-0.397026	0.240629	-1.64996	0.0989521	0.406557
4930423M02Rik	0	NA	NA	NA	NA	NA
4930425K10Rik	0	NA	NA	NA	NA	NA
4930425O10Rik	0	NA	NA	NA	NA	NA
4930426D05Rik	0	NA	NA	NA	NA	NA
4930426L09Rik	12.29	0.185957	0.279432	0.665482	0.505742	0.812769
4930427A07Rik	146.581	-0.264805	0.278221	-0.951778	0.34121	0.707636
4930428D18Rik	0.268642	0.0226565	0.0705714	0.321044	0.748177	NA
4930428E07Rik	0	NA	NA	NA	NA	NA
4930428G15Rik	0	NA	NA	NA	NA	NA
4930428O21Rik	0.258935	0.0226565	0.0705714	0.321044	0.748177	NA
4930429B21Rik	21.7949	0.242222	0.293683	0.824771	0.409501	0.755265
4930429D17Rik	0	NA	NA	NA	NA	NA
4930429F11Rik	0	NA	NA	NA	NA	NA
4930429F24Rik	14.6453	-0.0320014	0.290246	-0.110256	0.912207	0.976809
4930430A15Rik	0	NA	NA	NA	NA	NA
4930430D24Rik	0	NA	NA	NA	NA	NA
4930430F08Rik	247.638	0.1063	0.217554	0.488616	0.625114	0.869462
4930430F21Rik	0	NA	NA	NA	NA	NA
4930430J02Rik	0.500376	0.00320149	0.0793005	0.0403716	0.967797	NA
4930431F12Rik	1.00854	0.0485984	0.103285	0.470528	0.637978	NA
4930431P03Rik	0	NA	NA	NA	NA	NA
4930432J09Rik	0	NA	NA	NA	NA	NA
4930432K09Rik	0	NA	NA	NA	NA	NA
4930432K21Rik	3.18959	-0.121576	0.19713	-0.616731	0.537412	NA
4930432M17Rik	0	NA	NA	NA	NA	NA
4930433B08Rik	0	NA	NA	NA	NA	NA
4930433I11Rik	0	NA	NA	NA	NA	NA
4930433N12Rik	0	NA	NA	NA	NA	NA
4930434J06Rik	0	NA	NA	NA	NA	NA
4930435E12Rik	0	NA	NA	NA	NA	NA
4930438E09Rik	0	NA	NA	NA	NA	NA
4930440C22Rik	0	NA	NA	NA	NA	NA
4930441J16Rik	0	NA	NA	NA	NA	NA
4930441O14Rik	2.55471	0.137288	0.18256	0.752019	0.452039	NA
4930442J19Rik	0	NA	NA	NA	NA	NA
4930442L01Rik	0	NA	NA	NA	NA	NA
4930443O20Rik	4.81709	-0.33543	0.222397	-1.50825	0.13149	NA
4930444A02Rik	231.903	-0.0951839	0.235782	-0.403695	0.686437	0.894351
4930444F02Rik	0	NA	NA	NA	NA	NA
4930444G20Rik	0	NA	NA	NA	NA	NA
4930444M15Rik	0.51787	0.0417852	0.0707645	0.590482	0.554867	NA
4930444P10Rik	0	NA	NA	NA	NA	NA
4930447A16Rik	0	NA	NA	NA	NA	NA
4930447C04Rik	0.479746	-0.038061	0.0707367	-0.538067	0.590531	NA
4930447J18Rik	0	NA	NA	NA	NA	NA
4930447K03Rik	0.730542	-0.0266342	0.105318	-0.252894	0.80035	NA
4930447N08Rik	1.25969	0.036282	0.127598	0.284346	0.776145	NA
4930448C13Rik	0	NA	NA	NA	NA	NA
4930448F12Rik	0	NA	NA	NA	NA	NA
4930448H16Rik	0	NA	NA	NA	NA	NA
4930448I06Rik	0	NA	NA	NA	NA	NA
4930448I18Rik	0	NA	NA	NA	NA	NA
4930448K20Rik	0	NA	NA	NA	NA	NA
4930449E01Rik	0	NA	NA	NA	NA	NA
4930449E18Rik	0	NA	NA	NA	NA	NA
4930449I24Rik	0	NA	NA	NA	NA	NA
4930451C15Rik	2.64574	-0.190009	0.185149	-1.02625	0.304774	NA
4930451G09Rik	6.46985	-0.0100165	0.242295	-0.04134	0.967025	NA
4930451I11Rik	0	NA	NA	NA	NA	NA
4930452A19Rik	2.94158	-0.098343	0.194518	-0.505572	0.613157	NA
4930452B06Rik	33.162	0.240191	0.296696	0.809553	0.418197	0.761644
4930452G13Rik	0	NA	NA	NA	NA	NA
4930452N14Rik	0	NA	NA	NA	NA	NA
4930453H23Rik	0	NA	NA	NA	NA	NA
4930453L07Rik	0	NA	NA	NA	NA	NA
4930453N24Rik	345.502	0.39325	0.200985	1.95662	0.0503927	0.286785
4930455B14Rik	0	NA	NA	NA	NA	NA
4930455C13Rik	8.39975	-0.136016	0.262401	-0.51835	0.604214	0.861778
4930455D15Rik	0.239873	-0.0180879	0.0705714	-0.256306	0.797714	NA
4930455F16Rik	0	NA	NA	NA	NA	NA
4930455F23Rik	131.917	0.0307938	0.242663	0.1269	0.89902	0.972062
4930455H04Rik	0	NA	NA	NA	NA	NA
4930455J16Rik	0	NA	NA	NA	NA	NA
4930456L15Rik	0	NA	NA	NA	NA	NA
4930459L07Rik	0	NA	NA	NA	NA	NA
4930461G14Rik	5.11536	-0.132289	0.21874	-0.604777	0.545327	NA
4930465A12Rik	0	NA	NA	NA	NA	NA
4930465K10Rik	2.26044	0.0347108	0.150191	0.231112	0.817228	NA
4930465M20Rik	0	NA	NA	NA	NA	NA
4930467D21Rik	4.75298	-0.423594	0.214841	-1.97167	0.0486477	NA
4930467E23Rik	0	NA	NA	NA	NA	NA
4930467K11Rik	0.490668	0.00316539	0.0788481	0.0401455	0.967977	NA
4930468A15Rik	0	NA	NA	NA	NA	NA
4930469G21Rik	0	NA	NA	NA	NA	NA
4930470H14Rik	0	NA	NA	NA	NA	NA
4930470P17Rik	0	NA	NA	NA	NA	NA
4930471C04Rik	0	NA	NA	NA	NA	NA
4930471G03Rik	0	NA	NA	NA	NA	NA
4930471I20Rik	0.769019	0.0286396	0.0933566	0.306777	0.759013	NA
4930471M09Rik	0	NA	NA	NA	NA	NA
4930473A02Rik	13.924	-0.104901	0.274469	-0.382198	0.702315	0.899859
4930473O22Rik	0	NA	NA	NA	NA	NA
4930474G06Rik	0	NA	NA	NA	NA	NA
4930474H20Rik	0	NA	NA	NA	NA	NA
4930474M22Rik	0.500376	0.00320149	0.0793005	0.0403716	0.967797	NA
4930474N05Rik	0	NA	NA	NA	NA	NA
4930474N09Rik	0.786512	0.079414	0.096297	0.824677	0.409555	NA
4930478L05Rik	0.231734	-0.0180879	0.0705714	-0.256306	0.797714	NA
4930478P22Rik	0	NA	NA	NA	NA	NA
4930479D17Rik	0	NA	NA	NA	NA	NA
4930479M11Rik	0.258935	0.0226565	0.0705714	0.321044	0.748177	NA
4930480E11Rik	0	NA	NA	NA	NA	NA
4930480G23Rik	0	NA	NA	NA	NA	NA
4930480K15Rik	0	NA	NA	NA	NA	NA
4930480M12Rik	0	NA	NA	NA	NA	NA
4930481A15Rik	0.777158	0.027957	0.0936667	0.298473	0.765342	NA
4930483J18Rik	1.54582	0.125947	0.142606	0.883181	0.377139	NA
4930483K19Rik	45.7502	-0.0746436	0.289182	-0.25812	0.796314	0.935476
4930483O08Rik	0	NA	NA	NA	NA	NA
4930486F22Rik	0	NA	NA	NA	NA	NA
4930486I03Rik	0	NA	NA	NA	NA	NA
4930486L24Rik	16.6284	0.205095	0.29266	0.700797	0.48343	0.800498
4930487D11Rik	0	NA	NA	NA	NA	NA
4930487H11Rik	24.1465	-0.272558	0.29901	-0.911537	0.362013	0.722595
4930488B22Rik	0	NA	NA	NA	NA	NA
4930488L21Rik	2.51781	0.0756348	0.180654	0.418673	0.675455	NA
4930500F04Rik	0	NA	NA	NA	NA	NA
4930500J02Rik	159.574	-0.263672	0.22732	-1.15991	0.246084	0.619281
4930500L23Rik	0	NA	NA	NA	NA	NA
4930502A04Rik	0	NA	NA	NA	NA	NA
4930502E09Rik	1.44202	-0.106646	0.139001	-0.767236	0.442941	NA
4930502E18Rik	0.498808	0.00250751	0.0792735	0.0316311	0.974766	NA
4930503B20Rik	0	NA	NA	NA	NA	NA
4930503E14Rik	0.239873	-0.0180879	0.0705714	-0.256306	0.797714	NA
4930503E24Rik	0	NA	NA	NA	NA	NA
4930503H13Rik	0	NA	NA	NA	NA	NA
4930503L19Rik	392.958	-0.327323	0.197919	-1.65383	0.0981627	0.405593
4930503O07Rik	0	NA	NA	NA	NA	NA
4930504O13Rik	0	NA	NA	NA	NA	NA
4930505A04Rik	0.258935	0.0226565	0.0705714	0.321044	0.748177	NA
4930505G20Rik	0	NA	NA	NA	NA	NA
4930506C21Rik	12.7558	-0.261113	0.284928	-0.916417	0.359448	0.720094
4930506M07Rik	8.57823	0.222388	0.26344	0.844169	0.398575	0.749173
4930507D05Rik	2.23824	-0.0156922	0.176161	-0.0890789	0.929019	NA
4930509E16Rik	0.500376	0.00320149	0.0793005	0.0403716	0.967797	NA
4930509J09Rik	0	NA	NA	NA	NA	NA
4930509K18Rik	0	NA	NA	NA	NA	NA
4930511A02Rik	0	NA	NA	NA	NA	NA
4930511E03Rik	0	NA	NA	NA	NA	NA
4930511M06Rik	4.21998	0.0455823	0.206523	0.220713	0.825316	NA
4930511M11Rik	0	NA	NA	NA	NA	NA
4930512B01Rik	1.67532	-0.127874	0.146588	-0.872338	0.383024	NA
4930513D17Rik	0	NA	NA	NA	NA	NA
4930513N10Rik	14.5361	-0.139543	0.288177	-0.484224	0.628227	0.871674
4930513O06Rik	0.70334	-0.0704709	0.0919637	-0.76629	0.443504	NA
4930515B02Rik	0	NA	NA	NA	NA	NA
4930515G01Rik	30.8917	-0.451171	0.298938	-1.50925	0.131236	0.46372
4930515G16Rik	0	NA	NA	NA	NA	NA
4930515L03Rik	0	NA	NA	NA	NA	NA
4930515L19Rik	0	NA	NA	NA	NA	NA
4930517E11Rik	0	NA	NA	NA	NA	NA
4930518P08Rik	0	NA	NA	NA	NA	NA
4930519D14Rik	0	NA	NA	NA	NA	NA
4930519F09Rik	7.61825	-0.209904	0.253287	-0.828722	0.407262	0.755265
4930519F16Rik	0	NA	NA	NA	NA	NA
4930519F24Rik	0	NA	NA	NA	NA	NA
4930519G04Rik	0	NA	NA	NA	NA	NA
4930519H02Rik	0	NA	NA	NA	NA	NA
4930520O04Rik	13.5548	-0.150917	0.28689	-0.526046	0.598856	0.859305
4930520P13Rik	0	NA	NA	NA	NA	NA
4930521E06Rik	0.740249	-0.0257064	0.105725	-0.243145	0.807893	NA
4930522H14Rik	0	NA	NA	NA	NA	NA
4930522O17Rik	0	NA	NA	NA	NA	NA
4930523C07Rik	235.886	0.563526	0.206213	2.73274	0.00628096	0.0771711
4930523O13Rik	0	NA	NA	NA	NA	NA
4930524B15Rik	0	NA	NA	NA	NA	NA
4930524C18Rik	0	NA	NA	NA	NA	NA
4930524L23Rik	4.01737	0.0782564	0.21196	0.369204	0.711976	NA
4930524N10Rik	0	NA	NA	NA	NA	NA
4930524O05Rik	0.268642	0.0226565	0.0705714	0.321044	0.748177	NA
4930524O08Rik	0	NA	NA	NA	NA	NA
4930525D18Rik	0	NA	NA	NA	NA	NA
4930525G20Rik	0	NA	NA	NA	NA	NA
4930525M21Rik	0	NA	NA	NA	NA	NA
4930526D03Rik	0	NA	NA	NA	NA	NA
4930526I15Rik	109.864	-0.464524	0.251938	-1.8438	0.065212	0.328336
4930526L06Rik	0	NA	NA	NA	NA	NA
4930527F14Rik	0.258935	0.0226565	0.0705714	0.321044	0.748177	NA
4930527G23Rik	0	NA	NA	NA	NA	NA
4930528A17Rik	3.28369	0.104957	0.200109	0.524499	0.599931	NA
4930528D03Rik	0	NA	NA	NA	NA	NA
4930528P14Rik	0	NA	NA	NA	NA	NA
4930529C04Rik	0.997616	0.00359297	0.102104	0.0351893	0.971929	NA
4930529F24Rik	0	NA	NA	NA	NA	NA
4930529K09Rik	0	NA	NA	NA	NA	NA
4930529L06Rik	0	NA	NA	NA	NA	NA
4930529M08Rik	0.471607	-0.0458342	0.0779391	-0.588076	0.556481	NA
4930533B01Rik	2.90467	-0.154599	0.191291	-0.808188	0.418982	NA
4930533P14Rik	0	NA	NA	NA	NA	NA
4930538K18Rik	3.49515	-0.032149	0.198362	-0.162073	0.871249	NA
4930539C22Rik	0	NA	NA	NA	NA	NA
4930539E08Rik	0.527577	0.0552552	0.0809731	0.68239	0.494993	NA
4930539J05Rik	111.152	0.0128166	0.250529	0.0511581	0.9592	0.988387
4930539M17Rik	0	NA	NA	NA	NA	NA
4930539N22Rik	0	NA	NA	NA	NA	NA
4930540M03Rik	0	NA	NA	NA	NA	NA
4930542C21Rik	0	NA	NA	NA	NA	NA
4930542D17Rik	0.962275	-0.0534968	0.117572	-0.455012	0.649101	NA
4930542H20Rik	0	NA	NA	NA	NA	NA
4930543E12Rik	0.490668	0.00316539	0.0788481	0.0401455	0.967977	NA
4930544D05Rik	0	NA	NA	NA	NA	NA
4930544G11Rik	0	NA	NA	NA	NA	NA
4930544M13Rik	0	NA	NA	NA	NA	NA
4930545E07Rik	0	NA	NA	NA	NA	NA
4930545H06Rik	0.258935	0.0226565	0.0705714	0.321044	0.748177	NA
4930545L23Rik	0	NA	NA	NA	NA	NA
4930546C10Rik	0	NA	NA	NA	NA	NA
4930546K05Rik	1.30438	0.121965	0.117837	1.03504	0.300652	NA
4930547C10Rik	0	NA	NA	NA	NA	NA
4930547E08Rik	0	NA	NA	NA	NA	NA
4930547E14Rik	0.258935	0.0226565	0.0705714	0.321044	0.748177	NA
4930548G14Rik	0	NA	NA	NA	NA	NA
4930548H24Rik	0.51787	0.0417852	0.0707645	0.590482	0.554867	NA
4930548J01Rik	0	NA	NA	NA	NA	NA
4930548K13Rik	0	NA	NA	NA	NA	NA
4930549C01Rik	0	NA	NA	NA	NA	NA
4930549G23Rik	9.0991	-0.234607	0.249684	-0.939612	0.347416	0.71272
4930550C14Rik	0.258935	0.0226565	0.0705714	0.321044	0.748177	NA
4930550L24Rik	400.753	0.352498	0.210379	1.67554	0.0938292	0.395618
4930552N02Rik	0	NA	NA	NA	NA	NA
4930552P12Rik	0.479746	-0.038061	0.0707367	-0.538067	0.590531	NA
4930553E22Rik	0	NA	NA	NA	NA	NA
4930554C24Rik	0	NA	NA	NA	NA	NA
4930555B11Rik	0	NA	NA	NA	NA	NA
4930555G01Rik	0	NA	NA	NA	NA	NA
4930556C24Rik	1.04545	0.101505	0.108157	0.938493	0.347991	NA
4930556G01Rik	0	NA	NA	NA	NA	NA
4930556J02Rik	0	NA	NA	NA	NA	NA
4930556M19Rik	44.9227	-0.630616	0.291351	-2.16446	0.0304293	0.214722
4930556N09Rik	0	NA	NA	NA	NA	NA
4930557A04Rik	0.786512	0.079414	0.096297	0.824677	0.409555	NA
4930557J02Rik	0	NA	NA	NA	NA	NA
4930558C23Rik	0.258935	0.0226565	0.0705714	0.321044	0.748177	NA
4930558G05Rik	0	NA	NA	NA	NA	NA
4930558J18Rik	6.19964	-0.0387498	0.245121	-0.158084	0.87439	NA
4930558K02Rik	0	NA	NA	NA	NA	NA
4930562C15Rik	6.44608	-0.0631274	0.246689	-0.255899	0.798029	NA
4930562F07Rik	1.68189	-0.130019	0.14673	-0.886112	0.375557	NA
4930563D23Rik	0.79622	0.0801113	0.0966988	0.828463	0.407409	NA
4930563E18Rik	0	NA	NA	NA	NA	NA
4930563E22Rik	18.0891	-0.0810063	0.29229	-0.277144	0.78167	0.929098
4930563F08Rik	0	NA	NA	NA	NA	NA
4930563M20Rik	0	NA	NA	NA	NA	NA
4930564B18Rik	0	NA	NA	NA	NA	NA
4930564C03Rik	0.239873	-0.0180879	0.0705714	-0.256306	0.797714	NA
4930564D02Rik	0	NA	NA	NA	NA	NA
4930564G21Rik	0	NA	NA	NA	NA	NA
4930564K09Rik	0	NA	NA	NA	NA	NA
4930565D16Rik	0	NA	NA	NA	NA	NA
4930565N06Rik	44.4663	0.234274	0.299033	0.78344	0.433369	0.770638
4930567H12Rik	0	NA	NA	NA	NA	NA
4930567H17Rik	0	NA	NA	NA	NA	NA
4930567J20Rik	0	NA	NA	NA	NA	NA
4930567K20Rik	0	NA	NA	NA	NA	NA
4930568D16Rik	0	NA	NA	NA	NA	NA
4930568E12Rik	0	NA	NA	NA	NA	NA
4930568G15Rik	0	NA	NA	NA	NA	NA
4930568K20Rik	0	NA	NA	NA	NA	NA
4930570G19Rik	0.722402	-0.0194272	0.0912378	-0.21293	0.831382	NA
4930571K23Rik	0	NA	NA	NA	NA	NA
4930572K03Rik	0	NA	NA	NA	NA	NA
4930572O03Rik	0	NA	NA	NA	NA	NA
4930572O13Rik	0	NA	NA	NA	NA	NA
4930573O16Rik	0.268642	0.0226565	0.0705714	0.321044	0.748177	NA
4930577N17Rik	42.9445	-0.319765	0.295981	-1.08035	0.279985	0.656485
4930578C19Rik	0	NA	NA	NA	NA	NA
4930578E11Rik	0	NA	NA	NA	NA	NA
4930578I06Rik	0	NA	NA	NA	NA	NA
4930578M01Rik	4.81202	0.162821	0.227922	0.71437	0.474999	NA
4930578N18Rik	0	NA	NA	NA	NA	NA
4930579F01Rik	0	NA	NA	NA	NA	NA
4930579G18Rik	102.144	0.0479043	0.250229	0.191442	0.848179	0.954814
4930579G24Rik	112.479	-0.201772	0.260116	-0.775702	0.437925	0.773442
4930579K19Rik	2.86933	-0.206284	0.18735	-1.10106	0.27087	NA
4930581F22Rik	22.2961	-0.64345	0.298237	-2.15751	0.0309656	0.216092
4930583K01Rik	0.239873	-0.0180879	0.0705714	-0.256306	0.797714	NA
4930583P06Rik	0	NA	NA	NA	NA	NA
4930584F24Rik	0	NA	NA	NA	NA	NA
4930590J08Rik	3.06358	0.0540253	0.164357	0.328708	0.742377	NA
4930590L20Rik	0	NA	NA	NA	NA	NA
4930591A17Rik	0	NA	NA	NA	NA	NA
4930592A05Rik	1.72816	-0.0164765	0.140041	-0.117654	0.906342	NA
4930592I03Rik	1.77599	0.101754	0.156278	0.651108	0.514977	NA
4930593A02Rik	1.04545	0.101505	0.108157	0.938493	0.347991	NA
4930593C16Rik	0	NA	NA	NA	NA	NA
4930594C11Rik	6.77383	0.0610329	0.248365	0.245739	0.805884	NA
4930595M18Rik	0	NA	NA	NA	NA	NA
4930596D02Rik	0	NA	NA	NA	NA	NA
4930596M17Rik	0	NA	NA	NA	NA	NA
4930597G03Rik	0	NA	NA	NA	NA	NA
4930598F16Rik	0	NA	NA	NA	NA	NA
4930599N23Rik	1.43545	-0.098418	0.135034	-0.72884	0.466099	NA
4931402G19Rik	2.87312	-0.237791	0.176702	-1.34572	0.178392	NA
4931403E22Rik	0	NA	NA	NA	NA	NA
4931403G20Rik	8.29466	0.427196	0.251884	1.696	0.0898861	0.387533
4931406B18Rik	0	NA	NA	NA	NA	NA
4931406C07Rik	473.352	-0.206284	0.179964	-1.14625	0.25169	0.627288
4931406H21Rik	7.54093	0.135219	0.258114	0.523875	0.600365	0.85997
4931406P16Rik	1525.9	-0.0742855	0.157764	-0.470865	0.637737	0.875096
4931408C20Rik	0	NA	NA	NA	NA	NA
4931408D14Rik	1.00854	0.0485984	0.103285	0.470528	0.637978	NA
4931409K22Rik	0	NA	NA	NA	NA	NA
4931414P19Rik	101.782	-0.0195151	0.272494	-0.0716165	0.942907	0.983627
4931417E11Rik	0	NA	NA	NA	NA	NA
4931417G12Rik	2.04463	0.137321	0.167764	0.818538	0.41305	NA
4931419H13Rik	0	NA	NA	NA	NA	NA
4931420L22Rik	0	NA	NA	NA	NA	NA
4931423N10Rik	0.258935	0.0226565	0.0705714	0.321044	0.748177	NA
4931428F04Rik	324.26	-0.199653	0.216524	-0.922079	0.356488	0.718774
4931428L18Rik	0	NA	NA	NA	NA	NA
4931429I11Rik	0	NA	NA	NA	NA	NA
4931429L15Rik	0	NA	NA	NA	NA	NA
4931429P17Rik	0	NA	NA	NA	NA	NA
4931430N09Rik	0	NA	NA	NA	NA	NA
4931431B13Rik	0	NA	NA	NA	NA	NA
4931431C16Rik	7.65223	-0.0274386	0.250299	-0.109624	0.912708	0.976826
4931431F19Rik	0	NA	NA	NA	NA	NA
4931440F15Rik	1.97238	0.0107278	0.144849	0.0740614	0.940962	NA
4931440J10Rik	0	NA	NA	NA	NA	NA
4931440L10Rik	0	NA	NA	NA	NA	NA
4931440P22Rik	13.3314	-0.244478	0.272741	-0.896373	0.370053	0.729309
4932411E22Rik	0	NA	NA	NA	NA	NA
4932411N23Rik	1.03766	0.0504327	0.104157	0.484201	0.628243	NA
4932412D23Rik	0.231734	-0.0180879	0.0705714	-0.256306	0.797714	NA
4932413F04Rik	0	NA	NA	NA	NA	NA
4932414J04Rik	0	NA	NA	NA	NA	NA
4932414N04Rik	0	NA	NA	NA	NA	NA
4932415G12Rik	72.5038	0.159377	0.267585	0.59561	0.551436	0.834654
4932415M13Rik	0	NA	NA	NA	NA	NA
4932416H05Rik	37.9646	-0.235539	0.295823	-0.796217	0.425906	0.765283
4932416K20Rik	0	NA	NA	NA	NA	NA
4932418E24Rik	0.479746	-0.038061	0.0707367	-0.538067	0.590531	NA
4932429P05Rik	0	NA	NA	NA	NA	NA
4932435O22Rik	0	NA	NA	NA	NA	NA
4932438A13Rik	2057.99	-0.101863	0.182288	-0.558804	0.576296	0.845729
4932438H23Rik	1.72159	-0.0184099	0.156349	-0.117749	0.906267	NA
4932441J04Rik	4.93024	-0.0759722	0.229084	-0.331635	0.740165	NA
4932443I19Rik	0	NA	NA	NA	NA	NA
4932702P03Rik	0	NA	NA	NA	NA	NA
4933400A11Rik	0	NA	NA	NA	NA	NA
4933400B14Rik	0	NA	NA	NA	NA	NA
4933400C23Rik	0.537285	0.0418331	0.0707946	0.590908	0.554582	NA
4933400F21Rik	1.45016	-0.101053	0.135359	-0.746558	0.45533	NA
4933400L20Rik	0	NA	NA	NA	NA	NA
4933401B06Rik	0	NA	NA	NA	NA	NA
4933401D09Rik	0	NA	NA	NA	NA	NA
4933401H06Rik	0	NA	NA	NA	NA	NA
4933401P06Rik	0	NA	NA	NA	NA	NA
4933402C06Rik	0	NA	NA	NA	NA	NA
4933402D24Rik	1.68346	-0.130955	0.148078	-0.884362	0.376501	NA
4933402E13Rik	0.239873	-0.0180879	0.0705714	-0.256306	0.797714	NA
4933402J07Rik	0	NA	NA	NA	NA	NA
4933402J10Rik	0	NA	NA	NA	NA	NA
4933402J15Rik	0	NA	NA	NA	NA	NA
4933402N03Rik	0	NA	NA	NA	NA	NA
4933402N22Rik	0	NA	NA	NA	NA	NA
4933402P03Rik	0.268642	0.0226565	0.0705714	0.321044	0.748177	NA
4933403G14Rik	0	NA	NA	NA	NA	NA
4933403O08Rik	24.6413	-0.0673464	0.297253	-0.226563	0.820764	0.943756
4933404G15Rik	0	NA	NA	NA	NA	NA
4933404K08Rik	0	NA	NA	NA	NA	NA
4933404O12Rik	120.371	-0.301722	0.250153	-1.20615	0.22776	0.594019
4933405D12Rik	0.498808	0.00250751	0.0792735	0.0316311	0.974766	NA
4933405E24Rik	0.258935	0.0226565	0.0705714	0.321044	0.748177	NA
4933405L10Rik	1.22935	-0.0209309	0.126521	-0.165434	0.868603	NA
4933405O20Rik	0	NA	NA	NA	NA	NA
4933406C10Rik	8.33871	0.202149	0.261948	0.771715	0.440283	0.773789
4933406D12Rik	0	NA	NA	NA	NA	NA
4933406F09Rik	0	NA	NA	NA	NA	NA
4933406G16Rik	0	NA	NA	NA	NA	NA
4933406I18Rik	0.980123	-0.0531754	0.118124	-0.450166	0.652591	NA
4933406J08Rik	0	NA	NA	NA	NA	NA
4933406J10Rik	1.52555	0.00645114	0.116713	0.0552737	0.95592	NA
4933406K04Rik	0	NA	NA	NA	NA	NA
4933406M09Rik	0.268642	0.0226565	0.0705714	0.321044	0.748177	NA
4933407E24Rik	0	NA	NA	NA	NA	NA
4933407G14Rik	0	NA	NA	NA	NA	NA
4933407I05Rik	0	NA	NA	NA	NA	NA
4933407K13Rik	132.349	-0.999427	0.24168	-4.13533	3.54438e-05	0.00146784
4933407L21Rik	0	NA	NA	NA	NA	NA
4933408B17Rik	8.00289	-0.347139	0.258055	-1.34521	0.178557	0.540981
4933408J17Rik	0.490668	0.00316539	0.0788481	0.0401455	0.967977	NA
4933408N05Rik	0	NA	NA	NA	NA	NA
4933409G03Rik	0	NA	NA	NA	NA	NA
4933409K07Rik	0	NA	NA	NA	NA	NA
4933411E08Rik	0.239873	-0.0180879	0.0705714	-0.256306	0.797714	NA
4933411G06Rik	0	NA	NA	NA	NA	NA
4933411G11Rik	0	NA	NA	NA	NA	NA
4933411K16Rik	21.6157	-0.39164	0.295138	-1.32698	0.184517	0.548513
4933411K20Rik	473.388	0.0146346	0.201927	0.0724744	0.942224	0.983627
4933412E12Rik	108.202	-0.390019	0.249073	-1.56588	0.117376	0.439544
4933412E24Rik	0	NA	NA	NA	NA	NA
4933412O06Rik	0	NA	NA	NA	NA	NA
4933413G19Rik	0.971983	-0.0525337	0.117879	-0.445656	0.655846	NA
4933413J09Rik	32.4905	0.298176	0.297925	1.00084	0.316903	0.686782
4933413L06Rik	0	NA	NA	NA	NA	NA
4933415F23Rik	0	NA	NA	NA	NA	NA
4933416C03Rik	0	NA	NA	NA	NA	NA
4933416E03Rik	0	NA	NA	NA	NA	NA
4933416I08Rik	0	NA	NA	NA	NA	NA
4933416M06Rik	0	NA	NA	NA	NA	NA
4933416M07Rik	0.971983	-0.0525337	0.117879	-0.445656	0.655846	NA
4933417A18Rik	0	NA	NA	NA	NA	NA
4933417D19Rik	3.28526	0.108182	0.201485	0.536922	0.591321	NA
4933417E11Rik	2.85056	0.227566	0.189172	1.20296	0.228992	NA
4933417G07Rik	0.268642	0.0226565	0.0705714	0.321044	0.748177	NA
4933417O13Rik	0	NA	NA	NA	NA	NA
4933421I07Rik	0	NA	NA	NA	NA	NA
4933421O10Rik	50.2241	-0.17994	0.289644	-0.621245	0.534439	0.825547
4933422A05Rik	0.490668	0.00316539	0.0788481	0.0401455	0.967977	NA
4933422H20Rik	0	NA	NA	NA	NA	NA
4933424G05Rik	1.22121	-0.0202792	0.126347	-0.160504	0.872484	NA
4933424G06Rik	0.738681	-0.020605	0.0918741	-0.224275	0.822544	NA
4933425B07Rik	0	NA	NA	NA	NA	NA
4933425H06Rik	0.508516	0.00253729	0.079718	0.0318283	0.974609	NA
4933425L06Rik	0.258935	0.0226565	0.0705714	0.321044	0.748177	NA
4933426D04Rik	0.76745	0.0363919	0.107143	0.339658	0.734114	NA
4933426M11Rik	2460.45	0.204903	0.170121	1.20445	0.228414	0.595318
4933427D06Rik	0.537285	0.0418331	0.0707946	0.590908	0.554582	NA
4933427D14Rik	346.575	-0.0882129	0.204128	-0.432144	0.665636	0.888041
4933427E11Rik	1.7954	0.10956	0.160934	0.680776	0.496013	NA
4933427E13Rik	0	NA	NA	NA	NA	NA
4933427G17Rik	0	NA	NA	NA	NA	NA
4933427I22Rik	0	NA	NA	NA	NA	NA
4933428C19Rik	0	NA	NA	NA	NA	NA
4933429K18Rik	0	NA	NA	NA	NA	NA
4933429O19Rik	0	NA	NA	NA	NA	NA
4933430H16Rik	1.8129	0.15033	0.150728	0.997365	0.318587	NA
4933430I17Rik	15.5003	0.13334	0.290363	0.45922	0.646076	0.879334
4933430M04Rik	0	NA	NA	NA	NA	NA
4933430N04Rik	0	NA	NA	NA	NA	NA
4933431E20Rik	68.6872	0.00880616	0.272564	0.0323085	0.974226	0.993737
4933431G14Rik	12.7049	-0.750741	0.280927	-2.67237	0.00753173	0.0873584
4933432G23Rik	0	NA	NA	NA	NA	NA
4933432I03Rik	0	NA	NA	NA	NA	NA
4933432I09Rik	0	NA	NA	NA	NA	NA
4933433C11Rik	0	NA	NA	NA	NA	NA
4933433F19Rik	0	NA	NA	NA	NA	NA
4933433G15Rik	2.60883	-0.224997	0.174476	-1.28956	0.197204	NA
4933433G19Rik	3.98581	-0.0301492	0.212301	-0.142011	0.887071	NA
4933433H22Rik	7.99398	0.13708	0.237964	0.576053	0.564579	0.840052
4933434E20Rik	991.883	0.350873	0.171414	2.04693	0.0406652	0.25474
4933434I20Rik	0	NA	NA	NA	NA	NA
4933436C20Rik	80.3542	0.0535346	0.275135	0.194576	0.845725	0.954008
4933436E23Rik	0	NA	NA	NA	NA	NA
4933436H12Rik	0	NA	NA	NA	NA	NA
4933436I01Rik	0	NA	NA	NA	NA	NA
4933438B17Rik	0	NA	NA	NA	NA	NA
4933438K21Rik	0	NA	NA	NA	NA	NA
4933439C10Rik	27.027	-0.0676015	0.299026	-0.226072	0.821145	0.943756
4933439K11Rik	0.527577	0.0552552	0.0809731	0.68239	0.494993	NA
4933440J02Rik	0	NA	NA	NA	NA	NA
4933440M02Rik	0	NA	NA	NA	NA	NA
5031410I06Rik	0	NA	NA	NA	NA	NA
5031414D18Rik	58.3314	0.0473387	0.293594	0.161238	0.871906	0.96222
5031425E22Rik	212.646	-0.225703	0.239264	-0.943323	0.345516	0.711827
5031425F14Rik	0.239873	-0.0180879	0.0705714	-0.256306	0.797714	NA
5031426D15Rik	6.19058	-0.0685887	0.215243	-0.318658	0.749986	NA
5031434C07Rik	0	NA	NA	NA	NA	NA
5031434O11Rik	2.74954	0.0460862	0.184208	0.250186	0.802443	NA
5031439G07Rik	2312.43	-0.0268412	0.185804	-0.14446	0.885137	0.966115
5033403H07Rik	0	NA	NA	NA	NA	NA
5033404E19Rik	0	NA	NA	NA	NA	NA
5033406O09Rik	2.68386	-0.0656866	0.181867	-0.36118	0.717965	NA
5033411D12Rik	6.53168	0.164143	0.239148	0.686366	0.492482	NA
5330411J11Rik	0.498808	0.00250751	0.0792735	0.0316311	0.974766	NA
5330413P13Rik	0	NA	NA	NA	NA	NA
5330417C22Rik	0.471607	-0.0458342	0.0779391	-0.588076	0.556481	NA
5330426P16Rik	144.232	-0.433172	0.262062	-1.65294	0.0983439	0.405942
5330434G04Rik	0	NA	NA	NA	NA	NA
5330439B14Rik	0	NA	NA	NA	NA	NA
5430401F13Rik	0	NA	NA	NA	NA	NA
5430402E10Rik	0	NA	NA	NA	NA	NA
5430402O13Rik	0.500376	0.00320149	0.0793005	0.0403716	0.967797	NA
5430403N17Rik	1.5077	0.0109048	0.149882	0.0727558	0.942	NA
5430405H02Rik	16.2133	-0.201485	0.287226	-0.701483	0.483001	0.800104
5430416N02Rik	70.0288	0.0931425	0.274866	0.338865	0.734711	0.912218
5430416O09Rik	5.15763	-0.139119	0.22267	-0.624775	0.532119	NA
5430417L22Rik	666.532	-0.182461	0.173328	-1.05269	0.292484	0.666903
5430419D17Rik	3.0995	-0.201281	0.18109	-1.1115	0.266355	NA
5430421F17Rik	0.231734	-0.0180879	0.0705714	-0.256306	0.797714	NA
5430421N21Rik	0	NA	NA	NA	NA	NA
5430425J12Rik	0	NA	NA	NA	NA	NA
5430427M07Rik	0	NA	NA	NA	NA	NA
5430427O19Rik	1.23092	-0.0239631	0.139708	-0.171523	0.863812	NA
5430428K19Rik	0.527577	0.0552552	0.0809731	0.68239	0.494993	NA
5430434I15Rik	0	NA	NA	NA	NA	NA
5430435G22Rik	261.638	-0.625577	0.217846	-2.87165	0.00408339	0.0574639
5430437J10Rik	1.47893	-0.0538478	0.147841	-0.364229	0.715687	NA
5430440P10Rik	0	NA	NA	NA	NA	NA
5530400C23Rik	0	NA	NA	NA	NA	NA
5530401A14Rik	0	NA	NA	NA	NA	NA
5530601H04Rik	111.569	-0.0728879	0.257968	-0.282546	0.777525	0.927767
5730403I07Rik	0.258935	0.0226565	0.0705714	0.321044	0.748177	NA
5730405O15Rik	14.1153	-0.145816	0.28778	-0.506694	0.61237	0.864406
5730408K05Rik	8.25212	-0.326007	0.261796	-1.24527	0.213032	0.579665
5730409E04Rik	3.22529	-0.0779753	0.162727	-0.47918	0.631811	NA
5730412P04Rik	0	NA	NA	NA	NA	NA
5730416F02Rik	3.2934	0.107205	0.201429	0.532225	0.59457	NA
5730420D15Rik	1.22935	-0.0209309	0.126521	-0.165434	0.868603	NA
5730422E09Rik	4.11838	0.24766	0.215115	1.15129	0.249612	NA
5730435O14Rik	0.463467	-0.0372466	0.0706812	-0.526966	0.598217	NA
5730455P16Rik	494.982	-0.443255	0.192964	-2.29709	0.0216138	0.172787
5730457N03Rik	0	NA	NA	NA	NA	NA
5730460C07Rik	0	NA	NA	NA	NA	NA
5730480H06Rik	20.3901	0.0646088	0.294484	0.219397	0.826341	0.946541
5730488B01Rik	0	NA	NA	NA	NA	NA
5730507C01Rik	0	NA	NA	NA	NA	NA
5730508B09Rik	83.2892	-0.69985	0.270333	-2.58885	0.00962976	0.102818
5730522E02Rik	0	NA	NA	NA	NA	NA
5730559C18Rik	161.692	-0.228808	0.282145	-0.81096	0.417389	0.761158
5730577I03Rik	19.2782	-0.447344	0.296753	-1.50746	0.131693	0.464494
5830403L16Rik	0.239873	-0.0180879	0.0705714	-0.256306	0.797714	NA
5830403M04Rik	0	NA	NA	NA	NA	NA
5830411N06Rik	6.57437	-0.288405	0.234006	-1.23247	0.217774	NA
5830415F09Rik	69.202	0.325515	0.289904	1.12284	0.261507	0.638181
5830416I19Rik	0	NA	NA	NA	NA	NA
5830416P10Rik	7.16692	-0.0792822	0.250496	-0.316501	0.751623	NA
5830417I10Rik	380.579	0.114124	0.190837	0.598021	0.549826	0.833615
5830418K08Rik	449.251	0.118006	0.190363	0.619901	0.535323	0.826003
5830418P13Rik	11.5158	0.0506526	0.27892	0.181603	0.855894	0.956567
5830428M24Rik	0.463467	-0.0372466	0.0706812	-0.526966	0.598217	NA
5830432E09Rik	2.69736	-0.113032	0.174271	-0.648601	0.516596	NA
5830454E08Rik	1.49799	0.0100399	0.149745	0.0670465	0.946545	NA
5830473C10Rik	0.79622	0.0801113	0.0966988	0.828463	0.407409	NA
5930403L14Rik	0	NA	NA	NA	NA	NA
5930412G12Rik	0	NA	NA	NA	NA	NA
5930438M14Rik	1.45173	-0.105571	0.139186	-0.758488	0.448159	NA
6030407O03Rik	0.471607	-0.0458342	0.0779391	-0.588076	0.556481	NA
6030408B16Rik	2.2845	0.103815	0.174322	0.595537	0.551484	NA
6030419C18Rik	463.533	-0.374521	0.20854	-1.79592	0.0725076	0.345556
6030440G07Rik	0	NA	NA	NA	NA	NA
6030458C11Rik	1299.67	-0.624167	0.175106	-3.56451	0.000364531	0.00963263
6030466F02Rik	0.258935	0.0226565	0.0705714	0.321044	0.748177	NA
6030468B19Rik	0.231734	-0.0180879	0.0705714	-0.256306	0.797714	NA
6030498E09Rik	0	NA	NA	NA	NA	NA
6230400D17Rik	19.8151	-0.365176	0.296784	-1.23044	0.218532	0.584804
6330403A02Rik	0.268642	0.0226565	0.0705714	0.321044	0.748177	NA
6330403K07Rik	1.92334	-0.154979	0.155572	-0.996191	0.319157	NA
6330403M23Rik	141.902	-0.460507	0.262741	-1.7527	0.0796533	0.360998
6330407A03Rik	0.498808	0.00250751	0.0792735	0.0316311	0.974766	NA
6330408A02Rik	105.124	-0.230917	0.248935	-0.927619	0.353605	0.718177
6330409D20Rik	0	NA	NA	NA	NA	NA
6330410L21Rik	0	NA	NA	NA	NA	NA
6330415B21Rik	0	NA	NA	NA	NA	NA
6330416G13Rik	343.473	0.293271	0.212755	1.37845	0.168065	0.525453
6330418K02Rik	2.44121	-0.103635	0.180102	-0.575423	0.565005	NA
6330549D23Rik	21.0792	-0.129808	0.297829	-0.435846	0.662948	0.88625
6430411K18Rik	0	NA	NA	NA	NA	NA
6430531B16Rik	2.66359	-0.159168	0.171699	-0.927017	0.353918	NA
6430548M08Rik	697.121	-0.533127	0.183005	-2.91318	0.00357767	0.0523634
6430550D23Rik	13.0819	0.213329	0.285886	0.746203	0.455545	0.78421
6430562O15Rik	4.2269	-0.00238822	0.218302	-0.01094	0.991271	NA
6430571L13Rik	2.62946	-0.175694	0.179171	-0.980592	0.326794	NA
6430573F11Rik	0	NA	NA	NA	NA	NA
6430584L05Rik	0	NA	NA	NA	NA	NA
6430706D22Rik	0	NA	NA	NA	NA	NA
6530402F18Rik	28.8199	-0.386154	0.297504	-1.29798	0.194294	0.558419
6530411M01Rik	0.239873	-0.0180879	0.0705714	-0.256306	0.797714	NA
6720401G13Rik	856.502	-0.456141	0.163528	-2.78937	0.0052811	0.0693074
6720456H20Rik	236.319	-0.905538	0.21893	-4.1362	3.53103e-05	0.00146784
6720468P15Rik	0.730542	-0.0266342	0.105318	-0.252894	0.80035	NA
6720483E21Rik	3.74716	0.0506191	0.210013	0.241028	0.809533	NA
6720489N17Rik	14.402	-0.318092	0.28552	-1.11408	0.265246	0.641823
6820408C15Rik	0	NA	NA	NA	NA	NA
6820431F20Rik	100.226	0.475302	0.294077	1.61625	0.10604	0.42199
7420426K07Rik	0	NA	NA	NA	NA	NA
7420461P10Rik	0	NA	NA	NA	NA	NA
7420700N18Rik	0.258935	0.0226565	0.0705714	0.321044	0.748177	NA
7420701I03Rik	0	NA	NA	NA	NA	NA
7530416G11Rik	0.258935	0.0226565	0.0705714	0.321044	0.748177	NA
7530420F21Rik	6.51141	0.0803702	0.245556	0.327299	0.743442	NA
7630403G23Rik	0	NA	NA	NA	NA	NA
8030411F24Rik	0	NA	NA	NA	NA	NA
8030423F21Rik	0	NA	NA	NA	NA	NA
8030423J24Rik	0	NA	NA	NA	NA	NA
8030442B05Rik	0	NA	NA	NA	NA	NA
8030443G20Rik	0	NA	NA	NA	NA	NA
8030462N17Rik	453.49	0.177346	0.206318	0.859578	0.390022	0.743448
8430403D17Rik	1.39854	-0.125544	0.120582	-1.04115	0.297807	NA
8430408G22Rik	276.029	1.19496	0.280561	4.25919	2.05169e-05	0.000957291
8430410A17Rik	295.402	-0.0208474	0.19889	-0.104819	0.91652	0.976882
8430419L09Rik	299.737	0.13046	0.241548	0.540097	0.58913	0.853738
8430422H06Rik	0	NA	NA	NA	NA	NA
8430423G03Rik	4.73542	0.00066853	0.226339	0.00295367	0.997643	NA
8430427H17Rik	14.4867	0.0915078	0.28247	0.323956	0.745972	0.915728
8430429K09Rik	24.8605	-0.528859	0.29897	-1.76893	0.0769049	0.35511
8430431K14Rik	0.498808	0.00250751	0.0792735	0.0316311	0.974766	NA
8430436N08Rik	0.935074	-0.0901702	0.103367	-0.872332	0.383027	NA
8430437L04Rik	0	NA	NA	NA	NA	NA
9030025P20Rik	27.5312	-0.120605	0.298695	-0.403774	0.686379	0.894351
9030204H09Rik	1.04545	0.101505	0.108157	0.938493	0.347991	NA
9030404E10Rik	0.239873	-0.0180879	0.0705714	-0.256306	0.797714	NA
9030612E09Rik	5.86688	-0.164614	0.239858	-0.6863	0.492524	NA
9030617O03Rik	376.804	0.753303	0.241088	3.1246	0.00178044	0.0324982
9030619P08Rik	0.239873	-0.0180879	0.0705714	-0.256306	0.797714	NA
9030624G23Rik	1.741	-0.0129455	0.140153	-0.092367	0.926406	NA
9030624J02Rik	1331.97	0.0828259	0.168325	0.492059	0.622678	0.868996
9130008F23Rik	23.92	-0.125226	0.29538	-0.42395	0.671602	0.890953
9130011E15Rik	354.178	0.0444868	0.188343	0.236201	0.813277	0.941076
9130015A21Rik	0	NA	NA	NA	NA	NA
9130015L21Rik	0	NA	NA	NA	NA	NA
9130017N09Rik	0.971983	-0.0525337	0.117879	-0.445656	0.655846	NA
9130019O22Rik	23.333	-0.236593	0.296732	-0.797328	0.42526	0.764968
9130019P16Rik	14.2352	-0.132922	0.272101	-0.488501	0.625195	0.869462
9130023H24Rik	77.5112	-1.0869	0.283119	-3.83902	0.000123524	0.00399037
9130024F11Rik	36.2639	0.175205	0.295491	0.592929	0.553229	0.835265
9130204L05Rik	0	NA	NA	NA	NA	NA
9130206I24Rik	98.4479	-0.265407	0.281488	-0.942869	0.345748	0.712053
9130209A04Rik	0	NA	NA	NA	NA	NA
9130221F21Rik	0	NA	NA	NA	NA	NA
9130221H12Rik	33.0998	-0.0436659	0.296642	-0.147201	0.882974	0.965196
9130227L01Rik	0	NA	NA	NA	NA	NA
9130230L23Rik	0.730542	-0.0266342	0.105318	-0.252894	0.80035	NA
9130401M01Rik	436.932	0.108888	0.182972	0.595107	0.551772	0.834775
9130409I23Rik	0.268642	0.0226565	0.0705714	0.321044	0.748177	NA
9230009I02Rik	0	NA	NA	NA	NA	NA
9230102K24Rik	0	NA	NA	NA	NA	NA
9230102O04Rik	0	NA	NA	NA	NA	NA
9230104L09Rik	0.268642	0.0226565	0.0705714	0.321044	0.748177	NA
9230105E05Rik	5.49716	0.111217	0.220612	0.504129	0.614171	NA
9230110C19Rik	31.3414	0.251328	0.298041	0.843265	0.39908	0.749568
9230110F15Rik	0	NA	NA	NA	NA	NA
9230112D13Rik	1.02639	0.0661478	0.120246	0.550105	0.582248	NA
9230112J17Rik	0.978554	-0.0403831	0.101816	-0.396629	0.691641	NA
9230114K14Rik	32.2633	0.209341	0.298624	0.70102	0.48329	0.800478
9230115E21Rik	0.239873	-0.0180879	0.0705714	-0.256306	0.797714	NA
9230116N13Rik	3.5439	-0.309447	0.193446	-1.59966	0.109675	NA
9330020H09Rik	25.089	-0.261124	0.299022	-0.87326	0.382521	0.737861
9330111N05Rik	0.508516	0.00253729	0.079718	0.0318283	0.974609	NA
9330117O12Rik	0	NA	NA	NA	NA	NA
9330133O14Rik	33.47	-0.310028	0.298379	-1.03904	0.298787	0.671066
9330151L19Rik	46.4989	-0.556225	0.288794	-1.92603	0.0541008	0.298667
9330158H04Rik	0	NA	NA	NA	NA	NA
9330159F19Rik	365.716	-0.617937	0.207464	-2.97853	0.00289639	0.0446694
9330159M07Rik	9.57799	-0.0473116	0.248004	-0.190769	0.848706	0.95501
9330162B11Rik	0	NA	NA	NA	NA	NA
9330175E14Rik	0.258935	0.0226565	0.0705714	0.321044	0.748177	NA
9330175M20Rik	2.019	0.0617422	0.1512	0.408348	0.683018	NA
9330178D15Rik	0	NA	NA	NA	NA	NA
9330179D12Rik	2.30549	0.098838	0.168625	0.58614	0.557782	NA
9330182L06Rik	0.498808	0.00250751	0.0792735	0.0316311	0.974766	NA
9330182O14Rik	0	NA	NA	NA	NA	NA
9430007A20Rik	0	NA	NA	NA	NA	NA
9430008C03Rik	343.078	-0.0529117	0.208736	-0.253486	0.799893	0.936805
9430014N10Rik	0	NA	NA	NA	NA	NA
9430015G10Rik	238.502	-0.556394	0.223373	-2.49087	0.0127431	0.123245
9430016H08Rik	240.072	0.255567	0.20569	1.24249	0.214056	0.580509
9430018G01Rik	11.2352	0.0725805	0.277343	0.2617	0.793553	0.934133
9430019J16Rik	0	NA	NA	NA	NA	NA
9430020K01Rik	1780.73	0.287218	0.220432	1.30298	0.192582	0.557233
9430021M05Rik	0	NA	NA	NA	NA	NA
9430023L20Rik	554.632	-0.00635306	0.198965	-0.0319305	0.974528	0.993747
9430037G07Rik	7.13036	-0.17699	0.253302	-0.698732	0.48472	NA
9430038I01Rik	36.4851	-0.0796466	0.294518	-0.27043	0.786829	0.931263
9430041J12Rik	0	NA	NA	NA	NA	NA
9430060I03Rik	0.463467	-0.0372466	0.0706812	-0.526966	0.598217	NA
9430069I07Rik	0.73211	-0.0186662	0.091638	-0.203696	0.838591	NA
9430076C15Rik	17.531	0.227757	0.27795	0.819416	0.412549	0.757772
9430076G02Rik	0.231734	-0.0180879	0.0705714	-0.256306	0.797714	NA
9430083A17Rik	2.39616	-0.137603	0.165022	-0.833851	0.404365	NA
9430091E24Rik	38.8162	-0.0153377	0.29294	-0.0523578	0.958244	0.98833
9530002B09Rik	0	NA	NA	NA	NA	NA
9530003J23Rik	0	NA	NA	NA	NA	NA
9530026F06Rik	0	NA	NA	NA	NA	NA
9530026P05Rik	0.268642	0.0226565	0.0705714	0.321044	0.748177	NA
9530027J09Rik	6.84608	0.151476	0.246842	0.613655	0.539443	NA
9530036O11Rik	0	NA	NA	NA	NA	NA
9530048J24Rik	0	NA	NA	NA	NA	NA
9530051G07Rik	0	NA	NA	NA	NA	NA
9530052E02Rik	0	NA	NA	NA	NA	NA
9530053A07Rik	4.56244	0.185044	0.221489	0.835456	0.403461	NA
9530059O14Rik	0	NA	NA	NA	NA	NA
9530068E07Rik	3986.49	0.117621	0.154457	0.76151	0.446352	0.778693
9530077C05Rik	18.0582	-0.409159	0.295183	-1.38612	0.16571	0.521837
9530080O11Rik	0	NA	NA	NA	NA	NA
9530082P21Rik	220.353	-0.0673371	0.224818	-0.299519	0.764544	0.921733
9530091C08Rik	0	NA	NA	NA	NA	NA
9630013A20Rik	0	NA	NA	NA	NA	NA
9630028B13Rik	0.759311	0.0372313	0.106817	0.348551	0.727426	NA
9630028H03Rik	0.498808	0.00250751	0.0792735	0.0316311	0.974766	NA
9630033F20Rik	206.194	-0.163517	0.245645	-0.665664	0.505626	0.812769
9830001H06Rik	2488.97	-0.427388	0.158418	-2.69785	0.00697898	0.0832403
9830107B12Rik	0	NA	NA	NA	NA	NA
9830132P13Rik	0.500376	0.00320149	0.0793005	0.0403716	0.967797	NA
9830147E19Rik	24.0031	-0.0492161	0.295571	-0.166512	0.867754	0.960404
9830166K06Rik	0	NA	NA	NA	NA	NA
9930012K11Rik	100.132	-0.477267	0.297191	-1.60593	0.10829	0.425204
9930013L23Rik	367.001	0.47203	0.226227	2.08653	0.0369305	0.23897
9930014A18Rik	0	NA	NA	NA	NA	NA
9930021J03Rik	753.576	0.129384	0.231584	0.558692	0.576372	0.845743
9930104L06Rik	239.095	0.0352065	0.239762	0.14684	0.883259	0.965424
9930111J21Rik1	54.7625	0.396489	0.290109	1.36669	0.171722	0.530583
9930111J21Rik2	3.48787	0.0648458	0.19088	0.33972	0.734068	NA
A030009H04Rik	45.355	-0.0552394	0.292886	-0.188603	0.850404	0.95522
A130010J15Rik	124.582	-0.265493	0.260446	-1.01938	0.308024	0.679594
A130049A11Rik	9.53616	0.127855	0.268462	0.476252	0.633895	0.874389
A130077B15Rik	0	NA	NA	NA	NA	NA
A1bg	0	NA	NA	NA	NA	NA
A1cf	0	NA	NA	NA	NA	NA
A230001M10Rik	1.24063	-0.0185378	0.126698	-0.146315	0.883673	NA
A230020J21Rik	2.04498	0.0718836	0.163501	0.439652	0.660189	NA
A230028O05Rik	19.8303	0.00718962	0.293973	0.0244568	0.980488	0.995094
A230046K03Rik	2079.4	-0.0523325	0.197241	-0.265323	0.790761	0.933221
A230050P20Rik	159.823	-0.486107	0.227426	-2.13743	0.0325633	0.22281
A230056J06Rik	0.963843	-0.0380232	0.101351	-0.375162	0.70754	NA
A230056P14Rik	12.3249	-0.213683	0.278682	-0.766762	0.443223	0.776005
A230057D06Rik	5.72461	-0.358065	0.219711	-1.62971	0.103163	NA
A230065H16Rik	0.239873	-0.0180879	0.0705714	-0.256306	0.797714	NA
A230070E04Rik	1.21307	-0.0145022	0.109107	-0.132918	0.894259	NA
A230072C01Rik	32.4468	-0.355627	0.297613	-1.19493	0.232114	0.601155
A230072E10Rik	0	NA	NA	NA	NA	NA
A230073K19Rik	4.10589	0.135747	0.187746	0.723033	0.46966	NA
A230077H06Rik	0	NA	NA	NA	NA	NA
A230108P19Rik	0.498808	0.00250751	0.0792735	0.0316311	0.974766	NA
A2m	0.268642	0.0226565	0.0705714	0.321044	0.748177	NA
A330009N23Rik	15.3474	0.225019	0.291068	0.773083	0.439473	0.773549
A330021E22Rik	68.0964	-0.484375	0.272349	-1.77851	0.0753207	0.352091
A330023F24Rik	18.6763	0.0989432	0.288715	0.342703	0.731822	0.911518
A330032B11Rik	0.479746	-0.038061	0.0707367	-0.538067	0.590531	NA
A330035P11Rik	15.3855	-0.0131182	0.274882	-0.0477229	0.961937	0.989674
A330040F15Rik	4.70978	-0.0497587	0.225448	-0.22071	0.825318	NA
A330041J22Rik	1.21029	-0.0787694	0.127471	-0.61794	0.536615	NA
A330048O09Rik	0	NA	NA	NA	NA	NA
A330049N07Rik	0.268642	0.0226565	0.0705714	0.321044	0.748177	NA
A330050B17Rik	1.04545	0.101505	0.108157	0.938493	0.347991	NA
A330050F15Rik	0	NA	NA	NA	NA	NA
A330069E16Rik	5.8322	-0.234922	0.225813	-1.04034	0.298183	NA
A330070K13Rik	0	NA	NA	NA	NA	NA
A330076C08Rik	0	NA	NA	NA	NA	NA
A330076H08Rik	7.93565	-0.446644	0.256463	-1.74155	0.0815866	0.366212
A330093E20Rik	0	NA	NA	NA	NA	NA
A330102I10Rik	1.23906	-0.0247036	0.139867	-0.176621	0.859806	NA
A3galt2	1.75693	0.0415297	0.157176	0.264224	0.791607	NA
A430005L14Rik	198.856	0.115598	0.220937	0.523216	0.600824	0.860134
A430033K04Rik	68.4348	-0.197335	0.281221	-0.701705	0.482863	0.800084
A430035B10Rik	2.58977	-0.246179	0.162954	-1.51073	0.130856	NA
A430071A18Rik	10.7536	0.1436	0.270771	0.530338	0.595878	0.857436
A430078G23Rik	0.268642	0.0226565	0.0705714	0.321044	0.748177	NA
A430088P11Rik	0	NA	NA	NA	NA	NA
A430089I19Rik	0	NA	NA	NA	NA	NA
A430090L17Rik	4.58342	0.16659	0.211152	0.788958	0.430136	NA
A430092G05Rik	0	NA	NA	NA	NA	NA
A430093F15Rik	6.08298	0.164937	0.231407	0.712755	0.475998	NA
A430105I19Rik	1049.26	-0.575208	0.218109	-2.63725	0.00835821	0.0934307
A430107P09Rik	0.231734	-0.0180879	0.0705714	-0.256306	0.797714	NA
A4galt	453.791	-1.23852	0.18763	-6.6009	4.08675e-11	9.2178e-09
A4gnt	0	NA	NA	NA	NA	NA
A530006G24Rik	0	NA	NA	NA	NA	NA
A530013C23Rik	3.60865	0.177357	0.198979	0.891336	0.372749	NA
A530016L24Rik	0.258935	0.0226565	0.0705714	0.321044	0.748177	NA
A530032D15Rik	6.64226	0.0843708	0.206536	0.408505	0.682903	NA
A530046M15Rik	1.59244	0.15343	0.130925	1.1719	0.241239	NA
A530050N04Rik	0	NA	NA	NA	NA	NA
A530053G22Rik	0	NA	NA	NA	NA	NA
A530054K11Rik	388.965	-0.132779	0.200843	-0.661107	0.508543	0.813766
A530058N18Rik	2.14536	-0.180593	0.162763	-1.10955	0.267194	NA
A530064D06Rik	0	NA	NA	NA	NA	NA
A530065N20Rik	0.258935	0.0226565	0.0705714	0.321044	0.748177	NA
A530072M11Rik	9.38195	-0.0384167	0.26297	-0.146088	0.883852	0.965934
A530088E08Rik	0	NA	NA	NA	NA	NA
A530099J19Rik	0	NA	NA	NA	NA	NA
A630001G21Rik	1.73943	-0.0189835	0.159565	-0.118971	0.905299	NA
A630007B06Rik	550.806	0.000834839	0.187685	0.00444809	0.996451	0.998823
A630010A05Rik	0	NA	NA	NA	NA	NA
A630012P03Rik	0	NA	NA	NA	NA	NA
A630019I02Rik	0	NA	NA	NA	NA	NA
A630020A06	0	NA	NA	NA	NA	NA
A630023A22Rik	3.69275	-0.0583646	0.208101	-0.280463	0.779122	NA
A630033H20Rik	81.4415	-0.585312	0.279227	-2.09619	0.0360658	0.235849
A630066F11Rik	3.91164	-0.0618215	0.183239	-0.337382	0.735829	NA
A630072M18Rik	47.067	-0.538791	0.297877	-1.80877	0.0704866	0.342686
A630073D07Rik	0	NA	NA	NA	NA	NA
A630075F10Rik	0	NA	NA	NA	NA	NA
A630076J17Rik	1.49956	0.0117035	0.14978	0.0781381	0.937718	NA
A630077J23Rik	0	NA	NA	NA	NA	NA
A630089N07Rik	12.4152	-0.0245303	0.284038	-0.0863627	0.931178	0.981221
A630095E13Rik	0.777158	0.027957	0.0936667	0.298473	0.765342	NA
A630095N17Rik	3.92949	-0.0784996	0.203801	-0.385177	0.700106	NA
A730008H23Rik	0	NA	NA	NA	NA	NA
A730017C20Rik	0	NA	NA	NA	NA	NA
A730017L22Rik	49.5121	-0.215351	0.287206	-0.749814	0.453367	0.783161
A730018C14Rik	0	NA	NA	NA	NA	NA
A730020E08Rik	1.9696	-0.0489846	0.166688	-0.29387	0.768857	NA
A730020M07Rik	0	NA	NA	NA	NA	NA
A730036I17Rik	0	NA	NA	NA	NA	NA
A730043L09Rik	0.769019	0.0286396	0.0933566	0.306777	0.759013	NA
A730046J19Rik	0	NA	NA	NA	NA	NA
A730056A06Rik	22.4183	0.0378856	0.29639	0.127824	0.898289	0.971853
A730082K24Rik	0	NA	NA	NA	NA	NA
A730085A09Rik	32.6371	0.486487	0.298236	1.63122	0.102844	0.414627
A730085K08Rik	0.471607	-0.0458342	0.0779391	-0.588076	0.556481	NA
A730090H04Rik	0.268642	0.0226565	0.0705714	0.321044	0.748177	NA
A730090N16Rik	6.56581	0.162932	0.239424	0.680519	0.496176	NA
A730098P11Rik	12.2977	-0.256261	0.279821	-0.915804	0.35977	0.72028
A830009L08Rik	0.239873	-0.0180879	0.0705714	-0.256306	0.797714	NA
A830010M20Rik	189.404	0.26539	0.294296	0.901777	0.367175	0.726532
A830018L16Rik	0	NA	NA	NA	NA	NA
A830019L24Rik	0	NA	NA	NA	NA	NA
A830052D11Rik	1.94083	-0.0928143	0.151481	-0.612713	0.540066	NA
A830080D01Rik	230.559	0.126117	0.222043	0.567987	0.570044	0.842427
A830082K12Rik	36.135	-0.0640572	0.298513	-0.214588	0.830089	0.948426
A830082N09Rik	32.9603	-0.340162	0.298398	-1.13996	0.254303	0.630812
A930001A20Rik	0	NA	NA	NA	NA	NA
A930001C03Rik	11.7878	0.208275	0.272116	0.765391	0.444039	0.776397
A930003A15Rik	90.5559	0.601724	0.28653	2.10004	0.0357258	0.235552
A930003O13Rik	0.471607	-0.0458342	0.0779391	-0.588076	0.556481	NA
A930004D18Rik	50.3581	-0.0158	0.291359	-0.0542286	0.956753	0.987934
A930005H10Rik	75.0363	0.612889	0.271043	2.26122	0.0237455	0.182106
A930006I01Rik	0	NA	NA	NA	NA	NA
A930006K02Rik	1.77756	0.0907203	0.147226	0.616199	0.537763	NA
A930007I19Rik	5.77122	-0.378573	0.237866	-1.59154	0.111488	NA
A930009A15Rik	0	NA	NA	NA	NA	NA
A930011G23Rik	0	NA	NA	NA	NA	NA
A930011O12Rik	0	NA	NA	NA	NA	NA
A930012L18Rik	0.71962	-0.0489917	0.077013	-0.636149	0.524679	NA
A930013F10Rik	111.8	0.338351	0.267389	1.26539	0.205733	0.570978
A930015D03Rik	48.4171	-0.0575728	0.286163	-0.201189	0.840551	0.951771
A930016O22Rik	14.0651	0.553494	0.287648	1.9242	0.054329	0.29882
A930017M01Rik	1.61185	0.0975412	0.106235	0.918166	0.358532	NA
A930018P22Rik	0.748389	-0.0198427	0.0922647	-0.215062	0.829719	NA
A930019D19Rik	3.83418	-0.315115	0.194012	-1.6242	0.104333	NA
A930024E05Rik	36.4225	-0.0982111	0.298053	-0.329509	0.741771	0.913751
A930041C12Rik	2.67572	-0.0596532	0.174882	-0.341105	0.733024	NA
AA387883	0	NA	NA	NA	NA	NA
AA388235	0	NA	NA	NA	NA	NA
AA414768	16.0936	-0.0887952	0.290625	-0.305531	0.759961	0.920042
AA415398	13.8646	0.285023	0.274734	1.03745	0.299527	0.671146
AA465934	54.5355	-0.244159	0.298052	-0.819184	0.412681	0.757772
AA467197	16.2372	0.303867	0.290476	1.0461	0.295514	0.669073
AA474331	27.7731	-0.391054	0.298947	-1.30811	0.190837	0.555533
AA536875	0.71148	-0.0710647	0.0923328	-0.769658	0.441503	NA
AA543186	4.20905	-0.00239534	0.213589	-0.0112147	0.991052	NA
AA545190	0	NA	NA	NA	NA	NA
AA619741	0	NA	NA	NA	NA	NA
AA792892	0	NA	NA	NA	NA	NA
AA986860	43.0638	0.289013	0.293031	0.986288	0.323992	0.693987
AA987161	209.103	0.151687	0.268462	0.565023	0.572058	0.84356
AB099516	0	NA	NA	NA	NA	NA
AB124611	10.2177	-0.0168416	0.268667	-0.0626859	0.950017	0.985291
AF067061	0	NA	NA	NA	NA	NA
AF067063	0	NA	NA	NA	NA	NA
AF251705	0	NA	NA	NA	NA	NA
AF357355	0	NA	NA	NA	NA	NA
AF357359	0	NA	NA	NA	NA	NA
AF357399	3.81127	0.161209	0.210205	0.766911	0.443135	NA
AF357425	0	NA	NA	NA	NA	NA
AF357426	0	NA	NA	NA	NA	NA
AF366264	0	NA	NA	NA	NA	NA
AF529169	0	NA	NA	NA	NA	NA
AI115009	0	NA	NA	NA	NA	NA
AI118078	0	NA	NA	NA	NA	NA
AI182371	2.26701	0.0469209	0.176835	0.265337	0.79075	NA
AI197445	3.21801	-0.00890985	0.191637	-0.0464933	0.962917	NA
AI314180	2520.81	0.0745537	0.184214	0.404711	0.68569	0.894351
AI314831	0	NA	NA	NA	NA	NA
AI316807	252.102	0.109221	0.213992	0.510397	0.609773	0.864024
AI317395	1.80319	0.138681	0.145438	0.953542	0.340315	NA
AI413582	220.589	-0.00870292	0.212416	-0.0409712	0.967319	0.991383
AI414108	43.2173	-0.0664476	0.290728	-0.228556	0.819214	0.943305
AI427809	0.500376	0.00320149	0.0793005	0.0403716	0.967797	NA
AI429214	161.568	-0.167594	0.285424	-0.587175	0.557086	0.836987
AI450353	14.7122	0.0789823	0.289386	0.27293	0.784907	0.930383
AI462493	76.048	-0.136031	0.268123	-0.507345	0.611912	0.864406
AI463170	0.239873	-0.0180879	0.0705714	-0.256306	0.797714	NA
AI464131	1135.43	-0.459681	0.158921	-2.89251	0.00382177	0.0550773
AI467606	510.129	-0.249165	0.23103	-1.0785	0.280813	0.656842
AI480653	509.446	-0.049853	0.176926	-0.281773	0.778118	0.927767
AI504432	0.935074	-0.0901702	0.103367	-0.872332	0.383027	NA
AI506816	132.724	0.294342	0.239768	1.22761	0.219592	0.586028
AI507597	0	NA	NA	NA	NA	NA
AI593442	0	NA	NA	NA	NA	NA
AI597468	1444.77	-0.137907	0.174481	-0.790384	0.429304	0.768571
AI597479	646.64	0.126626	0.184149	0.68763	0.491686	0.806003
AI606473	0	NA	NA	NA	NA	NA
AI607873	41.4663	-0.0378076	0.29905	-0.126426	0.899395	0.972062
AI646519	0	NA	NA	NA	NA	NA
AI661453	4.25881	0.0508808	0.211507	0.240563	0.809894	NA
AI662270	101.169	-0.211339	0.280564	-0.753263	0.451292	0.782147
AI747448	4.58878	0.12138	0.214319	0.566349	0.571156	NA
AI836003	3.37586	0.243012	0.160394	1.5151	0.129748	NA
AI837181	682.868	-0.290876	0.16833	-1.72802	0.0839855	0.37261
AI846148	459.164	-0.0925234	0.196132	-0.471739	0.637113	0.875012
AI847159	1.50613	0.00714882	0.133823	0.0534199	0.957397	NA
AI848285	7.99347	0.0418645	0.261962	0.159811	0.87303	0.962648
AI854517	0	NA	NA	NA	NA	NA
AI854703	0.498808	0.00250751	0.0792735	0.0316311	0.974766	NA
AI987944	171.081	0.256418	0.233681	1.0973	0.272509	0.648688
AK010878	32.142	-0.0999871	0.298997	-0.334408	0.738072	0.912827
AK129341	26.7466	0.0698231	0.298951	0.23356	0.815326	0.941782
AU015228	0	NA	NA	NA	NA	NA
AU015836	0	NA	NA	NA	NA	NA
AU016765	0.463467	-0.0372466	0.0706812	-0.526966	0.598217	NA
AU018091	517.213	-0.738744	0.238378	-3.09904	0.00194149	0.0347351
AU018829	0	NA	NA	NA	NA	NA
AU019823	247.766	0.0433337	0.210305	0.206051	0.836751	0.950157
AU019990	0.231734	-0.0180879	0.0705714	-0.256306	0.797714	NA
AU021063	0	NA	NA	NA	NA	NA
AU021092	74.9203	-0.0695763	0.296323	-0.234799	0.814365	0.941389
AU022252	264.987	0.0357235	0.205814	0.173572	0.862202	0.958743
AU022751	0	NA	NA	NA	NA	NA
AU022754	2.5081	0.0732947	0.178818	0.409885	0.68189	NA
AU022793	0	NA	NA	NA	NA	NA
AU023762	0	NA	NA	NA	NA	NA
AU023871	1.70252	-0.0835814	0.158418	-0.527602	0.597776	NA
AU040320	1735.1	0.274631	0.179914	1.52645	0.126897	0.45525
AU040972	0.508516	0.00253729	0.079718	0.0318283	0.974609	NA
AU041133	59.431	-0.0432266	0.280425	-0.154147	0.877494	0.964338
AV039307	5.43062	-0.0715435	0.236764	-0.302172	0.762521	NA
AV051173	2.04498	0.0718836	0.163501	0.439652	0.660189	NA
AV320801	0	NA	NA	NA	NA	NA
AW011738	3.21144	-0.00718905	0.195633	-0.0367476	0.970686	NA
AW046200	9.93487	-0.234004	0.245368	-0.953686	0.340242	0.707312
AW112010	0.749603	0.0272725	0.0926114	0.294483	0.768389	NA
AW146154	31.5896	-0.459667	0.297544	-1.54487	0.122377	0.447051
AW209491	173.284	0.468628	0.227235	2.06231	0.0391787	0.249052
AW495222	0	NA	NA	NA	NA	NA
AW549542	0.730542	-0.0266342	0.105318	-0.252894	0.80035	NA
AW549877	1424.77	-0.212357	0.191217	-1.11055	0.26676	0.643515
AW551984	0	NA	NA	NA	NA	NA
AW554918	168.275	-0.123634	0.231592	-0.533843	0.59345	0.857174
AY074887	0.989476	0.00558846	0.116407	0.0480081	0.96171	NA
AY358078	1.68189	-0.130019	0.14673	-0.886112	0.375557	NA
AY512915	0.258935	0.0226565	0.0705714	0.321044	0.748177	NA
AY512931	0.231734	-0.0180879	0.0705714	-0.256306	0.797714	NA
AY761184	0	NA	NA	NA	NA	NA
AY761185	0	NA	NA	NA	NA	NA
Aaas	600.202	0.211566	0.21038	1.00564	0.314589	0.683841
Aacs	1745.01	-0.168934	0.160444	-1.05291	0.292381	0.666903
Aadac	0	NA	NA	NA	NA	NA
Aadacl2	0	NA	NA	NA	NA	NA
Aadacl3	0	NA	NA	NA	NA	NA
Aadat	0.239873	-0.0180879	0.0705714	-0.256306	0.797714	NA
Aaed1	318.45	0.299548	0.217621	1.37646	0.168678	0.526192
Aagab	475.586	-0.379557	0.190863	-1.98864	0.0467414	0.275533
Aak1	1541.3	-0.0346138	0.152529	-0.226933	0.820476	0.943756
Aamdc	456.412	0.201702	0.212958	0.947143	0.343566	0.709662
Aamp	2352.49	0.155889	0.159914	0.974834	0.329642	0.698619
Aanat	0.527577	0.0552552	0.0809731	0.68239	0.494993	NA
Aar2	418.774	0.165408	0.221431	0.746996	0.455066	0.783975
Aard	0	NA	NA	NA	NA	NA
Aars	6652.01	1.18969	0.161962	7.3455	2.04994e-13	6.63917e-11
Aars2	269.99	-0.781346	0.224824	-3.47537	0.000510157	0.0126846
Aarsd1	262.899	0.0497259	0.223256	0.22273	0.823746	0.944962
Aasdh	148.027	-0.145214	0.238536	-0.608773	0.542675	0.829545
Aasdhppt	360.928	0.269612	0.193442	1.39376	0.163389	0.519653
Aass	0	NA	NA	NA	NA	NA
Aatf	585.987	0.394606	0.188196	2.09678	0.0360127	0.235849
Aatk	15.294	0.909671	0.283806	3.20526	0.00134942	0.0264256
Abat	4.51774	0.0772692	0.217127	0.355871	0.721938	NA
Abca1	292.921	0.0661888	0.232879	0.28422	0.776242	0.927247
Abca12	3.7825	0.100892	0.20706	0.487259	0.626075	NA
Abca13	3.08851	0.193218	0.173696	1.11239	0.265969	NA
Abca14	0	NA	NA	NA	NA	NA
Abca15	0	NA	NA	NA	NA	NA
Abca16	0.988262	-0.0396	0.102101	-0.387852	0.698125	NA
Abca17	0.498808	0.00250751	0.0792735	0.0316311	0.974766	NA
Abca2	648.906	-0.00393265	0.18128	-0.0216938	0.982692	0.995517
Abca3	200.137	-0.0953083	0.215997	-0.441248	0.659034	0.884475
Abca4	41.1852	-0.299895	0.291016	-1.03051	0.302771	0.67391
Abca5	1208.03	0.0138258	0.18041	0.0766351	0.938914	0.98328
Abca6	1.53612	0.117774	0.13842	0.850846	0.394855	NA
Abca7	2096.61	-0.601394	0.154164	-3.901	9.57979e-05	0.00323536
Abca8a	8.46508	-0.00219558	0.265334	-0.00827476	0.993398	0.998343
Abca8b	100.268	0.0109101	0.262019	0.0416385	0.966787	0.991383
Abca9	4.18913	-0.114614	0.186779	-0.613632	0.539458	NA
Abcb10	563.083	-0.0285398	0.178378	-0.159997	0.872884	0.962648
Abcb11	0.748389	-0.0198427	0.0922647	-0.215062	0.829719	NA
Abcb1a	7.20103	0.31069	0.246976	1.25798	0.2084	NA
Abcb1b	178.734	-0.172229	0.249507	-0.690278	0.490019	0.805214
Abcb4	0.51787	0.0417852	0.0707645	0.590482	0.554867	NA
Abcb5	0	NA	NA	NA	NA	NA
Abcb6	715.714	-0.139454	0.18574	-0.750806	0.452769	0.782916
Abcb7	504.941	0.279047	0.178044	1.5673	0.117046	0.439087
Abcb8	555.631	-0.319805	0.183011	-1.74746	0.080557	0.36381
Abcb9	5.45782	-0.0204074	0.236602	-0.0862521	0.931266	NA
Abcc1	3096.4	0.424414	0.185387	2.28935	0.0220591	0.174799
Abcc10	135.899	-0.702561	0.23779	-2.95454	0.00313131	0.0473672
Abcc12	6.14552	0.286112	0.242184	1.18138	0.237451	NA
Abcc2	0.268642	0.0226565	0.0705714	0.321044	0.748177	NA
Abcc3	0.490668	0.00316539	0.0788481	0.0401455	0.967977	NA
Abcc4	252.646	0.373282	0.221787	1.68307	0.0923617	0.392273
Abcc5	2456.93	0.125484	0.175736	0.714047	0.475198	0.796774
Abcc6	0.962275	-0.0534968	0.117572	-0.455012	0.649101	NA
Abcc8	2.67173	-0.155856	0.169968	-0.91697	0.359158	NA
Abcc9	4.65724	0.271825	0.214015	1.27012	0.204041	NA
Abcd1	374.668	-0.811037	0.19044	-4.25874	2.05578e-05	0.000957291
Abcd2	41.0909	-0.789465	0.293619	-2.68874	0.00717215	0.0849825
Abcd3	825.705	0.0569121	0.164664	0.345626	0.729624	0.911034
Abcd4	844.272	0.26361	0.167881	1.57022	0.116363	0.437697
Abce1	2994.97	0.328237	0.167766	1.95652	0.0504036	0.286785
Abcf1	2358.99	0.216749	0.154498	1.40292	0.16064	0.515869
Abcf2	1500.26	0.282708	0.176008	1.60622	0.108225	0.42519
Abcf3	953.716	0.146766	0.165109	0.888907	0.374053	0.731259
Abcg1	103.42	-0.335095	0.250503	-1.33769	0.180997	0.54355
Abcg2	668.552	-0.895848	0.170389	-5.25766	1.45898e-07	1.51052e-05
Abcg3	0	NA	NA	NA	NA	NA
Abcg4	3.6612	-0.171425	0.206702	-0.829331	0.406917	NA
Abcg5	0	NA	NA	NA	NA	NA
Abcg8	0.722402	-0.0194272	0.0912378	-0.21293	0.831382	NA
Abhd1	31.9322	-0.256224	0.299009	-0.85691	0.391495	0.744961
Abhd10	153.165	-0.166957	0.229004	-0.72906	0.465965	0.789101
Abhd11	282.01	-0.227016	0.199488	-1.13799	0.255125	0.631735
Abhd12	746.004	0.0509728	0.167567	0.304193	0.760981	0.92028
Abhd12b	0	NA	NA	NA	NA	NA
Abhd13	712.392	-0.114138	0.167418	-0.681752	0.495396	0.807986
Abhd14a	81.2417	-0.308713	0.261673	-1.17977	0.238092	0.609515
Abhd14b	107.102	-0.666155	0.270473	-2.46293	0.0137808	0.130122
Abhd15	9.86241	-0.164978	0.271763	-0.607065	0.543808	0.83044
Abhd16a	713.059	-0.222481	0.193407	-1.15033	0.25001	0.624564
Abhd16b	0.471607	-0.0458342	0.0779391	-0.588076	0.556481	NA
Abhd2	938.248	-0.364176	0.183363	-1.9861	0.0470227	0.27651
Abhd3	10.2479	0.369857	0.25912	1.42736	0.153478	0.504338
Abhd4	1129.28	-0.12738	0.162839	-0.782245	0.434071	0.770814
Abhd5	618.174	0.160458	0.170217	0.942667	0.345851	0.712053
Abhd6	281.89	0.280015	0.199646	1.40256	0.160747	0.515869
Abhd8	1098.76	-0.429173	0.16094	-2.66667	0.00766068	0.0882865
Abi1	1806.09	0.208056	0.186213	1.1173	0.263867	0.641141
Abi2	791.489	0.168964	0.20934	0.807127	0.419593	0.762076
Abi3	67.449	1.23783	0.293973	4.21069	2.54595e-05	0.00113967
Abi3bp	0.471607	-0.0458342	0.0779391	-0.588076	0.556481	NA
Abl1	2199.77	-0.389385	0.151921	-2.56308	0.010375	0.108744
Abl2	2915.48	0.608785	0.144121	4.22411	2.39883e-05	0.00109781
Ablim1	4362.9	-0.223931	0.144541	-1.54925	0.121321	0.445101
Ablim2	65.3493	-0.858226	0.286157	-2.99914	0.00270743	0.0430176
Ablim3	372.045	0.472526	0.191747	2.46432	0.0137273	0.130122
Abo	0	NA	NA	NA	NA	NA
Abp1	0.268642	0.0226565	0.0705714	0.321044	0.748177	NA
Abr	4283.41	0.0448463	0.174618	0.256825	0.797314	0.93552
Abra	50.8569	0.58966	0.285531	2.06514	0.0389099	0.247842
Abracl	1616.62	0.163613	0.153454	1.0662	0.286333	0.661315
Abt1	231.874	0.171423	0.217687	0.787475	0.431004	0.770015
Abtb1	248.159	-0.558162	0.203892	-2.73753	0.00619015	0.0764361
Abtb2	754.637	0.0269077	0.202232	0.133054	0.894151	0.969527
Acaa1a	469.868	0.132648	0.187567	0.707203	0.47944	0.798183
Acaa1b	28.0809	-0.186583	0.298669	-0.624714	0.532159	0.82484
Acaa2	1897.48	0.185935	0.157885	1.17766	0.238932	0.61055
Acaca	2215.12	0.0301298	0.154291	0.195279	0.845175	0.953921
Acacb	34.6766	0.397037	0.298342	1.33081	0.183251	0.546577
Acad10	188.647	0.418217	0.219997	1.90101	0.0573007	0.30714
Acad11	194.371	0.572826	0.218841	2.61755	0.00885642	0.0975287
Acad12	41.3973	-0.164485	0.294152	-0.559184	0.576036	0.845447
Acad8	316.329	-0.297131	0.196594	-1.51139	0.130689	0.462689
Acad9	547.331	-0.119494	0.186492	-0.640747	0.521687	0.819173
Acadl	2435.88	-0.0309282	0.147847	-0.20919	0.8343	0.949544
Acadm	1727.62	-0.516465	0.152239	-3.39247	0.000692662	0.0158497
Acads	728.476	-0.0609351	0.183747	-0.331624	0.740173	0.9135
Acadsb	749.125	-0.584116	0.167678	-3.48356	0.000494791	0.0124745
Acadvl	1556.84	-0.244458	0.159638	-1.53133	0.125688	0.45359
Acan	0	NA	NA	NA	NA	NA
Acap1	122.463	0.454231	0.297894	1.52481	0.127306	0.456043
Acap2	1741	-0.0670295	0.180517	-0.37132	0.710399	0.903176
Acap3	685.349	-0.755378	0.188645	-4.00423	6.22211e-05	0.00231833
Acat1	1308.14	-0.0040619	0.155467	-0.0261271	0.979156	0.994912
Acat2	1552.93	0.273525	0.178791	1.52986	0.126052	0.454127
Acat3	16.0236	-0.204936	0.293013	-0.699407	0.484298	0.801201
Acbd3	1137.69	-0.15396	0.172102	-0.894583	0.37101	0.729482
Acbd4	383.303	-0.00136728	0.189681	-0.00720831	0.994249	0.998343
Acbd5	1047.39	-0.115293	0.16606	-0.694286	0.487503	0.803766
Acbd6	482.323	0.155849	0.217269	0.717307	0.473185	0.795316
Acbd7	1.4805	-0.0443261	0.137076	-0.323369	0.746416	NA
Accs	120.572	-0.126737	0.258343	-0.490574	0.623728	0.869227
Accsl	1.45294	-0.0437787	0.134063	-0.326553	0.744006	NA
Acd	331.706	-0.0456526	0.194809	-0.234345	0.814717	0.941509
Ace	184.632	0.493123	0.278409	1.77122	0.0765245	0.354709
Ace2	0	NA	NA	NA	NA	NA
Ace3	0	NA	NA	NA	NA	NA
Acer1	0.777158	0.027957	0.0936667	0.298473	0.765342	NA
Acer2	2.97657	0.0110232	0.164881	0.0668556	0.946697	NA
Acer3	175.103	-0.233425	0.222431	-1.04943	0.29398	0.667805
Ache	19.1144	-0.105934	0.295753	-0.358184	0.720206	0.907785
Acin1	2571.28	-0.183467	0.157333	-1.1661	0.243573	0.616138
Acly	5749.83	0.0700568	0.144697	0.484163	0.62827	0.871674
Acmsd	2.27636	0.104848	0.174331	0.601432	0.547553	NA
Acn9	36.5482	0.0146522	0.295351	0.0496095	0.960434	0.988691
Acnat1	0	NA	NA	NA	NA	NA
Acnat2	0	NA	NA	NA	NA	NA
Aco1	1249.33	-0.751765	0.160659	-4.67927	2.87903e-06	0.000180921
Aco2	7861.76	0.0823425	0.147069	0.55989	0.575554	0.845328
Acot1	1.79384	0.0887375	0.147264	0.602575	0.546791	NA
Acot10	4.90774	-0.0976183	0.207903	-0.469537	0.638686	NA
Acot11	33.3232	-0.121539	0.298627	-0.406992	0.684014	0.894351
Acot12	4.79296	0.109128	0.228064	0.478498	0.632296	NA
Acot13	276.476	0.198114	0.20387	0.971764	0.331168	0.700178
Acot2	228.825	0.837836	0.269995	3.10316	0.00191468	0.0343225
Acot3	0	NA	NA	NA	NA	NA
Acot4	0	NA	NA	NA	NA	NA
Acot5	0	NA	NA	NA	NA	NA
Acot6	2.53565	0.077211	0.182599	0.422846	0.672408	NA
Acot7	1506.16	0.235696	0.181639	1.29761	0.194423	0.558507
[truncated: 21,421 more rows]
